# Supplementary material for: Mining oomycete proteomes for phosphatome leads to the identification of specific expanded phosphatases in oomycetes
Source: Mol Plant Pathol. 2024 Mar 10;25(3):e13425. doi: 10.1111/mpp.13425 (PMC10925823; doi:10.1111/mpp.13425)
Supplement: Supplementary file 5 — Table S1. Numbers of phosphatases in 22 oomycetes and 18 fungal species. [file MPP-25-e13425-s007.xlsx]

## Sheet: Sheet1
Eukaryotic Group	Species name	PTP	CDC25	DSP	Paladin	Sac	LMWPTP	SSU72	MPD	HP	PPP	PPM	RTR	HAD	AP	Phosphatases number	Proteome size	Phosphatases/proteome	PSP/Phosphatases
fungi	Debaryomyces_hansenii	2	1	2	0	4	1	0	1	10	11	7	0	5	2	46	6272	0.00733418	0.434783
fungi	Eremothecium_gossypii	1	0	2	0	4	1	0	1	6	10	7	0	6	1	39	4776	0.00816583	0.487179
fungi	Kluyveromyces_lactis	0	0	2	0	3	1	0	1	9	9	6	0	5	2	38	5076	0.00748621	0.447368
fungi	Yarrowia_lipolytica	1	2	4	0	4	1	0	1	5	13	7	0	3	2	43	6448	0.00666873	0.55814
fungi	Saccharomyces_cerevisiae	0	0	2	0	1	0	0	1	10	13	7	0	1	3	38	5995	0.00633862	0.578947
fungi	Aspergillus_terreus	1	2	5	0	4	1	0	1	16	14	8	0	4	3	59	10401	0.00567253	0.457627
fungi	Coccidioides_immitis	2	3	4	0	4	1	0	1	10	14	7	0	6	4	56	9910	0.00565086	0.446429
fungi	Sclerotinia_sclerotiorum	3	2	4	0	5	1	0	1	15	12	7	0	7	4	61	14491	0.00420951	0.377049
fungi	Fusarium_graminearum	1	2	7	0	4	1	0	1	18	17	7	1	8	3	70	13322	0.00525447	0.442857
fungi	Fusarium_pseudograminearum	2	2	6	0	4	1	0	1	17	16	8	1	8	4	70	12395	0.00564744	0.428571
fungi	Fusarium_solani	2	5	5	0	4	1	0	1	20	21	8	1	7	5	80	17656	0.00453104	0.425
fungi	Neurospora_crassa	2	3	4	0	4	1	0	1	11	12	7	0	7	4	56	11968	0.00467914	0.410714
fungi	Fusarium_tricinctum	2	2	5	0	4	1	0	1	21	16	7	1	8	4	72	14043	0.00512711	0.388889
fungi	Magnaporthe_oryzae	0	3	9	0	4	1	0	1	20	15	7	0	8	4	72	12989	0.00554315	0.430556
fungi	Verticillium_dahliae	1	2	5	0	4	1	0	1	15	17	7	0	8	5	66	10535	0.00626483	0.439394
fungi	Cryptococcus_neoformans	0	2	2	0	4	1	0	1	8	11	6	0	6	0	41	6863	0.00597406	0.463415
fungi	Laccaria_bicolor	0	1	4	0	4	1	0	1	8	17	9	0	7	2	54	18215	0.00296459	0.555556
fungi	Phycomyces_blakesleeanus	6	0	2	0	5	1	0	1	10	17	13	0	8	3	66	16543	0.0039896	0.484848
oomycete	Albugo_candida	3	2	18	1	5	0	0	9	41	39	40	0	23	0	181	13310	0.0135988	0.535912
oomycete	Albugo_laibachii	3	3	14	1	4	0	0	8	20	30	23	0	6	0	112	13804	0.00811359	0.598214
oomycete	Pythium_aphanidermatum	3	5	23	0	3	2	0	9	26	58	29	0	5	5	168	12312	0.0136452	0.654762
oomycete	Pythium_arrhenomanes	3	5	20	0	3	2	1	8	24	55	29	1	7	4	162	13805	0.0117349	0.641975
oomycete	Pythium_insidiosum	3	11	30	1	4	2	0	8	27	59	39	1	8	2	195	14962	0.013033	0.65641
oomycete	Pythium_irregulare	3	9	24	0	3	2	1	9	34	61	30	1	6	2	185	13805	0.0134009	0.621622
oomycete	Pythium_ultimum	3	9	24	1	3	2	0	9	28	60	30	1	6	2	178	15323	0.0116165	0.640449
oomycete	Pythium_vexans	3	6	20	0	3	2	1	10	27	39	29	1	3	4	148	11958	0.0123767	0.594595
oomycete	Hyaloperonospora_arabidopsidis	1	4	14	0	3	2	1	8	18	38	24	1	4	5	123	14321	0.00858879	0.617886
oomycete	Peronospora_effusa	2	3	13	0	3	2	1	9	17	35	21	1	4	4	115	8603	0.0133674	0.6
oomycete	Peronophythora_litchii	3	5	22	1	2	1	0	7	25	49	30	1	5	6	157	13155	0.0119346	0.643312
oomycete	Phytophthora_ramorum	2	6	22	1	3	2	0	6	25	59	30	1	5	5	167	15605	0.0107017	0.664671
oomycete	Phytophthora_sojae	3	7	22	1	3	3	0	9	25	60	29	1	5	5	173	26351	0.00652727	0.639535
oomycete	Phytophthora_capsicis	2	8	19	1	3	2	0	7	23	62	29	1	6	6	169	19805	0.0085332	0.650888
oomycete	Phytophthora_nicotianae	1	7	16	0	2	2	0	2	17	44	22	1	3	5	122	10521	0.0115959	0.672131
oomycete	Phytophthora_parasitica	3	9	31	3	6	2	0	11	34	75	50	2	9	9	244	26824	0.00909633	0.639344
oomycete	Phytophthora_infestans	3	8	18	1	3	2	1	8	26	69	34	1	5	5	184	17787	0.0103446	0.657609
oomycete	Plasmopara_halstedii	3	5	16	1	3	3	0	8	21	40	25	1	4	5	135	15498	0.0087108	0.6
oomycete	Aphanomyces_astaci	3	7	32	0	3	2	0	13	42	72	92	2	10	5	283	26259	0.0107773	0.69258
oomycete	Aphanomyces_invadans	2	9	36	0	3	2	0	16	35	71	57	0	12	2	245	20816	0.0117698	0.669388
oomycete	Achlya_hypogyna	2	6	28	0	3	2	0	9	27	56	36	1	4	2	176	14406	0.0122171	0.681818
oomycete	Saprolegnia_parasitica	2	6	35	0	3	2	1	10	33	69	43	1	5	2	212	20088	0.0105536	0.693396
