# Supplementary material for: Mining oomycete proteomes for phosphatome leads to the identification of specific expanded phosphatases in oomycetes
Source: Mol Plant Pathol. 2024 Mar 10;25(3):e13425. doi: 10.1111/mpp.13425 (PMC10925823; doi:10.1111/mpp.13425)
Supplement: Supplementary file 6 — Table S2. All the sequences of phosphatases identified in 22 oomycetes and 18 fungal species. [file MPP-25-e13425-s009.xlsx]

## Sheet: Sheet1
Species	Gene ID	sequence	PFAM ID	From	To	E-Value	Family
Achlya_hypogyna	OQR81154	MAVLEAQKLVRRGSRIVVEADGMWSFESMSFKRLVLITVGLPARGKSFVMRKLTKYTAWLGFPTKIFNAGNYRRQEGMAAQDAAFFDSENVAAKRIRDELAMEALMELIAWIEDGGHVAVFDATNTTKERRELVYQTLKNVPNIQIMFIENICDSTPMLEANYLRKLKNDDYINADPDTALADFKERVAKYEAVYETIEDSENDGRICYVKVFNAGEKVQARFCQSFLPSQAVSFLQNIHLFERKLWLVRPGPNRNGVQHILGGDEELTEDGHVVAHALAEFMMTAIAETKRPIDVWHSTMKRAKQTSAYIPREHVKRVVKTTLLNELGGGDFEGFTRDELASYYPRHFEARQKDKLRYRYPGAGGESYIDVICRLRPLIIEFERKKRDCLIICSESIM…	PF00245	244	446	1.11e-26	AP
Achlya_hypogyna	OQR99427	MDKTIYFVRHGESTFNEWRTRSILTFSWIFVKDPMIIDAPLSRKGEQQVASLHQEILDKKLHETVELIITSPLTRAIQTTLGGFEGSAAPVQVHACCREMLDTACDIGRQPAGTADPGAMRNLNGSDLAAAFGALDFTGLQDYWWLPEMPAALPQPPTTAKDVAPLRETTVDVDRRIRQLLALLRDLPQRHIAVVCHSSFIKRATKATRKLANCEIHAIALRDLEALHP	PF00245	1	202	4.89e-16	AP
Achlya_hypogyna	OQR94335	MWSLRRSVGAPRVAATRLFSSRSPYRPQNLGMLQYISFYQYTQLEAASLPRLRNQLLQDWQGLGVMGRVYIAEEGINAQITVPLSTLGEFQAYLKTLTWLDDALLNLGAVLDHNDTTPEGKCPFHTLHVRVRPHLAHDGLDKALPMADRGQELTPAEWHDQLSSPTPKRIFDCRNYYEHDVGRFEGAERIMVDTFKDTWASLDTLLDGAPKDTECLIYCTGGIRCEKVGAYLKTNGYTNVKRLQGGIVHYGKYVREQSLPSKFRGRNFVFDQRLSNDDQALTDDVLGQCYQCGGPTNTHVNCSNTLCHGLILQCDACHAALDGACSARCQDIKHAMEAMAADERKAFAKANAHAFAHHLVPNARVRPGNPQHRAFSTYHIRDATMSPELNDYVADLSAV…	PF00581	36	355	8.23e-86	CDC25
Achlya_hypogyna	OQR95068	MELPTDDIRFQIELEFIQCLASPSYLNHLAINRYFEDPAFLNYLAYLKYWKRPEYAKYINYPHALTFLDLLDDEKFRQMIAHDSFRDMVHAQQGLHWLHFMNNRTKPRPKPLVMDETPQAKVLADAPTPALSRKASDPTNLAATPRRRLLPRSSKRALFSPDTPAKRKCDLDEEPPMRKAIRRLSMLDDVTETAHTIMEPLRPIFVRSFSEPEALSYASYQPKLPTVPSSKHPDLHVITPTIAHQVLCGDFASVFHGVKVFDCRFEYEYSGGHVVDAMSLASPEAVNDLLFAPALEYSKTTALIFYCEFSAKRAPQMMRHIRKIDRFIHASKYPELHYPEMYLIDGGYKQCFETRLEMCRPPTYTAMDDPAHAEASKNQMHALRQRWKTHESRLCRPGR	PF00581	238	353	7.6e-43	CDC25
Achlya_hypogyna	OQR97720	MLKFLRPTRRMSMAVERITARELAEILKDPARRNSVRIIDVRDSDFIGGHIRGAVNLPEDNFQDDDDVDAIVLDFKAVPQIVFHCMMSQVRGPFCAKRFKSRMEIILEDEPSKPDVRVLYGGFQLFGREYRNDPELVEDMDL	PF00581	18	130	4.27e-26	CDC25
Achlya_hypogyna	OQR98196	MCEVVLYYKYADVTAARADEIAAWHETTCAALGLCGRVRIAEEGINGTLGGAPNAIDKYIDAMEAAGDFQHVDWKRSHADALPFDDLLVRRTKEIVSIELPDTECHVRGTAEHLSPKAFDAMLASDANMAVIDVRNDYEYNIGHFKNALNPRTRRFGQFPVWVRDQLPLLQAKDSILMYCTGGIRCEKASAYLRHLGLENVFQLDGGIHRYLEAFPDGGHFVGKNFVFDQRVSMASENPEVVGKCTECLDAHDVVSGTRCAYCRTHVLLCVKCTRALSEKRVQVLCPEHSWMGDGSEDELRAKWAALEASLAAMEGPKGKGRRRSIRKQMDAITKSMDKFRV	PF00581	4	291	1.01e-96	CDC25
Achlya_hypogyna	OQR98488	MSLRSGTHGKPKAALTIMEKKLPVNPKYKDTQSKLNTGNTVNNVRLISSKEFLKRRDETFRRITPKCLADLFNEYEDLGKGCDAASPEMVARMVKNDKGDYVMERHAADDNQAQSGPRVVSYDAEEGEEYDAPYLILDTRPREDFAENRIHRAKSFPTAFLCRDQFLPEMHQFKNQESKLIILYCLDEKYSTQAATLLGQKGFDNIYLLSGGLSEYAATYPEHVEGVSPPLPKGHSGRDKKATKDVYRSGSALSTTSSVKSMSMRKKDNESDVSSIASARTVADSVISKATARKASVQHGGSGSGGRARAPVGTSFR	PF00581	131	217	4.14e-12	CDC25
Achlya_hypogyna	OQR99560	MSASPAPPTSPAAKRMKPTEEYHIILFYKYVQVPEPQAEKAAQHELCTKLGLLGRSLVSEEGINATFGGPIEKINEYVATMIAHPVFAMTQEDFKRSMVVDKAPFSELVIKDVKEIVNTGRNIKPPPVNMTDAERGYLTPEEFHAAMAKKDEKPTVVLDVRAHKEYLVGHFKDALDPQVKNFSEYYAFLDQRLAQFKEEKPTVLMYCTGGIRCEKASQFLRAKGIKDVHHLKGGIHRYLEKYPDGGFFQGKNFVFDKRVLMGPESADVVGSCVECAAPYDAFNGVKVCSVCRDLVLVCDDCFQARRGEVHCLEHGYLKHCYFTFLQYFTAEELQKQLEDLEAVVASLLTETDAVKRSKNRRRTVRKQIDKVKARLAVVTENPDAVETWHKVHCRTCGST…	PF00581	19	301	7.19e-92	CDC25
Achlya_hypogyna	OQR86232	MPLGDADTREIFGQLAMDLMDAVEFVPGTVYYTTLRDGAAPRSTPTRLFFSIDRQLLYANFYLDFGPLNLGQTFQFCEILNHELTKAKTTGREIVFFSSPDGKRRANAVCLLGCWGILFNGMSATDAFAPFAGMALPTFHDATPTVCLFKLTVLDCLKGLEKAVKCGYISPDTFSIEEYQHYEQVENGDLNWLSPKFIAFAGPYNEYKQTVEGYISLTPEHYIPYFKKHNVTLVVRLNEKLYDENRFIDAGIDHLELFYPDGGNPPEAILLQFIQACEATTGAVAVHCKAGLGRTGTCIGAYLMKHDRFTAKECIGWLRLCRAGSVIGPQQHYMETIEKKMWLAKRHIDDDSHVVMVSPCKTKQRTGTNIFTAPTTTLPGAALSKVNRSAMALSLSTTA…	PF00782	173	346	6.93e-118	DSP
Achlya_hypogyna	OQR99135	MSTVARLESLPASSLQALVQRITNLSSDALMGLLGVVAEHEPSLHLWQIDFIDEIQLDLQAMQPLTLSAIANYRHFLPCITIQVLMAATRSGSVADLGQAIEFLPGKLFYMAVAAPPKAKDGTIFFSIDTQLVYWNYCLDFGPLNIGHVFRFNDIIAEHLAHAAKSNAKVVFYSSTNGQRRANAVCLLGCWAMLFQKLDAATAYAPFEKLSFPPFHDATDFECTYDLSIKNVLDGLERGIKSNYVDVHSFDVDEYQHYEKVENGDLSWVSRKFIAFAGPHNKYSNKNGQITLPPEHYIPYFKQKNVTLVVRLNDKCYDKSRFVAAGIDHLDLYYPDGTNAPMSIIKQFIEASEKTPGAVAVHCKAGLGRTGTCIGCYMMKHEQFTAREVIGWLRLCRPG…	PF00782	249	419	1.73e-116	DSP
Achlya_hypogyna	OQR81011	MDQRLSFEVWKIRQLFDEPTRLAKENGVLAQPVEHSIVPAPVSMPVPASIPAPPSPPPLQRVLSARASVSYEGDSTNELETLERLVACKERGERIPFVLAWSIVYHNLLLGRSQTPSNAFYSLKKINTQEKLEDELNKSGLLDANDMVDIEGLIILDHVFLGSRVHAKDKECLLALGITHILNVTPARTVDPVAGVPNFFEKDPSFTYGWKAYRRCALFDNQGEDILTSIEGCVAFIDQAKYYVHCKQGVSRSASIVVAYVMKTQQLCRDDALAFVQARRPEPNAGFLKQLRQYEARLNRTHTKQAAVGPALPPHLLPKATPIGPQRPPILSAASPVSPSPTCASTCTPLAIGPQLPSKARRSPADAIQGRIKRSKVDTSDTSAL	PF00782	155	293	9.8e-45	DSP
Achlya_hypogyna	OQR85146	MEELPGHGSDDHHTCVPSSGAPAANDPDAPTTIPPVELFNLLQHSSIDVVFLVLTNADVSTSVISAVGFTETTDDHCNFYLPPAVSAQITDKSRSRLLLLGGDDVAVASLPSKFSLLVHVVAELRATAELPPLRVQLVDPSFASSFRLHEPPSVNLVPTASGWIFLGNSADAVSNAVVRDLQIDCVVNCSSSSQDKPFGHVEYFDLSVSREDPEAGTFNAFDDAVAFIATAFETHARLLVHSTYGRSRCCMLVVYYIMKTEGASLVDAYHRVLKARPGMMPRDAILGILLAKARALHGPSNFDGDEGKPRLRDLTRGELLAPEALAAHRAAVAHLNAAELRQLAAKQRAAAASREPSSFATNTFVLTSTAEATAETRRRVVPETSVSCRWLFNRLQSGT…	PF00782	537	672	2.25e-43	DSP
Achlya_hypogyna	OQR86079	MTSPPRPPTRPLLPIAGTVGPREWEKSLTIKCRFCGGPKCKRCSEHAALLKTDSPVTGLHADWVTESILGMMRPSSRLMQTYRIAEQFTHLKIKAVFNLTMPGEHPHCGDGNGISGFPYDPEMDLMAHQIQFYNFGWEDMTSPSLALMLDIVTVMASILAHGQQKVAVHCHAGYGDLSCFGQTDIASLGRTGLAIACTLAIGIVRRGRPGSIQTHGQVAFVGRFHDYLRQAKLVFALPTIHDRFSLQTILERERLQFHPTPPTTSMILPPRIVSYLCKLLEAWALKDVDAVCIAFVGHVPHTTYTISLQPHLQLLLGNYTESVDTWRDFCVTSDELLPIKAQMNSGEPNWPRPDAAFDKPVFAGLLLDWLEHLNPPLVEPNLLSDIAALDKAPLATLRT…	PF00782	54	258	2.37e-84	DSP
Achlya_hypogyna	OQR86115	MPATTAVRLVSSQWLYNRLQTLGGLTLLDTRSEQCYEHAHVWSFINLPPPPHTGRGLFLENSSSDAWSAFDLDSVAPASAAAKERWDKRKLTDVVLYDAFGVYTPTSWAMTLATWLVQERLVSSVKLLTGGMQSFQRMYPFMMTTRKDVASATPVRSTIAYTPTSSSSAASSPDVAASPKVQTHALTFPHEILQGAVYLGNVWQASTPEVLRKMGITYVVSVTTLPMDEQARLKGITYHHVPMDTFMAAPAPTLALLRQAQATGAKVLVHCVHGISASAALVVHYVMHAHKTSLVTAYNHVLRCRNLIYPNPRYMRWLVQAEIARYGAPSVSSVLDIDDLQNGLLPDSALNPQDKLSVQLALLFRRKCSDKLVATHMQSIFG	PF00782	189	320	4.79e-31	DSP
Achlya_hypogyna	OQR86413	MGTNQSAPVQATEPFSIVPCEPKGESKQHVPAAQAPLDDSAVMSRAARLALEAPRLSLVRPGLFVAGHGVQWPPATGATYALINCASEVLFPEDNTPPPHVRPVLALALRDGPTQEMLPFLPRVLAALTQHAPAIVLCHVGVSRSCTMVIAALMCTEGLSYTDAFAVVKGARSVCSPNPGFLCQLLELDSYRQDSAKRPRVYAFVPHGTHDPGTWILSACRVPGGRSFASPSEVHRHPRGVFIYVDATCLHVWVGAAAPASAVADADHELDELYSYVWRETRPPVVVERDGVESAAFRMLVGLTMGTLTYDSHLKEAPPVALTPSIEPAAVPAAAAVVFHVVGALDEDWDQLTEYDSSDLLPHLVGWLHTATTEYVWLGADRPKDCTAESMEHKLRDAG…	PF00782	81	187	1.48e-23	DSP
Achlya_hypogyna	OQR87924	MTSRALELAAPLVAAIDADAAALLQPLLDHAVALEARAGDLEEQLERLRMQLQRSTAAAVIQAGYKGKIEREKIKSELSFLEQGTRVLNKYVLKRDRFPNCHQLPTLLGDSAPNFRRLKETPFYGGAQPTEEGFHHILDRVAADGFRKVVWINLREEAVVFVKGVSYTARARAKLNENDLVPGLTGHTIQVLEASLKNSLVEQLELRGGQFEYWHEPTPLLNELAAATIDPTEVHTLPELMAGLRHETITEVVYHRTPIDRENFPEQGVVEALVDMVQRADPHTAFVFNCQMGRGRTTTAMTVAYLKWSVMQPDSTVLVPDGLPMTRQHRSLTIDPSTIDYALGTFKVILALCETLDQGLQAKAWIDSAIDDCAALYNLRTVIEDARQRSVSEAKPAKR…	PF00782	463	734	1.14e-49	DSP
Achlya_hypogyna	OQR87951	MLRAAIFRISLGYNLAMKVLARRTWWSRIDDHILLGALPLANRGHHLLLQREGVGAVVTMNEPFELRPTHLGTPVTPDDWAGLGIDQHIAATTDFTAPSMESLVACVAFVSRHIDLGHTVYVHCKAGRGRSTVVVAAYLMRTHQWSIDQALDFIKQKRPHIAKSKAILRQYEAYLEANDARRQE	PF00782	25	176	2.19e-53	DSP
Achlya_hypogyna	OQR88181	MQAWAWSQRVLVCDRAVFVEWRKRPVASWWPARRLVPFDLTLPAAINLGHVVRTAQALDAAWRALPPGVTLCISVVVDARVCRAVAVAIVGAWRLLCHQVSAAEAHAPFAHVHVLPAPLHARDWLAGLEKAVAVGLLAAFDADEYDRCASVALTWTTKKLTVLPGPSPTALSLRPYVQYFQQHNTTVVIALERPCYDDADGVEYVDMTAEGESWDSLFARFWDALESSHGTVAVHCSTGLHRAPTCVGGYLMRAHGFSARQAVAWLRLVRPGSAPVVHALEAWERVWSGQSASEAETALQVHIGSMTLGTSLFAKDGRTKKTRRDSCSAKPLTPTAKCDAIDMIARPIFRVGSTPNRERARLRV	PF00782	140	273	8.77e-30	DSP
Achlya_hypogyna	OQR88757	MSTRIPLLDGALCYVAYEAPLPVAPGIAYVHPNFHYANYFEDFGPFHLADTFAFCDDLSAALILAKAESQVVYACTRHGLEEQANMVCLLGCWAVLKLGHSPKEALQPFHHLDLPCFHDATEDLCAFELSILNVVEGFAKALNAQFVNRHTFSIPDYLYYEKVEHGDLNWISPKFLAFAGPKDDLTEPTTIAHLPQFFIPYFKRHNITLVVRLNDKLYDERIFRTAGINHINLPFPDGSNPSENVLEAFFTACDTTSGVVAVHCKAGLGRTGTCIAAFLMQRHGFTAKEAIGWLRYKLPRTEAS	PF00782	151	295	9.13e-86	DSP
Achlya_hypogyna	OQR91942	MKPPEHWDDVPKMGGCIPVGTHPGSTAQIVCARVPLDEKYCVAQRHVWTPFDLLETCFEQKQSVHMVIDLTNTFKYYDGQREFHERNVEYVKMKVEGFADVPSESIVRRFIKVLTEWDKCLIAENHKSDYAPVAVVHCTHGLNRTGYLVVRYLIEAKGLSVKEALAEFAAARPPGLIKHMYVTKLYEMFSQTHELELPVLPAWAQKKYDRSQAQLARADKFARTEDDSAPDAGKKKRQRERKRFPDHWTEVAPMGNVVAGTNFLPLRTPLDVADKEPHIWRPADFIAAQAAAGHDVRLAIDLSDADEHYEHYEQLPDGLAREKLVLEGRDGCPSPRDVDTFLAMVATFEETSVGHIAVHSALGLNRTGFLIVCYLVRVKRVPLAQALEAFAVARPPGIF…	PF00782	7	187	1.72e-39	DSP
Achlya_hypogyna	OQR93011	MPRASEGAIEASAPKKPRLSSIRSLSIQHNATQLLDGLLFIGGNDCVNDLPALLSMGVTHIVNCTRETPDYFPEHVEYLRVAVTDEPEVAIDAFFDEACSFINKAVDNKRACLVHCSHGMSRSATIVLAYLISHRGMQLLEALDYLRARRRVVSPNVGFMQRLVELEIKVHHAASLDLQEYKKDRFAPIQNLALNPAPSA	PF00782	31	165	1.99e-52	DSP
Achlya_hypogyna	OQR93493	MDDSGAYEEYYEDEEVEEVEDVIDDVPMFISNRVYLGSIDAAANARALEAKNIRFVLSLLEPEDKLPTPAVAHLRVPMADTLDEPLLKKLPLLLHSLNHFMAADDGNVLVHCVAGRSRSASVVIAWVMTTQQISLDAAFHRVLMARPWISPNETFLHHLRVFEQTLAVPMPAAAREEIAALGDILPRLHFHDSFVAAITGQRKVVTVRLDSDIDDDANSDLQYVLPLATVRAMTTTGGATAAFALLQVTSVDTILVRDLSEAHAQQEGLASVAELLTTLRRFYPAMTQTSACRVVTFVSS	PF00782	30	160	6.71e-27	DSP
Achlya_hypogyna	OQR93740	MAVPIERIQALLKQQPRGSASGGRKLLPWTPEDWTAWQKSPMFGALVKNLLPVRSPLAPLYEIHYAETFRGGSPSDLMEGLIQKSARGERINVTTVIDASGNGCYYHDAREWDDWDVKCVKLPSYNTTDGDEVLPSKAVVKAFCDAVRQHQADNEPDSHIAVFCDRGYNTSGFLIVCYLVEYCNMHLQEAIDLYKKANAPGIYSAMCLQALYQRYYSLLKAPDARLTVPAAPAWDTTAPTVDPAFSIGSEVLTDDDKATPFVRVAAAPVVAKVVKAAPPAFRPPAFAPPAFSPPAFAPPPYAPPVAPVDTAKSKKRKIRTWEDEVEPFPFGTPVPVGSKDHERLAAVVQQLTGVEGFPGSETMSLTKIHIRDQAHDKLGSLTKSYLVTWRARGTRCLLL…	PF00782	37	213	3.04e-35	DSP
Achlya_hypogyna	OQR96338	MDSNEPLNARRERKRDRDRAHKRLQREQFKAERQLLLDSIRALQKKYYAHQGTLLPWRDVAAGLHDETQESIAENKRLRHATNQYAELLPRLQVWLRRMHIQRLPVQTFESKWSMYLPQDPDIRRIGYDWIAQHMLATTNLYLAPAAFPVALENSVKIEWSLHGGTVTTQTVVPATVDQTSKALWMLNRAAVEYGPESFLSETSCQSLFSSDGADATVYNRELYRGSSTNILHRRIVQDHRTIIMYRWIEDDTLYPILNGPSASAVQEWNEIRAISTTHSLLRTVAVETLAMTTLTSFRDIVRLLKWPCSLDDISSESRAHRVLIARGYWMAKTSKALLEDILQSMSDPDPTRLCLLFGPSMGSPVVRVRSLRFFIALYTAYARYRRNIGGNGLANAFE…	PF00782	535	591	5.43e-12	DSP
Achlya_hypogyna	OQR96544	MLAELLHETTARAAAWASEIAPGLWLGNGSAAADLVSLQQHGVEYVLNVADDVPNYHADALTYCTLGVADFGQDAGISRVFSRAFDFLDHVLLHAKGRVLVHCAAGANRSATVVIAYLMHSQQLSLADAWAIVRKRRPGMSPLEDNRKQLWNFELQLRGCHSLPSLDALHSHR	PF00782	17	150	1.59e-45	DSP
Achlya_hypogyna	OQR96994	MTDAGGGRAGPSKPAKDSFRRFWQGMLMQKYIEHDKDLVAVLPHLYLGSIGAGANYDGLVSMNISHVLVASETIEFLFQDKPEGFVYTRVAVADLPTASIDKHFSESNAIIERARHTGGKVLVHCFAGKSRSVTLVLAYLMTYQGLSLDAALALVHSVRPQAQPNQGFMRQLEAFAQTLNTKQQATEAS	PF00782	41	173	2.41e-56	DSP
Achlya_hypogyna	OQR97005	MAGRRPSHVSASFKSDLFTVRESFEKTPKHILVEVKNKRTRAASKSVDALGAEVDEMAIVQAAEKRILKRRPEETPMKKAIRWLGAKFGVPPPHKDMTLLTEYLALGSDDTAANYVELYDAGITHVCNVAAQCDRHFMGKFIYLHVKIKDNPELDIRLHFDAVFNFINRARDLHGRVFLHCVAGISRSVTFVVAYLLKHTKMNLSQAYAMVKMRRPLMCPNEGFRYQLALYEIDLYGTSSVMNSSEKDWDFYLWNLYQQQTRE	PF00782	97	228	2.27e-52	DSP
Achlya_hypogyna	OQR97247	MRVWKLRDLFKLSAPHETPTTQPEHEPPMSLDPSTNNMTPMDTALLESIIARAPEIAAASDPRRALREMLAPVQAELEFMHEAVESSKQELARFKSHSHWAIAATKIQAHIRGRIERGSIVRNNRFQAQGTKVLGKYILKSDRMPDQIALASEHKDIAPNFRRLPGLPIYGGGQPTLAGVHHILATIAADGYKHVIWVNLREEAVLFVGGESFTARRNVNSNEQDLAGSLTGHTVQVLEKSLKRSLQEQLDKEPNGLFEYWTEPAMLQYEMATRVGTLREDVATLADVFESGLSAKPAAIETVKYLRVPISRDNAPENEHFELLTGLLTHRSADTALVFNCQLGRWRTTTAMVVAALALNKHDPAAVVAASERQGFVPADEEYMVIKELMTRIPQATIA…	PF00782	493	780	4.19e-46	DSP
Achlya_hypogyna	OQR97609	MEMKRKEAPACVETMACPSSSKTKSRKRHDAVKAHENDASDDDGASDEDEVPVEAAPPPLAVKPPKTRLRNPGNLLLDLSQMEPHPSPTHGKKMDYAGVCSQVTDFLFVGGAVVAAKHETLLAHGITHIINCAATVTPDYFPHLFSYYHLRLRDHATQDIHRHFYNIFHFIDKAREANGKVFVHCVKGISRSPTMAIAYLMAREHLGLYPALERVRSSRPVIDPNAGFIFQLNEWDSLRQQARKQLTIFRIEASRDPEFGSSRYPLIVGPITPHQLFAISPEVSTVLDEHHESCFVVLSMETNYCSLWCGRDVSDELVDSGRTAMRLLQTYESFPETFDVVQSGQEPDVFWSVVAPSDPSRSRAKDDGV	PF00782	100	234	1.36e-59	DSP
Achlya_hypogyna	OQR99195	MSVVPAPDVDASTVTTWIDFMHTNGVRHVLCLLTKEELGFYSTPLLDRYATKFGAANVTHVDVARSWQLSTLLQSLTRAVALHEKIVVHCSTGQSRTANVLALWLHRHNALGIAEAVNEVTEYALEARTTRKPRVADVVQMLMGEQPSASLPPPPTSARPLSSRVLSGRLATGAPDTVDICFIQMGGAIDRRTVVSQRFSEHTRNEIGDSCVREHLAASAFAVGHEFVSVCKREGADVTLDDRKKLLTALFQTSAPRIVVTHSLETLLETAQFVALKLPTLGKVVVFTGARLPAIENSSDAAFHVGFAAGACGQLRPGVYVAAHGRVIPATACLRNERSGLFEELKHST	PF00782	18	120	4.18e-06	DSP
Achlya_hypogyna	OQR99755	MSTKINNGLFMGDVDAAQDADFLGLNGIELVVNCVPREMPNVFEGDGIQYFVWDMAEDPDATLFDLRNQDFVDLIAFIDGAMERSHSLLVHSMEGLSRSPCVMMSYLMAKYHWSLDKAFAFVKIKRADINPHPGYLDQLASLDAQLQAKHGGRVPPQKRCDWNPDFADPATDELVLVHTFLNVTSTAGSCDDNRARPKAKSKKSLLWLDLCPRLRKMHPEYDFSKLERPPSASYSSLAAGDGWVDLEVRRRGSIEARPVQDVDLTLTDDDEAEPAKPAQDSWDISYSDPGVGHDADPKSCRRALIASRDPCSVDDDDGRHGPRSSQRRGSKAPPGGDGNQHSPTQNEQQAPPRYLQHTKSSRNAKLVKLPQTVRRGSVPTKADALGDLLQRFKLDEDKA…	PF00782	3	139	2.62e-40	DSP
Achlya_hypogyna	OQS00906	MAAKWTEAPATATGVGLSVALGLFYAAFQLHLLPKPLARIAGRVYFFPTWPLTYLVRRTNYFTLVDSHVFLGAVPIAALGYVDKMHARGVRAVVNLCDEYEGPVAAYRAAGIKQLWIPTVDHTEPSLEDVKKAVEFIQFHKERGSRVYVHCKAGAGRSAAVAFCWLLHEKPAWTLQDTQAYLNEKRKVRKSLYQQPNIVAYYEMLHSVTKSH	PF00782	61	202	1.01e-53	DSP
Achlya_hypogyna	OQS01151	MANSIGGADAVSSVDMWRSIDAQQRTHPPVSACPVAAVVDTSRAGRLFVGHADAARDPAALAVTAMVALGTGNLSPLEDVHCVDIVDMEDAFLLEHIEDCLAFLIARLDAGCNVLVHCAYGQSRSAAVVVAFLMHIEKLSFAESYARVQASRPCIYINAGFLRQLEIFGAMGCTLQGDSPAHATYRTMCASQRMRDSHIVALEPAPSILSPAAAKCYCRKCNLLLCTTNNTVHRDVATLDA	PF00782	46	166	5.42e-35	DSP
Achlya_hypogyna	OQS01428	MTSTRKPASLALQPALVQDNIPSEVVPKLWVGSIHAAFNFEAIKERKITHVLNVSGTVATYPQDFTYLTIDIRDKEYTNILSCLPVTTVFLETGMQSGGVLVHCAGGRSRSPAIAMAYIMSAHGFEEQLQCLEKAKLDVFKAHQLMLQSKIVRARTRRSQHLAPEVEGSKKGGDGDRRMLLGVVPSGFYLTRPSSPKAQHFIPPLRAMGHQYGCIECNTTLFCTANVVRHNSATDTSCWTVAVDRKRAASCPETPRGRSVPVRPFGADPNASPFDDDDEIAFETVVRDTANMEIVTTSASSITTTPASPSKGRQAKKIWRAWTKQFSFRLTAPSSPADKTAAKSGSDDGELHTWRQHMKELEKHGSRTQIRRVSVAISDDEKHFAALTSGCELWYLEPL…	PF00782	22	124	9.42e-35	DSP
Achlya_hypogyna	OQR81208	MKVLRNAISGSRNRYTEEGYDLDLTYIHDRVLAMGYPATGMEKTYRNDVADVSAFLNKKHRDKYMIYNLSERHYDSARFLNRVEECGFPDHHPPPLQVLLDIINRMAAWYMADPDNVVVVHCMAGKGRTGVVITCFLIAIGYFEREYGLTVYNQSEDALADYVRTVNGIFWKRRGQGVRYPSQTRYIYYFIKVLAELHAPPAHFHYRLPSLPPASRLYLRQIVMTGVPNFDNGGCTPFMHVLPAPSEHVKTPILYNSAWDSGAFSSYSSDPATRISFKTDCFVQGDILIRIFHASGRAILGKKESQMCHVTLHTDFLRHSLLTNMKSSIILRKADIDDADGNKRFPDAFTLEMSFDTDVAEEPERPALPLVKPLPTKRGWLVKQGGFVQNWKRRWFVLK…	PF00782	23	192	1.85e-63	DSP
Achlya_hypogyna	OQR98696	MDIKVSTRSHPVAMLSPTSHTGSFHAPSSPAGAKKPSLMKTSVLSLQLKKLVSKKKRRFIEDGFDLDMTYVTSRLIAFGYPAEHLEGIYRNHYKDVFTCFEHRHKDRYKVYNLCSERHYDKDKFHNRVAEYPFDDHNPPPLSLLIPACQDIFEWLAQHPDNVAAVHCKAGKGRTGVLICAYLLYSSTWLTAYGALGFYAGARSLNHQGVTIPSQRRFIEYFALLCHRDQPESAKAAELQLHQADFEQLWEKQWLAEEQFMAEASPRPQGDLVALPKVFHRLALPKTTNLRLVSCVIHGIYPKKKPDMRVLVQVGFDKSLVYDLTGVGTSQMSIDDTDHGMQVDKLEIVCPTDHPTLLYGEVKVEMCKRQGGKQLGQFWFHTSFVDLTTMKLTVAKTDMD…	PF00782	67	224	7.09e-95	DSP
Achlya_hypogyna	OQR96425	MAAQFAVLTGKAGVPMSWTCSSGQLVHADQIIASYGSPEDRNLGSLVAPCTGILTILPPLNAADGTDVDVGRIEICMHPMIKNQRCVLCMTKVDQETVKVILAQGQIMEVNHATAKELDSENIGRMLKQKKLMLVLDLDHTLLHAVRSQDVVDAIDEDALRFFIPDIPTEHVLKLRPGLSTFLHELAALYDLHIYTHGTRKYAERIAEIIDPDSSLFHHRIVARTDTPDVSHKSLKLLFPSCDDSMIVVLDDRVDVWKENSGNVFIIEAFHHFNTRAEINNASGGVAAKASERKADTHLTKALRVLKLVHEKFYPPGPPAQPSPPNIKHIMESMRHAVLRGCNLVFSGVIPIGVPPESDYLWKLALSFGAKPSMSMDNFPTTHLVIHPKRLGTKKYIEA…	PF03031	126	273	2.36e-46	HAD
Achlya_hypogyna	OQR96836	MDEDKSPPVVLLGKWKKEELRLELAPAKTIRDVKAHVSAFTGIEPHRLKLAGLGGHGKPAADDVCVGDLPPKAVHKFMVVGTKESDVFVDPKNVAELPVVFADFDCAFAPASKQWRSAKENSLALSTIVAQAQIHAMHPPRRGKKLLVLDLDHTLMDISATKDNGIPSSRFMRPHMHTFLAAVWAHFDVCIWSQTSWRWIEIKLTELGMLTTPDYRINFILDKTNMFSCSPLDNKARRTKVKALEIIWRHFPGVWDARNTVHVDDLRHNFALNPLNGIPIRRYDCAEASAPADAELLHLAVYLVEVVAPAVDVTQLPHDGWESHREKRTK	PF03031	125	323	2.83e-63	HAD
Achlya_hypogyna	OQR98303	MKRFGVVFDVDGVLLRGKTRIPGATQVLERLRDSQTPFAIMTNGGGVTEDKKAAQLSEILQFEIPASRLCLAHTPMRSLVPKYENDMILAVGKKCDATKEVMENYGFRHVVTVSDIHGHFPASYPDIPVAKALTHVPHLGKYDAEAFKAVFVLMDPIYWGRELQIIMDVMTSHQGQFGTLSEDQHVNMYSACSDFQYVGEHHLPRFGAGAFRAVLEDLYLRTTGAHLQQTLFGKPEITSYAFAETLLQSQLGPRDTIDTIYMVGDNPFTDIKGANAAGPHWKSVLTRTGMYEAPPGVNHPQHPASAVVDDVGAALAWIQADFKA	PF13344	4	318	1.61e-79	HAD
Achlya_hypogyna	OQS01497	MRRFGIAFDIDGVLIRGGRALPNAAKRLQQLQAKGVPHIFLTNGGGCVEEKKTKNLSNILNVPIDPKQMILAHTPMRDLVHKYGDAKVLVMGAYDVLDVAKHYGFKKVVSIQDLARASPHQYPFLEWQHKPSQFADEPIGAIIIFHDPIHWAQDLQIAIDALVGGEPLGSGTGPQTPLYVSNDDFTFSGAYPVPRFAQGAFTRCLKLLYEQHTGRQLEVTRFGKPHAIQYEFAEEVLRSQGPCDRFYGIGDNPFSDIQGANAAGHHWTSVLVRTGVFQSPEDNHDEHPGDVVVDSVDEAVEWILQQEGVE	PF13344	4	304	5.43e-82	HAD
Achlya_hypogyna	OQR80563	MTVLVDSVPAVPEGCTRLYLCRHGETDFNVAGCFQGSGIDSPLNAHGEAQASALGRAFENMPLTAVYSSTLSRARATAAAIQARHPTVVTGQVSGIQEMHFGDHEGKKLDEHQAEFHAVVDKWAAGQLDVAWPGGESALDVEARGTTALAELLLAQPEGAHVAVVCHSRFNRIILASIVHHDLRAMADIVQDNTCVNVLDFDRTKHTFTARLINNTAHWAFLEAA	PF00300	18	216	1.57e-49	HP
Achlya_hypogyna	OQR80965	MISKILVVVATLIANVAAMGVAYDTYNFQNIDRHFDVIHQRFQTVRTFQTYIYGSRNVIDAASDHGLGIYAGVWIRGPDYYNDIQAIIDGYYRHPHALKAVFVGNEDLDNGWNVQQVIDKVNEVRNRLRAANIQVRVGSVQTDGGWLNNPRLADACDIMGVNIYSFFGGSLEGRWNAMVSRFGGNKLMITETGWPFGGGSYGGNVASYSNAVNYFNQVASWYSAGNGGEDVMYFMFHDNPGKSPDYEKQFGLADSNANWKFNFAAPTRSSSPSHGSCSPPEWNTDYPGNDLFSFRITGDMASLIAQCCGKCTSTSGCAGYAITNNICYIKSVMKGRRALAALDAANPLLPGWSRLFLCRHGETNYNREGRFQGRGIDSALNDLGVKQAQALGIAFQRVP…	PF00300	355	553	5.03e-51	HP
Achlya_hypogyna	OQR83242	MPSTDLELRHVVVAFRHGDRSPILPKLGKAIDMDAAERDFWGARLATPEQIAVLDATAKRAGLRKNEPAPTLAPLIGGAWPNGFLTARGVEQMISKGRDLRVRYGSFLQTPSVDDVYVRSTNVVRTIQSGQSVLHGMFPEFVKAVGETPDVEIHLHPTCPLSLGHHMDYHHLSTILKARRHESPVQDIDALEAQVHALVGLDEGEDVQWSFLREILVCRVAHDFPFPPGMSLDVVQQSILHNAWEWHARLSDKAFLAKAFGRGVHEAFGYLSAATQGASEHKLTILSAHDDTLCGLIYAFQLHRPGARFLTPEYGSVLTFELYQSASSGAWFLKANFDGADVYFQGHDDTLCPFAHVQALVQTFPSQ	PF00328	7	334	1.34e-15	HP
Achlya_hypogyna	OQR84358	MRNLGLSLTLIATAAAQGLRQVAVVSRHGVRGPYGPDGLPPTLANLQRYSKNQFPFPVLATEWGTSDNVSELVSPKLTAHGRNVIQRMGEYFAAHMYPTLAKPETCTKTFAYADDNERDIDTAQAFLDGFLPPACAGVKPDTTGARLLFEQGQDPTAICPATSQTLYHGIVGNVTADNIIRHLAPEIQELNDVVDCCKPEVCTATSARSLLAQASTCNLFTVPSTWSGKFYEPWSDAFSEAQYLSEWFLLQSLNNMTLPPSKTLEDMIELGAVHNAHIQLITNQFNAENFGSTLLVHLVASMDEAITQRPVPIAPGTGPHLLHDIASRFLYYAGHDINLLYLKNLLRMEWDTNNWNANQPNPGSMLLFEVHADEGKETSTSVEDFFVQAYFVAASPKQI…	PF00328	4	421	4.98e-21	HP
Achlya_hypogyna	OQR84743	MPQRTPEPSELKVLVTLSRHGSRAPNAIAKRLCPKNHKNAEQYNVPPAQLTEFGMEQLQRAGEHIREEYVDRQRFLSSSISGPDRLHFETYFRADSADRCGQSALSLGYGLYPDETGPKGFGRQPIAIYMQLLKNEHEFAATEGPCSAVAKADDLHYESTRAQELLVEKKQLLDTVSDLCGVRVTDIPTMAGGEDIITGIKDIADAFTFDAQEGLTPLDGLTSEVQRQMEQLAFTNLMERYYSTPAQVTYWVGGFGDLLLENLNQPTRPAPVDGTFKYYSYHGHRELLHGLGKLLGWDFHFDGLPFAMNTSSLHPGTTMVFEVRARNTQHFVETFLWSPQTGREAVKLAKCSALECPLDEFNGIFALHIEKTGTYQEICSAKDTAVAATMDEELPYDSV…	PF00328	10	128	1.57e-11	HP
Achlya_hypogyna	OQR84984	MAPTAATTTATSATRRIGRKKKYLATSGRNSGKQAGRNFIIPQNKKQRVASSSMDKQYRALFRWPQPCGNVQLAGSFNNWGDKIDMEKGDDGTFSIVLELPVGLHTFKYFVDDVSWKYNPESAFAPDEFGNLNNFIMIVAKDQVQTPLETMIRSDDESGLPTMNPVASVASKAVRLHPSSSNSSSPGLRPLSPKLVASPLLLTKKTFVVGTPPLVARKSSTHDDSEYGLNISDETSRAARSGSITRSKSAESLPKLDQPEIIDPKNLFSVPKLPQAVVREYSTNSVLLAARTQHFGGDLVTQEHQEREKLGGHRSFIATPANVGTDVRPQRNGKLMIVLVGLPGRGKTFIGHILARHLTWMGHTTQVFNTSEYRREYVGAGIKHDFWNPENTTDYQKRA…	PF00300	546	733	1.2e-40	HP
Achlya_hypogyna	OQR85032	MLRRLLLGLAIPAAAFDATNWPDFPEYCAKHIETNTIAALPSAARYELNQVQVAIRHGARTLVRRSSCWSGYNATWNCGARNYIEPVLGASTHRSFDVQYTPGETVLRGTCQVGQLLDEGYRQETLNGEFVSNFHAAYIASGRLFRAGEPMDVTNQSSMEIILFSLQCSIMHWVGIYLSSTDMQRTMMSGQLVLDATFPLSAPGDKASAVPWHVGDISQSSLIPNPFSCPRLDDIKAAFESSDGYLLWLHRHDALVETIRTTFGHYDPLNLFDCMLTARCSLSASDMPPSLTPKLYGEIIRFERDKRMKIYTEDDEYAKLSMSKLLRGLRARMTDVAGPRFVLYSGHDDTVMPLLAAIGGSKWLHDWPPYAAFIAFELYTESATGERFVRIIYQGRPLT…	PF00328	47	393	2.11e-17	HP
Achlya_hypogyna	OQR85039	MSLRLPQSPPSHGCSITLGGKRRPSESPRPAVDLEACAVRIERRVSPRRIASPPPAKTSSPGKHAPETTGILLVRDTASDWTKRYCRLTGSTLSIFEKYELWIKLDMSYRTIVRVAPASPTSAGQHTFSITQGGHEAALVLCRADTEADLTRWVDALSSYAQKVQHTKKQKFEAPFSQTEFVSLKVASVPPKVLHLVLVRHGHYVNAHNKAARDGDKVLSHIGRQQAELAGQQLRAMNAPSRDDMVILHSDMTRAVETAGIIGDFFADCGLSCTPLLREGWPGNPSRSPTDVNANVLSEVEQRTENERLDCAYRALVSVDGGSDDDDDDDDRHQGCRVVVCHANLIRYFLCRALGISAVGVWGQFEINHCSITRIDVGSNGQCKVLSVNECGHLPPSLH…	PF00300	195	400	1.36e-37	HP
Achlya_hypogyna	OQR86962	MSSSFPIPLPPSPTLSDDDRATSFAARTSPAMARRYVVGVCAMEKKTRSKPMQEILRRLNKKKQFDLVVFTDEMTLHQPIEEWPICDAMFSFYSTGFPLEKAEQYVQLRRPVLVNDLSMQHVLFDRRKVYEVLIRNGVNVPRHAIVNRDGPTPDVLEESENYVIVNGVQINKPFVEKPANAEDHNIYIYYPTSAGGGSKRLFRKVGDRSSEFYPDVNQVRREGSYIYEEFLNTQGTDVKVYTVGPKYGHAEARKSPVLDGRVMRDSVGKEVRYPVILNQVEKDIARKVCLAFQQTVCGFDLLRVRGTSYVCDVNGWSFVKNSKKYYDDCGLVLQNYLLTALRYRHNRSRSPRYPVSPSYSPPPFSTEPLVDNNHYPALSSSHSSDPFEHLPSSFGSPGQ…	PF00328	424	928	1.59e-26	HP
Achlya_hypogyna	OQR87368	MVTTRSGRSPVAATTPTKKTRASPKAPKAEDLELVHVMMLFRHGDRSPITTKVGEHLVMDEAEKEFWISKLPTDDTIAKLGKIAKVTGMETHLPPPKDPRDGGVYPNGQLTQWGLDQMEAKGRKLRGHYAAFLDGIDAGDVYIRSTNVRRTIRSCQSLLHGLLPEFVPAETDAEPKLHIRTATVVSLEPTFTQAEYGSRLARYKDKALAASLPPLPSHLGDMDAVDAQVRAAIGIAPDDHICYTSLREVLVCRNAHKVPFPNAMPQEVYDKIVDYNTWEFHTLFGNAAECHEGFSRGIREIADLLHSVVHGNKAPKLTLLAVHDSSLIAFWNAFQLVVGNVFPLYAAATVVEVYKKPGTAEFFVQIKLDGDNALCFRGTKAPLVPFARIESIVAEFFAH…	PF00328	33	165	2.74e-14	HP
Achlya_hypogyna	OQR88324	MWGAKANLRFLLRPHDVPDQVSGSFRGVDGHELRRTDYDRGVNTFSPEGRLFQVEYAIEAIKMGTTAVGIRTTEGVVLAVEKRITSPLLEPSSIEKIMEVDSHIGAAMSGLTADARTLIDHARVEATNHWFSYNERIRVNALTQAVCDLALSFGEGSDENNHKQKMSRPFGVALLIAGVDDSGPHLFYSDPSGTYLRVHAKAIGSGQQGAQNNLKESYNENMSLADAQKLAIGTLKQHMEEKLSSINVELAVVTAEHGFHVCTIEELDAVIARFDLGRARETAAIIANALQLSVVFDATLREEQYGVLEGHTASEIQADPSLQQAWHDRKAGKADIATESRDAFYARTALGLQRVAHGRGPTDRILVVTHGGFIINCYRYVHGLAPGHPVVRLKLCPHI…	PF00300	275	414	1.62e-26	HP
Achlya_hypogyna	OQR89220	MVARTASWAKVVPLPPLALLPAHGLHGLATRRHVVGLAFFGSSLWNLAAPLKAWALSQYGFVPTSDTVIVTLDWTTVLNGRFVTQLYRNAGLAVPTALPATQYINVFLDMLVTPRSYAIWAGSYAGSEDVYLTDLEGQALRRALDGVAELDRFNASIAEYVRSGFGMWGAEVVTAFAPPIATSCGLADVTEAVLCLKGMPLEAFVNVMYPSNWQPLTNAADEAAMAAWRRVLYTNLDACLARREQLMAASASPADGVIALAKELAATHNLSLWNVAGHAQLFRSVSFFDGYLDLSGRKSGAVTYQLSGRDPSVVFGAGRLNSLLVARETAWWCSIQYRDPVTGLPDGAKCMTTVAPIFSAFFMGKYLGTDGNPRYLDNGRYPATSRIGNLTGHSYRPPA…	PF00300	892	1090	7.38e-51	HP
Achlya_hypogyna	OQR90174	MFDDRYSPRSSYVAAMRCFFVIPAAFTLLFLSCYWNLLASYLWWDHGIVLTLSRWGPPPTPFSTKTRYDATVPFSPDEFTDLNSLPQCTLVQMNGLYRHGTRYPMATEYAKMQELLHSLQDNYRDALPSWLQKYNFSYSANASEGLTPSGVSELAGLGQRARHRVDKHHFPKDYNRSVYTLEHTRIARTKASAIAFADAFFTNSDDVEYIVKPAGEDIDLRFFDNCPKYTSEVRGNKAHLTVETKKFESSTRGSALLADIRAALNLPAAASLSFGDLKTIYDSCSYEVAILNKNSTWCRLFSAHALFLLDFYADLKKYYECGTGYPIAYEIAGPLLRHMLETMRAVVDGSTSTRGYFRFAHAETVLPLVCLLGLCTDTKLIAAFSDDAISHRVFQVAAI…	PF00328	89	424	3.96e-31	HP
Achlya_hypogyna	OQR91584	MHQVGLILVATLVVYSSVALARQRQHARKPRKTLSRLDVDEPLRPQSYTTPARSVDAPHSVKNAVTFMHELGISMVRLSPLRRRPSIASTTILTSEEYDKKTDLMHEGRNQGGKLVVVMVGLPGRGKSYMARKVARYLNWINYATRVFNIGNYRRKLLGAEHGADFFDPNNPQGKQQRMEMAEAAMEDMLHYLGNEGEVAIYDGTNSTLERRLWIQQRIAATDGYHLLFIESICDDEAIIERNIIETKLRSPDYRGVTPEMAVADFRKRIANYRKNYEALGPADEVFSYVKVIDAGTKLVMNRIHGYLPMKILSFVSNLHIVPRPIYLSSAGESMNDLSHRLGGEAELTPRGVDYSEALSDFLAANPETSPDVLSLWYSTAASARATAKPIKSHTRVQW…	PF00300	326	514	1.1e-15	HP
Achlya_hypogyna	OQR91851	MARLVTALALAAVVSGIHLDSRGYPRYCGKDMATSKIRPVQDPRATSMELVHVQLLVRHGARTPYSWQKCWNGYSEAWNCSLRDRMAPVLHAPEAVPSNMTFDKIYTDGQNVFKGNCLLGQMLDEGYTQQQQNGAHFRAAYFGNGSSKLFQATEHIDLATSSDVYFESTDIHRTVGSGYIIVQNMFPNASSDAVPFHTGDLGLSALVPSADTCPAMNVAGGQWQASPEFHAWVTNKTNLALEANLSHYAPGYRNDILFDCLMTQRCTDRPLPNNMTDEFFLQMTSKLETSALLPYYYQDNLYARTAVAKLVVLMRNRLAAAMAGTGPRLYLSIVHDSTLNPLLAALGGPTYLTEWVPYASHVVLEVYRQPSTADHYFRLLYQGAPLPVPGCPTELCPAA…	PF00328	49	381	1.29e-24	HP
Achlya_hypogyna	OQR93091	MIEDRVAYKTLPHLFSHEAAYSGGVFDHFERETPSWAALTQLPELLQPNVKVLYWVRHAEGHHNAAERFYGTEEWDASISLLDDYLDASLNDAGLQDAIHRAALMRRERQLGLPLDKILVSPLTRTLQTAHAIFQLNTTNIPIVAMEAARETLGVHTCDKRSKKSKLVKAFPKVDWNWIAEEDDKLWAPTHRETDAEIQARCQSFLDDVFDRVPDKYVAIVSHAGFIQNCMRLLQYPDYKPRNCETIPMVLQRTIMSESLITKQLPSADHMVDVSSILVLLVCLVFSCKAVSLRWIIPASWRS	PF00300	53	227	1.04e-18	HP
Achlya_hypogyna	OQR93094	MACPQPEEDPVYAALHGGLEVVPGHFSYHAMTEPDAIFEHFGRTEKDWNAFVKGIRHENRPNTKVLYFLRHAEGEHNAAKIRLGADVWFRDVAITNEYLDARLTVKGEAAAAKAALRMQTELEAGMPLEKVILSPLRRTLQTGTVVFGHQIGKVPFVAMELCRETMGMHTCDKRSPISEMAAMFPMVDFSDITEETDSLWRSDVRETRDEIQARAVEFLKHVFAHVPETFIAVTSHVGFIGACLRVLEQTEYRLNNCEIVPVVIQLHEHCRSPLKPRPAE	PF00300	66	247	2.18e-09	HP
Achlya_hypogyna	OQR93339	MRLRLVQVLHRHGDRSPLHNVFAGGRHRAAAEDALWVPKLHAPSTAIYGQLTTTGIEQMQARGSQVRAQCKAHGWTLNSVDLRVQSTPYDRTQQSTAAFLSCFLPSAPRDIDVLPKHLNFINAYSANGNVIIPMKLQLIADKYAADEARMADVKAELIHRLPMFSVGGEEFTWMKAADHFICRHAHAIEYLPDTAELSQPAINHLALRFQQYYTDPTILRLVVTGLGTELLAQMEHCMMARNGDSAEVVRIYSGHDVSLLALLYGLRVDLIHPFWPDYGAAVVLELFQDGHDWFVRVTLDGAPVLDTTPFAVFASSLRSTMKQ	PF00328	2	299	8.84e-16	HP
Achlya_hypogyna	OQR93506	MHLNPTGRKQAAQLARSFKDIPLDAVYSSLLNRAAETAACITLAHPGTKTGAYADLEEMSFGTLEGTPRSQNAAFLAEIYAKWRRGILDGNARFPQGECPLDVKKRGVSMLHELVALGGDDDHIAFVCHGRFNKIILAELLSIPVENPPIPQDNTCVNVLDYNRAKGTYTAVAINHTMHLVDRP	PF00300	2	175	1.03e-42	HP
Achlya_hypogyna	OQR96082	MSRRDVLVVAASVAITLVLSRIWNSRRCTRSRNRKKLPHRIFLVRHGQSEGNVNPVLYRDVPDNAMALTDLGKRQSRAAGEAIKAIIGDESIRCIVSPCIRTIETFEEIMAAWGADAARIPWTEEPRIREQDFGNFQNPEQIRECKIQRRKFGGFFYRFPSGESPADVYDRISSFLESLHRMFMRKREQNYILVAHGVTIRILLMRYFRYTIAEYEEVENFHNGEFVVLEHNGDGAFHIAKVVHPEVDKVTGVVSIHESNRVRLNGNAMRKSSLSVSYDKRTLCWDENPL	PF00300	41	235	1.2e-36	HP
Achlya_hypogyna	OQR96444	MKELAVCTAVGICVGLYVQHVRLGREKEVAPPRAPSKFIRKASVTCEFCCAPEPHILPHSHSMVWEDDQPLTYVAKHAESSGRLILMRHGQSVWNRKPDRPDETWRYAGTVDIPLSDVGIQEALQAGESLQHIPLDMVFCSQMDRARATVSLALSIHDSGRTPIIVYNSPLDQPDFEDLYDVEDPSTFAIPVYVTPALNERNFGSLQGVPSTHHPKNLAPVRNEFNRKFPGNKGESCADIEARVMPFFRAFIEPQLAAGKNVLVSTHGFVLRTIMKSLEAMDEDIFNAQMKLEKSNPSECRLLAPTGVPIMYDYCDGAFVPVPQSRRDRAKSIARSAPTY	PF00300	83	320	8.09e-58	HP
Achlya_hypogyna	OQR97151	MWQQIFVAGWAAAAAVRRVPVDDFELTRRLGTKTPYYSQAEPFEIDAPMGCAPVQVNMVVRHGTRYPTHKVIAKIAAMAAKLQASNATLPTWLKNWDTHEHYPLEFEAQLAPSGVDELVGLGDRMRQKYGLAFVPHYEDNAYVFEHTWKVRTQQSAAAFAHGFFNSHEPVPMAVASKGDDVELRFFDNCPLFTAAVENNATAWREYAAFPTSPSMRANVAELQATLQLPGITAEDLDAVYEACAFDVSVHHTVDRWCSLMGTDLLSSMEYYKDLKAYYKKSYGNPLAYEIAAPLLRSLIEGMIARRDGGTYQGIFRFAHAETILPLSSLLGFMRGDRPLEAVAVQPQRAFKSAIISPFGANIAFVLYACDDGNHVAQLLLNEKQLPVPGLGCIFCPLEL…	PF00328	55	381	8.18e-38	HP
Achlya_hypogyna	OQR97575	MNLVVALSALAAAASASSFYDGWKLPDYCMDPAGMAARQAIPPVVSSRKLEIVQAQVVARHGARAPYYAVFCWDDAPSPVSITWNCTTNQVWTQNMDEGSARGYGRLYKKEYIDGRNVLNGTCTVGGLLPTGREQHRQNGQILRNAYIGAGKLFSSDKISAVAPHELLLRSDDQERTLGSGQALVDTLFPYSPDDEADVGHMLTWMTADAASDYIDHRRDTSCPMLDRMAKDITNSPAMVQHRNSPDVLALADKFNKIVGKKFQWDTCLECLMIARCNDIPLPPGTTEPLFDALIAEVQTRTRMKLTAQNGAYAKLDMQHMWRDILKRVDAVIADPDSAYKLTITIGHDSTLMPMMAVALGATWDGHWTTYAGMLVVEVYRDVEMDRRYSNAYAVRMVY…	PF00328	51	400	7.11e-18	HP
Achlya_hypogyna	OQR98491	MGRPKSDSFAKEGEVLRSSLAQDKSLFDKIKAGVHKSRASSFDEQCLSRAGSTELADLLDLQTFNHRLEAVAASRKVKHVSFATELEHVAWLDETQYPCPESSIAYNIFRTRRVINYEEEEQLLTLAWDHSLPYSSVDFGAAMVQMYSRNMAYFLVGPVKIHHISCLGISWKPYWAGLASGLMCFANQEDSSQVFQCPIHKCRVQVLGDTELRMYEVAGLREVDELFVKFSNSATMHMWFWAIQVAAASASFMDPDGFTKKLRKHMRGSASPPTFVAQLGYSLGIGTKKGDGQPDVSVPVALRNPAPLNPLATTPSHSAPATMRHRILFVRHGEYENDHFKTMDAEKCLTPLGERQARATAKYLQELIDDAGLTFRDVRLVYATVTRSIQTMDFIAREI…	PF00300	320	532	1.77e-13	HP
Achlya_hypogyna	OQS00481	MSEAPKGLALRHVVLMHRHGDRSPITARVSPTLYMDEAERSYWTSQLPSPEVFAALDAAATVVSESEAKQGGAWPNGQLTQRGVDGMFARGQAIRAQYKDFLAGATPDDVYIVSTNITRTIRSAQSVVRGLFPEPAPFKVHTMAPQYLTPVHSNAEYMAFGIHANEVAQATRPGYATLEAQMKDILGLGADEDVHWTIVREVLVCRKAHGLPMPEGLTDELYAAACDQNAWEWHLLYSDPDKAQRGFVRGLLEIQTHLQSAVQTAISHRMTIISAHDNTIVALACALGLEMGHVVPDYGAILAFELYEDTATHESYVLVRFEGNAIKFAQQAQPLVPYKYVEGVLERFFATHATASAL	PF00328	10	322	3.18e-20	HP
Achlya_hypogyna	OQS00903	MGAQVAREKRRESADARMAPQPSAGSVFSFAMESLKSPGTIERSAPFVIGVCAMDKKATSQPMTEILQRLPKNSFQIVLFGDDMILNRSVEEWPLCDALIAFFSTGFPLDKAMEYVELRQPIVVNDLSNQNLLMDRRDVYRILEEHNIPTPKHIVVNRDGYRGSDPNPDFIECEDYVELNGVRINKPFVEKPVNGEDHNIYIYYPTNAGGGCKHLFRKIGNRSSEFHPHENSVRRSDGQSYIYEEFIATQGTDVKVYTVGPNYAHAEARKSPVLDGKVMRDSLGKEIRYPVILSTNEKDIAHKVCRAFGQTVCGFDILRVGNESYVCDVNGWSFVKNSPKYYDDCSVLLRQYLERALAGYDDPYADMHSPPLDRERSMTNSSSMSLLHADGTASEGECD…	PF00328	580	1072	1.14e-24	HP
Achlya_hypogyna	OQS01410	MRLVGRAWLGLRLAASAGRPRCLHHFKAPRLADLVLIRHGESEGNVARERSIKGDHSLFSGEFKHRHSSNWRLTDRGREQAEAAGEWLRKNDMVYFDRYLVSEYLRAMETAARLDLPDAQWYAEMLLRERDWGQMDLMSEDERFKTMYDELVRRDLDRFYYAPPGGESMAAVAQRVDRMLCVLHRELPEKRAVVVCHGEVMWALRTRLERMSQETFRELQLSGRMVDQIHNAHILHYTRTDPATGKTAPFFTHMRSVCPWNEKLSPKGWIKIARPVYDNETMLAIAERVPRMIVSEEYLQQTYRPDKARLYCDAPESPNRHVYCAETSPNIVHPLAPVPAPKVALQNVVVVNKMTRYQHEESLYGNAGEALKKQMSMRGFVYDRLKASHDHHIDALDDV…	PF00300	34	222	1.1e-32	HP
Achlya_hypogyna	OQR96782	MLLLFVCTSNTCRSPMAEALAKHWLTQHPSPSVRVRSLALSDEFEPPGSPASAHGVAAMARRGIDMQAHRSRLITKDLVDEADVIYCVTVRHASLLRERFPDARAEIAIFPADIADPWHQDEQVYEACARQIQEAVNLFMPTLLQRWRK	PF01451	1	140	6.35e-48	LMWPTP
Achlya_hypogyna	OQS01602	MTTGVLFVCLGNICRSPAAEGVFKAMVARDGATAKYDIDSCGTGGGSSGWYKPNGFSYHEGENSDSRMKKEAKKRGYHLTSKARPLTRDDLHRFDHVICMDSNNVRAVMEAATFWGPEFAALAKAKVSTMCEYCIVNKGVTKVPDPWYEGGFDTVLDLLEDACEGLYTKLEHS	PF01451	5	166	3.26e-48	LMWPTP
Achlya_hypogyna	OQR82283	MNSKEDRELLWAIRDAAFAGDDDLGRPKPNAVVHIVDARPEINAKSNALAGKGHESAKHYDRDGVPCASIAFMGIDNIHVVRTSFNVLSQALYQVDDTTFFSTLQKSRWLEHITSILQGATEMASHLERGDAVLVHCSDGWDRTSQLSALAQLMLDPFYRTIEGFAILVEKDWCSFGHMFAKRCAFPTSDDTSPVFLQFLDAVYQLTLQFPTHFQFNEMYLATVADAVYTSWFGTFQKNSEKDRKTFVESVATVSLWDTVRASTESYLNPLFSSDRHDPMIPVCKVRLMQLWTSQYQKAISHMRLQQREMEMLAMIRTQDHQLSRLTGMLTPEQSVGLRILQLRSEIQQLHRLMSVSTELPDSLAAPAAKPASLLRRVSSVLNLSPTASGVSSSSSFDA…	PF06602	3	245	4.36e-110	Myotubularin
Achlya_hypogyna	OQR84668	MAATEGYGARWMTFLRVEHVDLARKAYETTREQLQPKAGASNHHPLSDESGNPWHQVFEDEPLVREIKTDLDRLYPQGNEMFFQERPELMGILRNVLFVWCKQHPAVSYRQGMHDLVAVLLYAVGGDGEFAEHDVYILFSAIMTSMEPLYTVHRAPVDDTPTPVAPDAEESLFRASAPTKSATPRSPLQTLCQFIQNDLLAKHDPQLACHLQTVAVLPETYCLRWTRLLLAREFLLDDALRVWDAMFAQSFEVSATTPAVGFPLLPYLCVAILIHFSPSLRASDNTGCLQLLMRPAELNAAEIVDSALLLSNPFREASHPDMDLVEFGPGSLGVVLTTAKAPFENRLAVRDFKPTAAGRPGQAEASGSVRIGDLVESVNGVKVYGMTTDDIRKHVALLP…	PF06602	573	895	3.24e-162	Myotubularin
Achlya_hypogyna	OQR86547	MASSPPDEERFERASTLDGMTMERLLQAEKSVLKAGQATLEAWNMMTSHSKPKSTENGPASGPLYTTPPDHLTEMKAPTITRHSSYTGMATPSSLNFEIPRSEEVPYARGSFTLDSMESSADASFAAPNSARKGLPALNIFGLSKSVSSGCKTDETTHTFTVKKADNFLIDNLSKKSSVRISIDTESRMLAFLSPTNVNEKEEYSCAAITARESSKLGLHLNIQQGQAPPITRKIAFFSLDDRQRFMETLECGKIKCKPSAKKADAEMHDEGEAAWDSTPNGSYSMPDTETELERLPGEEINQKVQRVTNLVIIAQKERAVQGELIMTNYRVVFFPYDPSLLYGSFEVPLAAINVTKFEGMKIIILCKDLRKVCLSMHDAVTRKINYHDPPQPQQGQFI…	PF06602	433	771	2.49e-173	Myotubularin
Achlya_hypogyna	OQR93428	MTDGICTSVQRNGERCGSPAAPGASMCAHHERLARLLALAPKKLEPAVPASATPASVSRTTTPAVASLVQSTLQAAKPSHSMPQADPSLPAALPGEIKLGTQACVFETYPGFKPQGVSGILVITNYRLRFEPTQTMASGVHPMLRVAMTTGIPTAAVAKLLYPQSSSNGSQSHAMPTQLLVQFRNLRTWCLRGHVQDLMVLLNRHCFNISAASLFAFARGNDASNDADGHQLYDIARDFADMGVPLERGGSFRLTELNRNFTLCPTYPALFAVPARMTDAQVASVAEFRSKGRMPLLCWAHSNSASLWRCAQPKRGIFNAQSSDDELMLLLIAQTNHINQLVWIVDCRPELNARANNLKGGGTESSSIRHATVTFMDIANIHAMRDSLDGVRTLLLSQN…	PF06602	228	529	3.01e-135	Myotubularin
Achlya_hypogyna	OQR94323	MDHQRSMSLEEDSWTSVETHEAAHEIIPPASLALETKDMYYGEMIQSKAPVVYVSPQQLFQRGFLCLTTYRLLFVPHPKSATASLLDVPLCNIAEILLQDERANMSTISSVGYSLGINEYPKDVDNIKHHLEIACKNFYIVRFEVAPTFGLSSLYNRLLDALDGVHQIAPLAFASPDTHPLDSGVDVEALIERDMMRQGIVGAQDAGFFRLSRINQAFRVCPTYPTLFVVPRAVSDGDLQTIGHFRAKGRVPVITYRHADSNAVLARCAQPLVGLRRRRCARDELYIRLLQEQAQGRLYIIDCRHQTSAYGNVALGAGFEIAEFYNNVPLLFMNIENIHSMRDSIRRLFELVKGEVRGSERANWLSSLESTRWLEHVRSILVATTMGVDKMVDEGASLV…	PF06602	191	518	1.21e-142	Myotubularin
Achlya_hypogyna	OQR96395	MAATLHQRSSVVDMAALPMAKLFGERELMAEVPCDFTFAFAGSSTKTPNKPTPKPTVLSGEKKSRFNAAFNILKDQVVAKTTAYAGSGSDGVDTDVPLEDDQPRDMTEYSLPGRLMMTTYRLQFYYHPSMSLGDTSDATAFQSILRRFRSLRRVHEYCTIPLGSISRIEKVEKSGMLKIATKDHRRFHLTFGDKAAALQKVHEILLTYTFPHDVSYLFAFSHRLPKAMLADGDGAERSLNDCLPYSVGWDVYDAGREWERQGVPAHSAWRASSINEGYVAIESYPSTLMVPAKVSDELLLEAAQFRSIARIPVLTWLHPQHGATLSRSSQPKVGMGNAFSIADEELVAAIGEANANRQTVHIIDCRPMSSAVANRAKGYGVETTLRYKNTVIEFMNIPN…	PF06602	248	571	1.51e-175	Myotubularin
Achlya_hypogyna	OQR96817	MSSSPAESPPPPKSLQVVIPVIPTDDRRSSPERTSVAAGRESPAESIRQGILNEVSRITQKSVAWVPDSLADKCYQCTATFSLVLRRHHCRRCGNIFCDACSLSRMPLVSAGFFTPVRVCDKCCEAAKRSHRHMVNERRRMSLTQSLPHSSLTTMHADLHHHLPLDDDDAHSVISASASPMTASLADAVCIQTIPGEVVVVRGTDVQLRTPDFKDNELGTLYITNYRVVFTSLRKAHEAATPLRRRSSKTGLGIHNAPMLAPPLYHAIPLRTIDRIKRQELPESDTGVLDLVCKDIRRLQLIFPGLVQRQTFSFFDKCDQLLRHPMPYFAKVCTETFPTATIGDGWNVYDPVAEFNRLGVGVTATWRITNVNHDYAFCPTYSAAIAVPAAVSDAELLVA…	PF06602	344	700	0	Myotubularin
Achlya_hypogyna	OQR98717	MRMPSSSKINTHSRMHMQTHTKEFVSISSLSDAAIAFRVLCEAHSLGLEKDEKDVVRATLKTVAYISGKLQHRMGTLQKTSAGELGVPHVGAAPQTGAPHCAKCSRSWNAFQRGHNCQACGYQFCSRCLTPTQLPRSFGFESPAKTCDLCRTWLAEFMNSKWENEHMKEPKSTTPKPVQDTPKVLAPANHSPKAFVALLNGALEKGLSSRLHGRIQTVFETFGATPHAKANAMGELKSAMTHLLADVPEDEDDDEDDEDESAAAEEVAKPPVRAFPKDALQTVLSLMIALEAVEWPDVEKDAGNGPLDEPPATAEIATPPVTAEMAAPLLRRESVSVEFREDGSHSEDVEGPKSPQAPLPPPQVAYFIVDKMETNPLFSSTPRKEDRFRLEVFTYQGMI…	PF06602	614	945	1.41e-143	Myotubularin
Achlya_hypogyna	OQR99566	MPEGIRDEEEDGVLCDDDAASTDPDLMASLPPPAPSPLPPASALSDQTTPHSTPTLLPSPYLQGGRKTSSSFSDLGDLDEFTELTYCATPEKPGLFQKPHPIREEMDHFRLDRELPRHNTLHGTGISLYPGEVLKLRVDHAAYIVFYKPSTTSEPESPPEGTTQASSSSSESASDVPMPLFEPAPLSGPPKSFGALGAAGYTVVTGDCFSRYNATRSGSLGRGLVRATTQVGSAFLKGTSTLINQTYEGTARGGVLGFAKGLGLGMWGFGSHTVKGAFRSVGHMTTAVGEVVLGMDPHFSLDGILVLTNYRLVWTSLGASGDTFDIPLASILSIDNTSVTAPHVLHLECKHLLRPQFAFADEETCLAVIEATRRLYNDGPYTFSAVHFNAVLSGTSADP…	PF06602	409	715	9.31e-120	Myotubularin
Achlya_hypogyna	OQR83111	MPPLGCYAEKFREAFRRSAAEDEWEPTTPTSTVVTDDASPVVEHGANVTTRKRRKPLLHRFFGRKAALDVSYGSASYVYHGEDAMAVASYYHIVADGVSAAGDDQHRSSSESPSALLARTLVTSVERSMVQYEAFLQQCPSAGSNASFQERVLAAISHAQSQLTFAPSMASTLVVCFVDRRARLLYTFCIGDSKAIVVRKGRVVYETFAVLKEFNVPAVVNHRSVSRFMVQSIGVQPGDRLVTFSDGIGDNVFKDDLVHLVAPLARRSPASAKTKMLHASHELPSSLCSNVAHAALASAGNDWREYPFSVGAAKEFVSRAATGAAADKKAAATLKLQLKDAPATLERSVAAIPAGGYAHHYTLGQVQRMAALTHKKPDDMSICLSVFA	PF07228	80	261	3.48e-07	PPM
Achlya_hypogyna	OQR83621	MDVVEAPAPPAPLVVDTSMDATPTKATRSLTPSVSSPRNDIATTSGRTPVRLLNFSRKPQQAKQPHDAPVSTMLRARGVKLSPRLRSPHPSPTAVIASDADVRWKKRARTSSKSLDPSVPKKSKAAAIALTFPARLKAKGKMSTAIDAAVRTFQHDKHKSTGYFHAPSGHVVVARTQGTRAYMEDEHVVQKQVFEDSSASVFGVFDGHNGGWAAEYAASRLVELVSSHDGLHAIAALYAPLDGAAADPPLLQDADRARVYDGLIEVFTALDDEIVAQTVAAKRRDGTTGLVVYVMGGVVFVANVGDTRAVRGTWSAADDGVVAARVSVDHKPTLEAEQARVVAAGGQVIFSGCWRVAHEAIGLRLAVSRSFGDHPLKVQLPPSVSAPLLSAVPSVRHFA…	PF00481	173	474	7.33e-52	PPM
Achlya_hypogyna	OQR83857	MVRRRHAPSPWAQLLVLTTPGLSLAKLLASLEGTSAFAAHVIQAFEGVKFSHVAVDRHGAPALLLLAGALAMHAHVGVAFLQDSHPSERTLLLLTDLIENAEDLRRQAAAATKKCSGTIAGIAAVCGKEELPDDLDVAMPWFCGWTPKGAKMQVDSLPVVKPRPAKPFELRNCTTSYEGNVMSEDRSDHWTTDDSALFAVYDGHGGDIAVNFVHAKLGGLILDALEARLKRKRDHPVAPTIPEALTSAFLECDELLKAKLRAYGPTISTSKGFCNTGSCVVTALFHGNDLVIANVGDCQAVLGYTTSITSTVEASTLAAKVLTTSHDCHNAAEVKKVIERSNDRNAVRMSKDDRLCIGEYGIKRVAGSLSVTRALGDMYLKSAEFSNPPYKAKVPYITA…	PF00481	184	499	1.61e-45	PPM
Achlya_hypogyna	OQR83874	MGQKGSKEHKEAHAAMYRGLAGRMHKRKSQEDARPDHALSDPIRAPVSGPSFLPRAATPPPPSASATPTTPPPRPSSAFSTPLATPAAPRPSPATSTNSTPLATPGPTPNERTYVRPHMQSFDRVNRSSGRSAAVIDTSTDDESVGSPASQEIGDWLMEDDDIHIELVDDDDLNSEHDTEPTEPEVVLTPYLLANKPLYDIMIQVQLFANLSQNQQEQVLQALKPIKFKDGQAIVKQGERGERFFMIAKGEAVITKLIDGKERMITHLYAGHYFGELALIYDDPRTATVRAVGDVELLYLTQKDFQQVGQVHLSLMLQQVPLLAQLTSRDQDAVLKKLKPANFSNGDYIVRQGEEGTRFYMITRGEAAVLETNEADGQERELTRLYEGHVFGEMSLIYK…	PF00481	1169	1440	1.07e-75	PPM
Achlya_hypogyna	OQR84440	MATFKRKGSIVQDPALNRLKQQDATATNVASPKGISQKKPTTEENVHLARRRLSVVSDNTLVEGLANVTTADPEGVQDGTSSIGCYAGVSKKGYAPYNPRKKNQDSMVMNFDPVTKSLLLGVFDGHGEAGDGVSQFFKNHFPEELFKHASFAATGDLAKDSEGIKGMHPPIGDTLREAEAAVTAAMNAVEKRVLRDQSIDTEFSGSTGVVSIIRDKLLVVGNIGDSRITRGFMQNGVMVAEPVSDDHKPDRPNEKARILAAGGRVFAVEYDDGIDGPPRVWLGHMDVPGLAMSRSLGDAVAHTAGVSSEPEFFTRMLDANDKCLVIATDGLWEFMSDEEVIKMTAAHTDPKQAVDVLILEANRRWMKEEQVIDDTTVIVAFVNVQ	PF00481	86	382	3.51e-53	PPM
Achlya_hypogyna	OQR84503	MEARSLCSNDPRKDVNQDTFALDESLGLLGVFDGHGVYGERYSMQAKNMIMTALQHKPEDELPRALAKAFLDAHLNLVDAIPQDRNSGTTALVAVLTPSCIYLANAGDCRAIAIEHDESTDEVIVRQLTTDHNLLNLDERMRILDLGLPFRVMCDGRVVIAHPTKPMTQTPSRSLGDSHLLPPTGACALPEITRCDWTPHFRWLVLASDGVFDELTNDDIASILSYCNDPDTACAEIVLAAQAECERKGITHDDITCICVMRA	PF00481	5	260	2e-51	PPM
Achlya_hypogyna	OQR85409	MLSLAAVVALAVVAAVAAEDCDSGTCAAPPPQTRVLEYDALEGQHLPRPVGGVHRHYAASYRANFPNEDRWNVHVDAEQGVLAAVMDGHGGWQVAEFVHTHLVNETRRALAQAKPFEAIPQAFANTDELLKKTLLPAFELGFGVVNRVGSCALLAYASDDALIVANAGDVRAVLGTEINGSTLAIAMSRDHNAKYASEQEKLIDAHPDEQDIVLCRHEDACYVKGGLQPTRAFGDFAFKDVLFNGSPYTERRGGGRYIAPPYTPPYISSTPDLQSRTLTPNDRFLILGSDGVWDFVTNQEAVDLVAHYASLGHHDLAAQALVHHVIFRSASEYGRSFDEMASLPPGRDRRRHHDDTTVVILYFA	PF00481	66	363	5e-56	PPM
Achlya_hypogyna	OQR85410	MICGRYTAKAALRAVARAAGSRALPAAIAAAGQERYWRMNSSVALGISVGLAATATALCDAPSDQVVPDDFAATETPISLSLERQVDVQLSRAVAHVRSYSCASYRANYPIEDRFVVQTNKQEVFAAVIDGHGGWQVAEYTHGHLIENVKNEIDQLHDATAAKVRISIQHGYIRTERQLKEALLPAFQLGFGQVNRVGACTMLAYLRGSLLVLANAGDIRGVLATSDPEGRLLAVPLSNDHNAKILAEKERLAHEHPNEANIVVCKHPESCYVKGGLQPTRALGDFAFKYPEFNASAVTTERGGGRHIAAPYTPPYVDAIPETRAHVLNAADKFLILGSDGVWDFLENDEAVAIVQEHIAAGKKTEAGRVLVERVIARAAELKGKTLKEFAALPPGKER…	PF00481	110	413	1.68e-51	PPM
Achlya_hypogyna	OQR85803	MHPVRMHMETEDAADLVTKDTHAATSAMFAATQRRRRRRRDVERSTTESEDAEDEGGADDEDELEEKTQEDPEEDETLAQMERRLRPGASDISLASELLHGSESWQGAKATNEDRVSHVLDMLPGPAFAIFDGHGGASSADFLVRNLLKNISASMRQRGLPEPQIKDLLSGKHADRLKDLRRKTEVLQYQQEQLEELLESDKKMDMYEISLMPSVYQDVLQTLADGQVAVELEERAQAERIAKVERVYSQCVEKELFQKAMVEGFLFSDDELLRKQFTDGSTGLVAWFAGFRPEWLRLILANVGDCRAVMCRNGKAVALTQDHKPNRPDESARIKRAGGYIGTVGGIPRVCSAAGAGVSMSSNTKTTYLSVSRAFGDRSLKVPSNVVCAEPEVRVVDID…	PF00481	100	459	2.67e-57	PPM
Achlya_hypogyna	OQR86033	MDNNHLRRLRLAIGTGASIGVRHAMEDRSCAVTFQSRPPEDDPVAFVAIYDGHAGQHCASFLQTTLIDQIRRSLHTTTFGFSTLPEPMLAPLLTQACALADDSFLRSHLADDSGSCAAFALIGTDKFAVGNIGDSQLVLSRDGEAINLCVLHAPNDPNEKRRIEAANGRVLNNGRYIFGYLGVSRAFGDRMLKEDLRRPIVISQPDVVVRDRSPGDEFLLIACDGLFEVFTPATAVDFVRSRLETMAPAQICDALVAEAIAAGSQDNVSVVLAVFQ	PF00481	13	275	3.43e-65	PPM
Achlya_hypogyna	OQR86424	MIAPTNADPTPSLEEERAIDSRVMSHTMGIVANPCATTNFVKKVAAAESGVHDCEVDGLIVQPDASLKDPVLPPLLLPTLSRQDTGDFSLSRPPTPKNIQASDVRRSSFRGRGRGRGGRLPPPGVHPPPTTLLGQTTDGHCRPRHAQLDTGFDDIQVVDTSGSESENGTSENDVEADAHDWLASSHSLYGGVALSERSDDDDDEDSGQVDDWLEGPTTDKVAKPQRTISFVVPDSPPDGLSPNEPESVQRVVKDRSIRDTTVVKKKKAQLPTHNLPHPRPISGDWLNSRTMINNYIILESLGVGSYAEVKLCKEKASGQLFAMKFIDRDIMHKHGKLNRQPDALNDIKREIAIMKKLQHPNVLRLFEVMDDPHMNKLFLVLEYMQLGDLLSFQMTIQQQ…	PF00481	797	1088	1.04e-57	PPM
Achlya_hypogyna	OQR86835	MEWHDTATETTDPWGGGGGLMSSSYVAPRPWEWDQFSLLACKQGYLEKQSVKDKSLWKSRWVVLDGNVVIIYKSEDAVPPGSPPPFGRQYEKSIPLDSIASIGTAKDFGPAAFHIKLHEEHRTYVFRADSKDHMNDWLFKFQCCIANLISEILRYRRDGRPRLSSSFSRHVDMTRRQHRSQSFDFREMSRYDGAVTLQQLTQHTLRHSTDSNSSSSQVRSPLGGTLFPLEDLDMEVAVDDTIVLELSVEPAGVPPPAAPSASIAITPTAAPVPELAQCVSPPTVPKKKYIPPHLRHGYTPEPAMPPAMPELPPNGPADYRELRGTSNKEGTLVYGATSLLGKRSRLEDVIVCLSEYGRPHQALYALFDGHDGDEAAQYAKEKLPLYLHEHEHFEDDWRR…	PF00481	326	620	1.53e-65	PPM
Achlya_hypogyna	OQR87571	MLARSSRSILQSRLRKAPGRAFSTRASKPASASSSRREFSAFLFEAHAACKGKRCLQMDAVARPDNCGEDSFFLTQAYIGVADGVGGWNENGVDPSQISRALMRYALGLAEESPSISTSEILEQAYAMTLKDDRVEAGSTTACILNIKEDPKTGAPILEYSNLGDSGFCIVRNGAVWFRSAFQAIGLAPYQLAKIPPRFRVMGAMENMPDEANTGEIELMDGDVIVLATDGVWDNFARDLQEVPAFFPPVPSWRRYWHGRIQALLDVVSLTDVKAAATSIVQASLDHNLKPDDVTVIVARVSIKPTARL	PF07228	56	305	7.91e-15	PPM
Achlya_hypogyna	OQR88063	MSAGANASSMAADVPPPPASCALELDPVLGVVAPPPETLIAIPIDADMKKRRSSTIKLQPRAPSSGPKRPQFIPRRHSGLSRISRPSDSDSDGKDSFNLAKTCMNHNLVLKMTIHTDEDVRTSFVVTQDPAGCGIGRKPTNVVGIPADKYILEINHAIVKYSMHPVHGAGYYITNGGGGANATYVRLSPMIPDDVSSMTQWPLSLGCHFRAGKSDFEVTAVSAASLRLRVLSGKLMGNIYDIDGSGATIGRSADNTIHTGDGELSRRHAAIWCDPSDGRFYVHDVGSTNGTFMKLCGAYADPYRLEIGDHILVSQTCLSVNRFDYGVSDNMGYRKHMEDAHSFIQDMNVSALAKAGFTPQSFFGVFDGHGGLEASHYLHDQLHKYIISELQSRSAETEL…	PF00481	323	622	2.18e-84	PPM
Achlya_hypogyna	OQR88114	MESTRPMNGLFDGMYTSYVVLIVVLYVVVKFALHEIQPGRPDKDAAAKRSREIDTTVVYPYGVAEMQGKRPYMEDRYVASGTLNGKADASFYGVFDGHGGDGASEYCAEMLCANVTQDPMYTQYPKEALTKGFLRTDEDYTQLANRRNRDDGTTAVTVLAQGNTLYVANVGDSRAILVKKDGEAVALSTDHKPNRPDERERVTNMGGHVIFWGVWRVEGILAVSRAIGDRMLKPYVIAEPEITQHERTADDAFLVLASDGVWDVLSNAEVARLVLQADSIHLAAKTVMEYAYQRGSLDNICAMVIDLQAAAATSKSAPASPAPATGGLTEVSQEADITDDETDVGADGIVTAPLD	PF00481	61	307	3.71e-95	PPM
Achlya_hypogyna	OQR90140	MGNCCSNTGAVARSAIPPAPRPSASASAKETPASRRSSEARRYSTGPLTLKDIDSRTTAPPRANVFASGQFKFSYAFVSQRGYYPDALHKPNQDAFTCLPNFHEDKSFFGVFDGHGTTGEHCAQFARDKVPYLLEQNLKAGMPVSNALTLAHIDANSLIHSAPFDDSMSGTTAISVLFDKNEIHVSNVGDSRAIIAQEVAKDGEPVQLVAKPLSIDQTPFRKDERDRVKKTGARIMTVDQLEGYEPLHENWGLTLGDEIDESGDPPRIWHPHGDYPGTAFTRSIGDQVSEELGVFAEPEIITKALGAHDKFLVVASDGVFEFLTSQAVVNIVKLYKDPLEACRAVVEEAYNRWLQFEVRTDDITCICIFLDDAGSEAPAPPVVSREGSAASGKAHRNSI…	PF00481	73	370	2.46e-55	PPM
Achlya_hypogyna	OQR90549	MGNFLSSPITEKETHVGMGNGLSYAVSCMQGWRATMEDAHIARTTLPAFDNCSIFAVFDGHGGKLIADHSAMSLTDVLEKQNINGTEVDPLDIGKALGRAFLQLDDEHRTLTQIVSGEDHSGCTAIAAFVTHTHIIVANSGDSRGVLATDGGVVPMSYDHKPNNEKERLRIENAGGSVRNNRVSRALGDFVYKQRPDLKPEEQQVSAEPDLKVEVRNKENEFLILACDGIWDVMTNEDACDFVRGLMNQGESNMGLICEEMLDHCLQLGSRDNMSVVIVKFSGAKIGTGEGVMGLRKAREKAAEEAKKQEQSEHNYSAATSQ	PF00481	23	281	1.45e-84	PPM
Achlya_hypogyna	OQR90973	MIELAVGIATDKGPKKSQEDAYYIGGYTGRLTLNGFAGTGQVQELGCYGIFDGHGGERASRYCAEYVFPKILTHLEATAVTNPLAVQCATKDAIKQGILDLDKDFCELSDHCKRLSLGRGPTRQHTTSGIEDGTTCLVAIVRDSVLYVGNVGDSRAVLVKEFSNGKVLALALSEDHKPEVPAERARIEALGGQVTGLVNGGRAPNFALNMWPLNRVLDVPRVDGILSMSRAIGDSAMKPVISADADVTVHLLTAADKYLILACDGLWDVISNSKAAKVTAKCPTAMIAADTLMKYALSHGTQDNVTVIVVDVRGCSSTPESPDGSAASFNSHSVATGRSDTAPGPPRTQSLPRMK	PF00481	6	312	4.02e-72	PPM
Achlya_hypogyna	OQR91035	MSRFLTEPKTAKTSFSADARKVNLTIGSSCMQGWRDTMEDAELVEVDLPGRGNVTCLAIFDGHGGDVVAKEVAKEIIPILVQTDGFKKFDGTDPTLLVSALRDCFLAVDDRLRETVGVDNRADEIGSTGLVVLVTPKFVISANVGDSRCIMSQKNSQKPIQMSLDHKPDLEAEKNRIVAAGGTVFRGRVSGGVAVSRSFGDFWFKRNEENNPNKKPWDHLVIAEPCVNVIQRDSHDEFLVLCCDGIYDVMSNEQVQRFVRDRLKEGKKPEVIAELLTDECLNKGSRDNMSVVIGPSTVKVSHATTAPKLNLSIGSSAMQGWRDSMEDADVVEVEIPGSVNGACFAIFDGHGGDFVAKIVAKEILSNIAATEEYKQYDGSEPRKMVTALSKGFLNMDESL…	PF00481	312	584	1.99e-77	PPM
Achlya_hypogyna	OQR91917	MHSFTWSLRHQLRETTIRVIEIVPPAVDTDLQAPGLHKFGVNVDVFADSVFQRLSAGETEIGFGMAEDRRVAFATAFEDGFKQMNAHLHFSPPAKVDCAFYALYLANQYGCRVASSTRRMASLRDSPSAFMASQIVDRLRDEIDAVKREPYLWTVTSASDLTMPKFTASNGAVLGVQVCDGPDIVLPHHMVTLEFVFTAHYGALPPIVKCPGDWPHSMVHSKSRVVILNLLQRTERGWSKSYSVLTVLHAFRMTLRPQGMPWEVRSPLLHRMEDKCRVHASEMTVAHCESGVACEMGTRSVMEDTYCLVDVFENPGDSLLGIHPALYCVADGHAGITCARFLVDNIQATLGQELTKDKSVREALYTTCLSLDKQFEETYAPYDDTSGSTLIGLFYDGLD…	PF00481	290	549	6.09e-56	PPM
Achlya_hypogyna	OQR93044	MMQVAVDGDPVPKRAGRRRYNSTMIVEDAAPVSVLESVWDAFPFFARCRLRWKKLVSTSVRHHAAPAQLPSSFLSPLHLHPHVANTKFSDTVVTFDASEASLCGAVSIRGIRNANEDTYRVITDLEKYKTSLFVAESTKAPTEVLAAHIQSSIFDSEEVLKAKEASWFLPSEISHVPSSSTQFYGVYDGHAGRRCSAIVARALPLCILATGDTFHTNLTECLKTSCLDMDKKFLDLAATRGYKDGSTAITVLKRNDEIYVANIGDCRAILVSFDPASTVPKVKALSTDQKPHSPGEKARIEEAGGIVLNIRGINRVNGLLAVARAFGDIALKRYIVAEPEVTVHQLQEHDAFIVIATDGLWDVFSNEAVASFVKTYLNMPLDSLALKLANMAIELGSTD…	PF00481	177	408	2.47e-70	PPM
Achlya_hypogyna	OQR93115	MAEACAKEYRRSDSSVHATVATKGLSVTIAASGTTDIGSARATVNQDTYLVQDLGEGNLVLGVFDGHGKETGHVAAHAAKAFIAKHFSDPSALLRLEAAPEAELRALFRSCHAHLLHVFKAHYASQGACTKDEGHDGSAFLLKRKATTMPFTCVQGGTTATVAVLLRGTRLVVANVGDSTALLAGTATVSCVPLTATADAPAFCAHATGDANNDAPTYTLLSGDHSAESAAEFARVRRSHAPGLQFLFDTPTPGRCERLPIFTTAADGAVVRQTRDGRYYKNVRNEWASMVAAPAESPFADCLAFTRSLGDFHLQAHGLTWQPDVVAVDLAWDGEVALVLATDGVWDVWQYDELARFVLGAKEEPEGGAVDAKGRARRLMLENLSKAQCLFGDQADNMT…	PF00481	32	402	9.08e-24	PPM
Achlya_hypogyna	OQR94607	MSTAWRREPAEPVEQSLLSPTDPDGREIVYLAHEEMIPTRSSVMTQSPVVRGCGAAAFQNKQIKASMEDECVLVPSLRGPHGEPGAFFGVYDGHGGGFVSKYLATTLHVAVQKRVDDGMPVATALGDAFASIDMGLEEMEEADACGSTAVVCVVLPTEIFVANIGDSHCLLFNGSRLQRLSADHHVRNDAEINRIKDNQGIILNHRVSGVSRVTRAFGQNNEKDLIIPTPHLKCVARPSEASETPAFVVLVSDGVTDVLSDADIGRYVLRGLVELLWSPDRICRELLGICRLKRAFDNMTVVLVLL	PF00481	54	306	3.92e-56	PPM
Achlya_hypogyna	OQR94625	MLRWTSVLGRRLAPLHAWNRSYGTMSASDLLKVAVNSRNQATSIITKNATLLTAVEKMAAYANSSTLIVVDEEKKVVGLLTQNNIISSIAKQGPSWKDLPVKDAAMPTKDIIHVTPDDPLPVCRAVMTLSGRSELPVISGDSLLGIISLTDIAALISKTDSQSDGETHSAKSDYIHLILPRKGLPKNTSVASSAMYASARAHIANLPRSGKPTPCTQFYLHAFALSIPHPQKVATGGEDAYFLGTSASPAPTKPSDVLCFGVADGVGSWFEQGISAGKYSRELMKAAQAAARVSETKDPLINPSEVLNAAWHSVNQHSIVGSATACVVSLDPNQCELYAVNLGDSGFLIIRDKKSDLKSAEMRGTLDGSLMRKLENRDTDLTPAGRRKGAHVSYRSPQQ…	PF07228	223	531	3.87e-15	PPM
Achlya_hypogyna	OQR95052	MFVRNVKAARFAAPSVFGRWKSSWTFSSGLASLPHPKKKRGEDAAFVTSTAVGVADGVGGWATKGIDSGAYSRALMEACEASTIESPVARLNEAYEAANVPGSSTACLVHLKDASITAANLGDSGFLHCRQEGNKWTLLYESPPQCHYFNCPLQLGLDSRDQPKHANVTKHDVSPNDLVLVATDGVFDNLFTEELLQLLDQISAVHAPTPDNMQIYAQIIAEITQKVAASDTRMTPFAVSARHAGYKSTTGGKMDDITVVTALVAAN	PF07228	36	260	1.96e-10	PPM
Achlya_hypogyna	OQR95986	MATATKIATPVVDVAGVTDPGNPTKENQDTFFTLRCLNHVALGVFDGHGKACGLLASETARNFFRERLSRPETYTALETAPERTLRGLFHECHLAIKEALRHRYEDARNNVQERKGSFLVIKPTLLQKSVLVQGGTTASIVVILHGRTILCANVGDSVTLLSSASAVVPDTSWKALESIARIHNATGPRCSPPADLVAEPARPPLLLMLTGDHSPESLNEFNMVAKARHIPHQPHVPELMFLYDGIVPGTTAAGKRMTLREKHQLLERRPVFVVQNRDIHRAAEGSYYKNIRQEWASLCCTPAKAKYHESLAFTRSLGDFYMHHYGLTHEPDIFQVDLDRLNHSGCTPAFNVIVASDGIWDSWKYGEAAAFVTEALTTGDAADAARRLLQRNKEVAHGI…	PF00481	14	411	2.05e-26	PPM
Achlya_hypogyna	OQR96554	MVPGDAVRNYQLVERTAILGVCGHDRDYPEAGVVVRQDYVEVAMQQKQLTGGESLRLEGPSLEYQCVMDNTDSIFVNENYRLRKKFAGGSHGEVWRAVRIQPDGLGEEPFILKRVFAELWLVFYEEGISLRHYMYATTRSESSVVFQPSHFWHRMRVEDSGGEVLKEVMRQLLQGVAAVHARGIVHRDIKPSNILVNNQDTPVLVKLADFGSAVDGYANDVLYGEKGPSQAEETREYQPPEVLLHGDIPYDPARPTSYDMWSVGVVFLELILGSPHVFAISSRARAKLDVHLQHKSEEAKRKSYLLQVFTEFCIYEPPSLVRYHNEYALVHSDCNFGTFNQTLQARDPLGRGFQDAWGLNLLYKLLQWDPAKRISAADALQHAYFRGPYVCGETGRAFA…	PF00481	492	763	9.49e-59	PPM
Achlya_hypogyna	OQR96756	MAAPVTSLGCCRLLSFHEEMNPSKRKTMEDTIRVVDGFMHAPQNGYFAVFDGHGGRGVSAFLQDRLHKTLEAEAARKDGASMEELLERAFIMTDMDCCLEDSSENAGSTAALVTIVQEGTERVLYAANVGDSRVVLCKSGRASRLSQDHKAEDPDEATRIVQSGGFVIQNRVAGVLAVSRSFGDRSLKEWVIAKPFVSRTVLDEQVDFVILACDGVWDELDDQEAVNIVLSLEPLERPQAAKYLVESALEQGSCDNISAVVVFIK	PF00481	24	264	1.94e-80	PPM
Achlya_hypogyna	OQR97265	MGCAISTLCCPQPLFLDDEDEMTEKKTPERRKTFFRSNSFKSGVLIKTNRLTTLEVTLRRVEVEESDVNDDDDDAEDADPIDPETLDICTEPNVYVGGGIPGVAVDEFTIELPKYTGQTPGGIRSFSKGIWWGSRTRAGNDSMGRRKENQDSFVIRDKFAECDALTFVCVMDGHGSQGAFVSHYVRDRYPLHVADAVRRNLPLEALDNASLTLELVEDIFLEASCRMTAQLEEESGLDISVSGSTAVALLLVTPSPSYPHLSPHVFIANVGDSRAVAGVPLPDASTYEPHVLSVDHKPDVPSELARILATNGRVFEWGVPRVWLKDVDMPGLAMSRSFGDSVATSVGVISDPACAELSLAPGTFVVVASDGLWEFLSSAQVVSLGAKCLADGLDPQTLC…	PF00481	138	426	4.92e-47	PPM
Achlya_hypogyna	OQR98522	MQHVLGLLKEHALRRSLLPKAATLAWRACLERAATSAPQGSPLSRAAAAVVLLGFFHEYGPTASMEGKYTPIAVKLGRQNTRAGGVQLRKRNTTSDLNLLISSAEVRGDRATMEDAVFISPNNRFAAIFDGHGGAEVAQFLKERLYTCIAEKLDDETGHTIDVIERALRDSFAQVDKEVIYRKEWQYQGSTATAVFLIDDLIWSMNVGDCRAVLCRNGKALALTRDHKPNDPIEKARVERMGGRVDWHGLRDARGNPVPDMGAYRINSNLAVARAFGDRDQRPYVTAEMELKCFRRDPDDKFIVVASDGLWDVFTSAEVVTFVLDVLAGEVGGRESWRSGSHADTSIELFEWKQKYQSDTSMIKASRARRKAQMATYLIQEALYRGTADNVSVAVLWLD…	PF00481	101	396	2e-74	PPM
Achlya_hypogyna	OQR98701	MDGAKYLLAKMKASRGNQSRLGSFASVGCASYDFHGDDAVGYGPNYMVVADGVSGTQKASGVLARLLVAETLNALEKLRKKSLEEPIKTADFRNQMTLAIQEARHMTRRKGRFDSALTAVYLDAGSSQLFVFNIGDCKCVLVRHGAVVFESDAIIYDFNVPAVVSTHNDIHYPAESVELQVTPYQPGDICMVFSDGVHDNLYVDQVLRAISAHPTHGTDIARATVRACRDTFASNNDYIPFAVAAAGFCATAMEEMKSNEAISPEDFAAFSSKCASLPGPSTRAIFGKEKRVKNLAFYSASNLLTFAGKKLGKKDDISVCCGIVA	PF07228	27	216	2.66e-07	PPM
Achlya_hypogyna	OQR98987	MPFAFNDIPNLASKVAIVTGANSGIGLVTARQLALHNCHVILACRSKAKAEPVVAALANEIANSSGKVEFMQLDMASLASVRAFVEAFRAKGLRLSILVNNAGIMAVPYSLSADGIESQFATNHVGVMALTLGLLPLLEAAPDARIVCVSSGAHQMAPKCGIDFDHINDEAHYNKHWAYGQSKLATILFARELHRRLRERGVTNVHVNALHPGVVQTDLFREYPWIVQKVLWLFQRNADDGAKTQIYCATSVEITQRNYSGRYFTPIAKVSETNKTGQDMELAHKLWTFTEELIASKSPQNGFVVSAPELSVASHDSPVVLVVGGSDALGLSNSLHGAPRHGRDGRDGRMGCGSSLGIGTKVADRNPQEQASNDNSPLTPEEIRSRIVCSEKSTRLQLT…	PF00481	421	700	5.59e-56	PPM
Achlya_hypogyna	OQS00496	MAGAALRQELFSLNHPISFAALTFPFASCLPALSPVKMVATPFVNLKVLEAALPALTLRHAMASWKSPSHENEDRALMHRGERFSVFAVMDGHGGDLASEYVKNNLVRVLDEQPELTKSSIAAAVATLETIFNKLASTARDYSGACFVALIVVEDGSARRFVVNVGDCRISALEVSARGHPKRTIHALSNDHKASDPNEKRRILVAGGSVVSGRVAGVLAPSRSIGDIDMKVPGMEGWVIAEPEISEGTLCADSIYVLATDGVWDVLSDDEVLDIAEETLRETDDGEAIDDACQRACDAIAKEAIMRGSRDDITAVVVRTQ	PF00481	70	319	2.42e-57	PPM
Achlya_hypogyna	OQS00569	MGCTPSSSSAKATDMTPAHPDVYEPARPRRASRSPLSCNPANLPESDDPELQQFYNALKVRDHTPHVSVIPTSHASVKRPMTHVPKKHRDVMSIFGDAGMALDVTPTTSVHSTPTSSSSMLLSPSLMHGDMLDSSRDTVHETLNVAYGSATLKGQRAVNEDRHTATTETINDRPIGFFGVYDGHGGTKVSDFLAEHLHVTFFNHLSQRPQPSLYKQLEEAMLFTDNLIYERNIEHGSTAICLAVTRTDMAVASLGDSQAILCTNDGRAVDLCLSHRPAEASETARIVEAKGTVVNGRIFGVLGVSRAFGDNDFKTSKGAFKDKFNGDLVGGRPHVIQRHLSPTDEFIVLGCDGLFDVMTPDELVTYVRPRLALQGVQKTCEDLLQHALRLGSTDNVSAV…	PF00481	147	403	2.73e-69	PPM
Achlya_hypogyna	OQS01404	MSFATAACRVGYHAISDIGNVRKTNEDTFVIETTLPVVSNDIAAARALVAVFDGHGGRRAADFLQQHFVQFFTDDAAYGYDTAEALRSTCRRIDAAFLDVAVAAGSVNDGSTAIVTVLEHLHGQATPRATTANVGDSRAILCRADISPEPLSKDQVAARDDEALRVYTSGGFVAYKNKFRAHSRHLTGMRRPMREAHEAWMQSLGRPLRVYPGGVMCSRSIGDLNCKEAKVLICDPEISQVQLAPHHTCLIVASDGLWGVVTNKKAQAKARAVLRDLAQNDSSAQAAGVSKALAKLAKGQLESDDNITVAVAVFGWLDNVELIE	PF00481	12	314	4.31e-48	PPM
Achlya_hypogyna	OQS01555	MIAKLLKSAPWLAVLAALVASQDATLETCAVDASGISSCAGKAALSLEIGVGCKPKRSRHVAKVAYSDTAKNCGEDAFYVSSASDAMYMSFGVADGVGGWTESGVDPSAFSLALVEGSKSSFEATPRPHPLSLMQDGFAHVKEGGDANPGGSTAVFLVLDRTTGRLDTANLGDSGYLIIRNGRVIFRSVEQTWAFNAPYQLALYPSWMQAPDVDPYPPEKAFLTHHTVEAGDVIVVGSDGLFDNVFDNEILDEANRFLRPLFKSSSDAPSPAALHQAMIDLSYSLTLMANAFAHDESRDSPFSKLAREGYGYQFSGGKVDDTTVMAIYVHRSA	PF07228	63	284	2.69e-15	PPM
Achlya_hypogyna	OQR80763	MGALCSKDTSVEGIVVKRDTIALAPKISEDDLHHWHIWSQLDQLDETKQVQLAAFMHTCLDTIGIADEGPDADSAQAQALVETASEAIDVDGIQLHDVIHLRFPLSLDQVASMSQACAAPGPTYPTSHAFAEAADGIHIPLPASALLQLMTMCRDHYEGAPNIVDLTIPEGTTLTIVGDVHGQLHDVLHIFQEQGPPSATNWYLFNGDYRGNCSVEICAILFAYHALCPGSVHLNRGNHEDPHLNRLYSFQREVLAKYDRKMYAAFNDLFVHLPLAHTVQGQIFIVHGGLVSQELSLSDVGGHGVLALIRFIQAIPRREFQLYLPPTLSADVRSQLTTMRDLLWSDPVPPLGCQASRRGAGVLFGPDITARFLCQNGLKMLVRAHEPVREGFHWPYDAE…	PF00149	148	449	8.82e-80	PPP
Achlya_hypogyna	OQR81088	MAAEGGGSLEWVDKIITKLLHVRDKPVQTEVTDLDIDEINALCKQCRAIFLAQPMLLELNVPMNICGDTHGQYADLLRLFEIGGFPELKNYLFLGDYVDRAMQSIETICLLFAYKIKFPTRMSLLRGNHECASINRIYGFYDECKRRYNVKLWRTFADCFNCMPVAAIIFCMHGGLSPDLYKMDQIKNIRRPTDVPDEGLLCDLLWADPDADSHGWTESDRGVSYIFGADVVEQFLDTHDLDLVCRAHQVVSDGYEFFAGRKLVTIFSAPNYCNEFDNAGGMLVVDASMACSFKVLCSQDG	PF00149	12	296	0	PPP
Achlya_hypogyna	OQR81109	MTSALEPIDVDGIIDKLLSVRGARPGKQVNLLESEIRALCLHSREIFLSQPILVELEAPIKICGDIHGQYYDLLRLFEYGGFPPDANYLFLGDYVDRGKQSLETICLLLAYKIKYPENFFILRGNHECASINRIYGFYDECKRRYNIKLWKTFTDCFNCLPVAAIVDEKIFCMHGGLSPELSQMEQIKRFVRPTDVPDTGLLCDLLWSDPEKDILGWGENDRGVSFTFGPDIVSQFLKRHDLDLICRAHQVVEDGYEFFAKRQLVTLFSAPNYCGEFDNAGAMMSVDESLMCSFQILKPAEKKQRFAYQGMGGAGAQRPATPPRK	PF00149	9	299	0	PPP
Achlya_hypogyna	OQR81161	MSSDATPVSPSSTGGTSGASSMSDLDRQIEQLKRCEYLKESEVKALCQKAREILVDESNVQRIDAPVTICGDIHGQFYDLKELFNVGGECPETNYLFMGDFVDRGFYSVETFLLLLALKVRYPDRITLIRGNHESRQITQVYGFYDECLRKYGSVNVWRYCTEIFDYLSLSAIIEDKIFCVHGGLSPSINTLDQIRIIDRKQEVPHDGAMCDLMWSDPEGNMMANQMPILNSFTDIDGWGLSPRGAGYLFGGDVVDKFNQTNDIQLICRAHQLVMEGHKSMFNNALVTVWSAPNYCYRCGNVAAILELDENLEQKFKIFEAAPQDARGVPSKKPAPDYFL	PF00149	24	323	0	PPP
Achlya_hypogyna	OQR81286	MVLAALTVIGSDSVSQVHLDFSAACPDGFSLAFTQSKGFSVLFDGRSATSGSTTYSVGSYKSPHLHTADLCNLTPGKRYDCSVSSFQGSFIASPGPSDANTPTVLEVAGDFDFADDSLRGLTKPYQNMATQAILVARDWSYANGQHPQWDKWFDLQSPTFSTLPVTGINGNHETVIGDESYKAYLRRVPGPISEDSKAALRTCCSIEIGLVHITFLDDYRTEPIYKNKVDSTKGVVYVTTGAGGRGHAGSRISKVPNWSAFAEGDMQVLWFGNDDLNKPIDSFTIIPK	PF00149	100	286	4.94e-09	PPP
Achlya_hypogyna	OQR82238	NTGPISEDSKAALRTYYSIEIGLVHVTFLDDYVGSAHKVGGNTWLRERDLQLEWLKADLQSVNRAKTPYVIIIKHNPFYNSFDDHQCKCGSKPFQTDDIESCWRGDYSKAKSEPHCGLQAKFEDVYVANKVNIVFAGHTHGYERTQPIYKNKVDSTKGVVYVTTGAGGRGHAGSRISKVPNWSAFAEGDVYGASRIIATRKQMQVLWFGNDDLKKPIDSFTISPKE	PF00149	16	223	5.45e-39	PPP
Achlya_hypogyna	OQR82298	MLLSLSSAGVFAIPTLNARQVNKSLAVFTVLQVPDMHYTGDATRILSFLLETKSKMSNSFMYGFLESLYLFHLKDEASVKKAIDTYTSAVVAREIPWAIVFGNHDEGVRLKDTSLTIVLTTSMSRHSMLEYARQRPFAHFESGPPDVKGCGNYELQVQSGNMTAFRMYFIDTGVDGTIDSSQIKYLKALAAAHSDEVAPAILFAHIPIPEFKLQRGESVIHGFKREKVSAGHQDGLLDAMVQSKFQDILCVLCAYVVGNVKAMFVGHDHGNTYCVSRRGVELCYGGGVGYGAAYAVSERTARVIQWRSTNNDSAMSTWVLSDGDFVKREYTLPGPRTAQQSIPPPISCATSVSVHIVFFAITAQTSLAQNLSNYSLYAQESQTDSGPELSFTVLQIPDM…	PF00149	714	966	7.32e-43	PPP
Achlya_hypogyna	OQR82543	MRSFVLFSGVLALIAQTVAALTIQEFTAFIEKLFAAGEIKAVNDHIDKYVKDCLVQSAKIERPTLRVRQSGTDMSYRVLQIPDLHYTNFPLYICDHKPDSMKKICIEKHMTQMTAKMLDDVKPDYVVFSGDQIESLIWPMTWKNALGAVDSYSAEVNKRNIPWSMVFGNHDASLAPQLFANKKIMMAYIETMKYSYAKYGPFDIGGAGNYEVAVQSATGNTTALRMYFMDTGRDGTVTDAQNKYMKSLAASHTAERAPALMFFHFPIEEYKSFNGTGQGSRGDPVSAAKVNSHLFDTMVSMGDVKASFCGHDHFNDFCFFKDPIHLCYGGSSGYGAAYGKGSYSRRARVIDWKVTGGKESISTWQHQHVAALLQKLEPPAINKIIDEEVQKQLAANSKI…	PF00149	415	668	3.11e-44	PPP
Achlya_hypogyna	OQR82554	MHLPSFLYTALIFAASSVNATFDLNVIANKVAEFIKDHEISAVNKFIDDIVQDMLADNAKIVRPPVKAKEAADGTLSFKILQIPDMHYTGNSLMPCADKPSTMKKLCFEPYMTTMIAKMLDDTKPDFVVFTGDQVESLWYPQTWLHSISTVDKYSAEVNKRQLPWAMVFGNHDESLAPQLFSNKKIMGAYIESLQYSYAKYGPFNIGGVGNYELSVQAPNSSDNVLRMYFMDTGKDGAVTPAQLNYTKSLAATHKGEDVPALMFFHIPTVEYAEYNNTGGQGMRRENPSGTIQSGIFDAMVAMGDVKASFCGHDHLNDFCFKRQSLHLCYGGAVGYGTAYAKPDRPRTARVIQWTKSATQESMTTSLYLQNTDNANDQYTLFERSHKAC	PF00149	77	340	1.21e-46	PPP
Achlya_hypogyna	OQR82912	MQKKTIIILVSLVLGVALAVVLAVTLTGGKSSATSSEGAEDKSPTPSTPGPKNVSADDLLATTAPSKTATPIPTAEPESDPALITMLAVGDWGSTTGKVSSTSADGEGPPGSCCKLYASGGVDTSRLRYKVDYFSQLYVADIMAKSAGALKPKPSRILGHGDNIYWDGVGPDDVKYRMEETFEKVYNQPELAGIKWVNVAGNHDIGGAEYICGDKDNNFRECKDTAEMLKYLNLKFSLQQNYESPNGGRWLMKDHYYVESVEKDGITVEIYNLDTNHAESHGADQVCCQCFGYSKKFSVANSNSECKNVGPGHRLCAGGDLGMYKACMNTIEKWGQDSMDGAMRDMAKSKADFKIINTHYSPHFHMAPARMMRWYNVTKSNNVHAWFNGHTHGFNHDIS…	PF00149	84	454	1.89e-27	PPP
Achlya_hypogyna	OQR82933	MQKKTIIILVSLVVAVAVAIVLAVTLSGGSKSTDTKDGAEGKNPTPTPTPGAKNVSADDLLDPVTSSPTATPAPSPSSDPETDAALITMLAVGDWGSTTGKVSTTSDKGEGPPGSCCKLYEGGGIDTSRIRYKVDYFSQLYVADIMAKSAGALKPKPSRIIGHGDNIYWDGAGPDDIKYRMEETFEKVYNQPELAGIKWVNVAGNHDIGGSEYICGDKDNNFRECKDTAEMLKYLNLKFSLQQNYESPNGGRWLMKDHYYVESVEKDGITVEIYNLDTNHAESHGASQVCCQCFGYARKFSEKNSNAACKNVIGGDKLCAGGDLGMYKACMDTIEKWGQDSMDGAMRDMAKSKADFKIINTHYSPHFHMGEPRMMRWYNVTKANNVHAWFNGHTHGFNH…	PF00149	87	457	8.51e-26	PPP
Achlya_hypogyna	OQR82939	MAKDHGKYDAPDSVTEIPIMDFRESDEEGSAPRRRFSPRVLLAIGGVCVLAVAGIAVAVVMSSGSKNAGSSSHASKSDTSTGSGSGTAGGGGSISHGGGSTGNTSIDTSDPETDPVLATMLAIGDWGSTTGKKSDGSTPGSCCILYLTADSNFGKVDTTKPRYKVDFYAQANVATLMAQSAATLKPKPSRILSHGDNIYWNGVGKDDVAYRFATSFEAMYAAPELQGITWLNVAGNHDVGGASYICGDDNDNFRKCTSTQEMLTYLESKFQLQASYKSPNQDRWKLTDHYYIDRLTKNGVSIDVLNLDTNHADVHGAPETCCQCYGYSANTGQPAGFDPCKTVARGDKYCCGGDTDMYDQCVAKMEEWATQSYDGALKDLAASTADFKIVNTHYSPHYH…	PF00149	119	446	1.67e-26	PPP
Achlya_hypogyna	OQR83931	MQLSKCFAGLALLATASAKVSQVHVTLSSEAVGCKDGVAVTFASDAATPLVVAYGTGKTATTTVNSYHVENANYTYASPNFHTAHLCDLMANTPYTYSVQGYSGSFKSLPATGKKTVLSVVGDVGIEHIQDTITNLGADLEGTTPDAVVIAGDWAYANGCHEDWDKWLDATQPLFSKTPLLGINGNHEVIEGDGVLYNRPECKAEMYTAYSNRIVTPISDEANKDHRTWYSKKIGNIHAVFLDDYTGILGANNIGSDYWFGHRQAQLDWLKKELASVDRSQTPYVIVFKHNPYYNTWSNHQCQCSPVKFQIDDVESCWKGNYYMNSTATSGALGNVRDEPHCANQAKFEDIYLQHGVDAVIAGHVHAYERTAPI	PF00149	120	374	2.54e-36	PPP
Achlya_hypogyna	OQR84456	MTARLFSFGVLADVQYADVDDAWNYTKTSKRFYRAAKSHLEAAVDAWVVEAATTPIRFAVNLGDLLDGKNAPMGQSQTTLALLRKSFDVFQNRVGPVHHCLGNHELYNFSRDEYLAGLVHHTSSPHASTAMLPPVATPTAYYTFSVPGTAYRFVVLDPYDRSVLGSAPGSAAHQSAKEFLIARNPNADLNSSEGLEGPLRRFVEYNGAVDTAQLVWLEETLRQAQTAHENVVLFSHVPLHPESCHPACLLWNYDEVLAVIAAHCCVRAVLCGHYHDNGYAQDAQGVHFVNFQAVLEAPANAYATIDVFSDRLHIRGVGNVPTRELAF	PF00149	6	315	1.02e-79	PPP
Achlya_hypogyna	OQR84618	MAPSLAALRQLFETQDRLPTETALEIIHDALHLMDKEPNVLEIQAPVVVFGDLHGQFFDLLKMLDKISFFADKPEHADRKLLFLGDYVDRGVFSCEVMLFLLCMKIHYPDRVFLLRGNHECEAISSFYGFRLECKAKYGVSVYFHFVQCFRSIPLAAIVDAPDGRIFCVHAGISPDLDTIADIQALDRRQEPTTSGPLCDLLWSDPVPEYEVDVPASDPSEVEESDEAAPADAPEEANASSKQPLKKRPSIVPETARWSPNEVRGCSYYYGCLAVYTFLNRNNLLYILRAHELQDEGFLFHFTSQAYLPLDTRPDTTFPPVITLFSAPNYCDEYHNLGAMMCISNEPNGFDVEQLQAAHHPFPRRHAQSEGMWTMFESTLPYIPPSTAFFETMAEINGV…	PF00149	3	362	5.75e-120	PPP
Achlya_hypogyna	OQR84893	MADAFDAKYVELVHAGASRQAIEAQLAADGIADVASFWQAIAHRALLDACGTGTDADATWRRLAPFQYFEPGYVLPRVASPKTPGFLRVVVISDTHGLHDDMDAVPDGDILLHAGDFTDTGDRDEVLAFNAFLAKLPHRYKLVIGGNHESTFDRAYYPTHWQRYGHPVEYDTDDVRSLLTSALYLEDELVVIEGYRIYGTPWQPEFCDWAFNLPRGSDALRAKWAAIPDDVDILLTHTPPLGRGDHVGISHVGDVDLLQQVQHRIKPSYHVFGHVHEGYGASCDGTTVFVNASNCNEDYKAINPIVVFDLPPRLAATDAAGDAYHVKYAAQTQQSTTYALRRFRVQGTSGDQVFQEALRRRPIDRQNARAMKYCFQEKATQQLIAPIAPLPAAPNYSVA…	PF00149	88	293	2.97e-48	PPP
Achlya_hypogyna	OQR85020	MGLWTTLALAGMAVLSGSHASGGPSQVHLALAGNDFSGMAFSWVTPGPGASTVKYGRSEGALDWSSSAESPSTQYTYCNYTSGFMHHVVVTTLEPRTTYFYVVGADSYGWSVPKTFTTPPRVGDLSKPLSIGILGDLGQTNYSEQTLAYLEMTPHLDAIFVVGDLSYADTVQERWDSWGHLVEPSTSTKPWMVGPGNHEIELSCALVPFVPYQARFRMPHMESRAPRGNLFYSFDVGGVHTIVLTPYVPTFRGSAQYAWLERDLAALDRQRTPFVVVLMHAPWYNSNKAHQNHHEPQRVMKKDMEALLHAARVNLVLAGHVHAYERSVPVFQDKPTADGPIYITIGDGGNREGLADTFIEPAPAWSAFRRARYGYGHLVVENATHARFEWHLDDLPQTV…	PF00149	24	406	2.54e-124	PPP
Achlya_hypogyna	OQR85626	MEFEDLKMTEAAASPLSHPRAKHPRYSMRARDGDVDAIQKQHLLEIQRLREQMADMQVQMQALVSERDQAIKERVKKPARSVAPSMFSVTDEGTKERHVATGMGRHVSIATDKILRAIPKQIPNRVAARVSEAFTNPLKAIQYLNSYEFNTDLLALAQQAATIFENEARCVALESPVYVFGDIHGNLADLKFFSENLWRLGMGLTAGSFLFLGDYVDRGLSSLECVAYLFAQKIMHPNKVVLLRGNHETRAVNGWEEHYGIGSFLAQCKKRFGNDEGCIVWHQINSAFDRMPVAAVIDDDIFCAHGGIPRPIDADRQVDSIQNIPHFAPFDVLGKGAALDKSLLLQMAEDLMWADPVAQEQEAFLDKNGFGKSVRGGSAVCFGSVAIEDFLGRHNFSYI…	PF00149	152	423	6.15e-66	PPP
Achlya_hypogyna	OQR86711	MATTHPIAVAIGADHQASDATKERAEAFKNQGNEALKEHKLALAVEMYTTAISLLPTAIYYSNRAAAHIKMESYGLALEDATVAIKLDPTYIKAYYRRASANLPLGHLKDALRDYRTVVKMKPSSAEAKGKQKLCEQLIRQAAFAEAIQSERNRPLSDTIDVASMVVDSAYDGPHLPATFTSEFMVQVLDHFKRGKLLHRKYVIQVLLSIKELFMSLPSLLRVPLGTHDGARITVCGDTHGQFYDVCNIFEMNGLPSETNPYLFNGDFVDRGSFSLEVVLTLFIMKLTFPAHVHLLRGNHESKNMNKIYGFEGEVKHKYDDVVMSLFTEVFNWLPLAACIEQKVLVVHGGLFHQDGVSLTDIEKIDRNREPPESGLMSDLMWSDPQPFPGRGPSKRGIG…	PF00149	171	485	0	PPP
Achlya_hypogyna	OQR86925	MTGVVVDELNHKVLDEQILRLRTNTPEKGMLSEVEVIDLCKKAKEILGKESNVHEVRCPVTICGDIHGQFYDLIELFRIGGQCPDTNYLFMGDYVDRGYYSLETVTLLVALKVRYPTRVTILRGNHESRQVTQVYGFYDECLRKFGTAAVWLTFMDLFDYLPMTALVENKIFCMHGGLSPSLETLDHARAVDRFQEVPHEGPMCDLVWSDPDERGGWGISARGAGYTFGADITEQFTRANGLSFVARAHQLVMEGYQWMHQRGVVTIFSAPNYCYRVGNQAALMEVDEMFAQTTGDKVYDACKFIQFDPAPRNFVGNTKPRAPDYFL	PF00149	14	311	0	PPP
Achlya_hypogyna	OQR87464	MQAPTRQTPDSLESSGLLTGTPATNKRRNLVFAVIGGVAIVAGIVTAATVFVEGKNGPTEASTAGSLPTSGGNNVSAPEVTASTTSTGTNAGNGGSNVVLPDPESQTPLVTMLAIGDWGSTTGKANGNPGSCCMLYNGAVDTRNPRYKVDYYAQKYVATLLAQSAAQLQPVRILGHGDNMYWDGVGSKDVGYRFQTTFEDMYDQPALKGIKWLNVVGNHDIGGSGYICGQEDNKFVPCKDSADLLANLNARFDLQAAYVSPNGNRWYMPAHYYVERVSKNGVTIDIFNLDTNYADSHGANEICCQCYGYAATLGLPGNTCDNVSPGQPACAGGSLDMYNACMKELTSWSQDSLTQVTRDLAASTADFKIVNTHYSPTYHMNPMKMAVWHNVTKTFNVQA…	PF00149	110	420	1.08e-30	PPP
Achlya_hypogyna	OQR88086	MGNKPGKPSRSKSVGEKPTAVANQAKESESSVAGTEPPTSPPDEEEVIEQWKLFNDLENREEADVLQLSRFLQALHDHMPETNAPPAADKPTLQKLISSDEHIGPIDISDMYKGVHLDQPLTIENVMNLIASYKRHASLHRSYAVQIIVEATRLLQALPNVQHVAIAPAPHITIVGDLHGQLDDLLLILRENGLPSPENPYVFNGDFVDRGSNSVEVVLILLALFVLYPGHVFLNRGNHEDESYDEELYDLFSLCFQHLPIATVLDERVAVFHGGIPRWHPLLADWMAIPRAAFFGAKHTNRSLKGKLSLMEQAMQSVCDILWSDPQPARGWKESFRGAGIQFGPDLVRDFLRANGLALVVRSHECVAKGFEWPHGEDAGLVTLFSASNYTRAGNAGAF…	PF00149	770	1081	1.81e-100	PPP
Achlya_hypogyna	OQR88571	MVFGNHDEGATASRTEMMQHISSLPYGLTQPGPDGIGGVGNYIVEAWDIATKQRLLRLYFLDTGVSGAVSAGQKEFLLNASLEHEDPAVPALAFFHIPTPDYIVAAGDHIEQGHQGEGVSHGPECGLLETLVKMGDVKATFVGHDHFNDYCIQRQGIHMCYGGGIGYGAAYGSVSILRRARVIEWTQNDTAVAIKTWIHAAGGATSKDKLVLYERTV	PF00149	67	160	4.71e-21	PPP
Achlya_hypogyna	OQR88987	MQVSKCLAGLAALATASAASISQVHVGLSSEAVGCKDGVSVTFASDTATPLTIKYGAGGNDKSATTTVSSYKLDQKTCSYSSPNFHTAKLCDLKAATKYTYTVGDFTESFTTIPATGKKTILSVVGDVGIEHIQDTITNLGAELKGTTPDAVIIAGDWAYANGFHEDWDKWLNATQPLFSKVPLLGINGNHEVIQGSGVSYDKPDCLQEMYTAYSNRITTPISDEANKDHRTWYSKKIGNIHAVFLDDYTGILGDNNIGSEYWLAHRDQQLDWLKKELASVDRSQTPYVIVFKHNPYYNTWSNHQCQCSPVKFQIDDVESCWKGNYYTNSTATSGKLGNARNEPHCGLQGKFEDVYFQYGVDAVMAGHVHAYERTAPIYKNKVTDGAPVYFTVGTGGHG…	PF00149	124	453	3.86e-56	PPP
Achlya_hypogyna	OQR88997	MKVAYESVGKRSRAKGVSGRGTYGVLAVIVFYAVVAVVYLPSWSWPPPPPLTPVPAGLTTLFKILQVADMHYTGNPNFACEDTPFSPCTEANMTQLLAHLLDEERPDLVVFTGDQIECRDVTQTAEGVRRAIDAYASLVIAREIPWAMVFGNHDEGASSSRMEMMAYIATLPYSRSRAGPVGVGGVGNYELSFPHPRSNATMLRAYFMDTGVDGRISRRQREYMVNLSAAHTDRAPALAFFHFPTPEYEPLPRERIVYGHKGEPVSHGPDSGLFATLVEMGDVKATFVGHDHRSDYCLRRGSIQMCYGGSIGLGYGYSTPRIARQARVILYGRSNTTEAITTYVRTAAGIGETYLLHQAPLDQDDKLVAAITGV	PF00149	62	316	2.11e-52	PPP
Achlya_hypogyna	OQR89035	MQLTSLALALALSVASVDAQLNINWLVKIVEDKLKKVEIPIINQFIDGEVQKSLVETAKIVRPPLTARQTGDVMSYKILQIPDMHYTGNRFFPCLNKPDDMKKLCFESYMNEMLDKMIDDINPDFVVFTGDQIESLWYPQSWLSSIDAIDTYSANVIKRKLPWAMVFGNHDEGIAPQIFANRKIMMAYIESLDYSYAKYGPFNIGGAGNYELTLRSPNNSSDMMHMYFADTRNDGDISLAQLDHLKTLSGAHKGQDIPALMFFHIPMPEYKEFNGTGQGDKREGIGGHANHSLYETITQNMGDVKATFCGHDHLNDFCFKKDNLHMCYGGGVGYGAIDLLSDTLMVDVGAGYNKGYHARTARVIEWSRSPTNESISTWLYRQNTVNTKEKYMIFERTFY	PF00149	75	336	2.39e-41	PPP
Achlya_hypogyna	OQR89218	MESSGRGEMKSLDEQISRLRRAENLSENEIMELCKKAKEILSSESNVQPVRCPVTVCGDIHGQFYDLLELFCIGGQCPDTNYLFMGDYVDRGYYSLESVTLLVALKVRHRERITILRGNHESRQITQVYGFYDECLRKYGNANVWKYFTDLFDFLPMTALIENRVFCMHGGLSPSIDTLDHARALDRVQEVPHEGPMCDLVWSDPDDRCGWGISPRGAGYTFGQDITEQFKRSNGLTFIARAHQLVMEGYQWTHNRGVVTIFSAPNYCYRCGNQAALMEIDEVMADRGGDKVYDTCKFIQFDPAPRDHTFNEKKRTPDYFL	PF00149	12	305	0	PPP
Achlya_hypogyna	OQR89755	MQLSKCLAGLALVASAAAKVSQVHVGLTSEAVGCKDGVTVTFASDSAAPLTLKYGTTAADKSATTTVSTYKVENPKYSYTSPNFHTAKLCNLAANTQYQYSVQEYSGSFKSAPASGKKTVLSVVGDVGIEHIQDTITNLGADLKGTKPDAVIIAGDWSYANGCHEDWDKWLDATQPLFSKTPLLGINGNHEVIEGDGVLYDRPECAAEMYSAYSNRIVTPISDAANKDHRTWYSANIGNIHAVFLDDYTGILGANNIGSDYWFGHRQAQVDWLKTDLAAVNRDATPYVIVFKHNPYYNSWGKHQCQCSSVKFEIPDAESCWKGNYYMNSTATGGTLGDVRDEPHCALQAKLEDIYLKYGVDAVMSGHVHAYERTAPIYKNKVTDGAPVYFTNGCGGHGL…	PF00149	123	452	1.21e-49	PPP
Achlya_hypogyna	OQR89846	MAVEVKVGAEVLVFGKHAGVIRYVPAARSALIGVELRRPVGDCDGICQQDGQQHFTCEPLHGIYVREENLHAYSKEDAAACVIQCLWKRRRALNMFTSVVLSSMWNMLDNNQEQLNMKRAEKIKSASQALSILAKQHSKGPRLSHSVSSVTDDYHGPRLHFPLRLSNVLDMLEQFKKGTVLHSKYVMEVLTEAKKAFGQLPTLQEITVYPGEKLTVVGDLHGQLKDLFTIFTTNGLPSPKNKYLFNGDFVDRGLYGTEVVMTLLCFRSLYPDSVFLNRGNHESRNQNSWMGFEEEIWEKYDGTNEGDPARASVVYNMFQMFFDTLPLCALVLKKIFVVHGGLFSCDNVTLAHIKGISRKREPPLHQQGFEDKIYEDMLWSDPRAIASRQPSERGAGTEF…	PF00149	154	472	2.65e-125	PPP
Achlya_hypogyna	OQR90634	MYTIQPSEQQFVLVRDHDTKTLYLGDLARPSTKRKWLIAAGVGFLVVGGAVGATVALLQKKSPSPTGGSTDAVEIPSASSANDTTLPAVDGSDLLEKPSATTEVPLNPSSDPETAKAAFSMLAIGDWGSTTGKESGTNNNPGSCCVLYSDKVNPGEERFKVDFWSQKHVAMLLAKSAEELKPVRILGHGDNMYWNGVGSKDVTYRFTETFENVYNQPALKGIKWLNVAGNHDIGGSSFICGDKDNSFRECKDTAELLATLDERFDLQKKYESPDGKRWVMRDHYYVESFEKDGVSVDIFNIDTNHADSHGARQVCCQCFGYSGKLGLPSKTCDSVLAGDVRCAGGNAAMYKACMDKIEGWAQDSYTQAARDLKASTATFKIINTHYSPHYHMGEPKMKA…	PF00149	638	994	3.9e-38	PPP
Achlya_hypogyna	OQR90637	MAETGGMSKKKKIMLAAGGVVVVAAIATVVAVVVTKNSTSSSSSESASKDKSTTPSTPSNDSASLTNSTISDADLLPVKNTTVDPASFNPTSDPESMKPTFTFLAIGDWGSTPYKKSGSDLNPGSCCKMYNSKTNPNEARYKVDFWSQSYVATIMAQSAKELKPVRILGHGDNFYWDGLGGNNDDKFRFATTFEDMYSDPALKGIKWLNVVGNHDIGGAAYLCGAEKNEYTKCGSSAELVENLNQRFKYQQRYKSPDNDRWQLKDHYYVDSYTAGDVTVDVFNIDTNYADNHGGMQICCQCFGYGNDIPGFAQSKCEDAQPGRPECAGGDVGMYNACIDVINGWGKDSLKQAKRDIAASKADFKIINTHYSPHHHMSPDKQKELFGLTKDGNVQLFMNG…	PF00149	101	458	5.16e-31	PPP
Achlya_hypogyna	OQR90638	MPGRRSESDYPRMSYEDSIAVLDELPSQKEAHTARRRRFIIFGALGVFVVLGAIAVTTMVLMKGGATESSTAAKDGTTKSGGGSSTGGGTNGGGNSTPDKPVVDPNTGKLALAPTTDPETAPVALTLLAIGDWGGSAGKVSGSNENAGSCCIWYKNKIQPETARFKVDFWAQKHVAALMGMSAKELKPLAVLSHGDNFYWNGIAKNNAKYRFQDTFEDTYNDPALMTVPWVNVVGNHDIGGAHFICGDGWDKDDNFFECEDTAMMSKYLKERFDLQKNYVSPNNNRWILKDHYYVHSVSKNGVSVDIFNIDTNHADNHGASQVCCQCFGYSYKYDYDSTKCDDVKVGSKACAGGSAEMYNTCMDTIEGWGKDSLAQALKDMKASKATFKIVNTHFSPQY…	PF00149	125	491	4.13e-31	PPP
Achlya_hypogyna	OQR91133	MSGGGATMNVADVDVGTLDAWCEKLLACQPLTEPEVMRLCARAREVLRNESNVQPVRCPVTVCGDVHGQFHDLMELFRIGGHAPDTNYLFMGDYVDRGYYSVETVTLLVALKVRYKDRIFILRGNHESRQITQVYGFYDECLRKYGTPNVWRQFTDVFDYLPLTAVVENQIFCLHGGLSPSIDTLDHIRALDRVQEVPHEGPMCDLLWSDPDDRSGWGISPRGAGYTFGQDISDQFNHANGLTLVSRAHQLVMEGYNWSHKMNVVTIFSAPNYCYRCGNEAAIMEIDEQMKYTFLQFDPAPRRGEPHVSRRTPDYFL	PF00149	18	301	0	PPP
Achlya_hypogyna	OQR91185	MAQVHQMESAQLLSPDTQRRNLHPKVKKLLVGGCGLALVGILAVGHQRATTSDLDTAIAPVNAILAPVEVSTAVPDKTFGTLGDPDATFEAQHTMLALGDWGGTLGKENGDPGSCCVIYNGWVNPNSYRFQIDFWAQKYVAELMALSATELNPSRILSHGDNFYWVGVGLDNAKYRFEESFEKVYNQPSLQYVPWVNVMGNHDIGGANFICGDSEPYYECSSSEELLDYLERRYQAQTTYKSPYGDRWILRDHYYVERVERNGVVVEIFNIDTNYAEGSGGKEVCCQCYGYAAKYNINAGVCSNVEGGNRACAGGSLELFNACMDRIDAWAEEGYARALVDIAASDADYTIINTHYSPHYHMSAAKMQKWYELCKATNVTVWINGHTHGFNHDIAEWGT…	PF00149	94	435	8.1e-34	PPP
Achlya_hypogyna	OQR92284	MLTVLALAALPMVSTRLHESPWSPIDGPTSVSLTATPPVVATGGDVVISWSNIDQHPKDYVTLTCGPTTGPNDFIAARNVSGSFVRFEDLYMLRCDYEAHYYHFVNDAFAHVSDIVIPLSESKNAPKHGHLSFNDGLNQMVISFNSASTTTPMARYGKSRTLDDHLVRFGSTTTYTAEDMCHAPATTMGQTLYRHPGYFHSVVMDNLEPATEYFYQFGNDVDGWSDVASFVSRVTRGDETPVSFIAYADMGVDDAPRGWSTALRVFEDVVARGYNHFLLHFGDISYARGNVLQWDKFFALLEPLATRMYVPAMHLAELAHAVRVVRTWWASATVRFFPNHGIGSNGYCVDEFDYTSGGDKDPSQLESFHPAWGNYGADSSGECGVPMVHRFHAPTNGRG…	PF00149	238	571	2.01e-67	PPP
Achlya_hypogyna	OQR92833	MSAPTLEGYATLQAPETAQAVIAFLALDDWGGTLGKDKGEPGSCCVIYNGSVDTRSDRYKVDFYSQTYVADLMAASAAELAPSRILSHGDNFYWVGVGMDDAKYRLEQTFENVYDQPSLRNVPWLNVVGNHDIGGANFICGDKEPYWECRSVDELLTFLDRRFDAQATYKSPYGDRWVLNDHYYMDRVVRDGVVVEVYNIDTNNADVHGATSVCCQCYGYAPKYNIDTSVCEKATRGDAACANGSLPLYDACMARIDGWANESYNRAMVDLAVSDADFKIINTHFSPHYHMTADKIQAWFDLCEVGGVTAWFNGHTHGFNHDISRFGTHFFMNGGGGGYYTANSPIVTTDKIQNQWLVVGQPYGFMELSFSRDWLKVQFATFDTDWIFGGFNMSETQVG…	PF00149	24	379	1.94e-26	PPP
Achlya_hypogyna	OQR93630	MLHALVSMLVAAAAVAATVDQVHLGLTTANVNCPEGVSVVFASTTGVPMAVAYAAPGSPSATTTTTVASYNVSSALYNYSSPFLHTARLCKLQASTKYTYSVGAATGACGAEFDGSFMTPPATGTDNTPTVLGIVGDIGSEHITDTLQNTAAGMNGIAAHAIFLVGDLAYANGQHEQWDTWYHQAQSVFASVPSLGINGNHETVKGGGTTKPKDKKKYLPENYLGYIHRINNPVTAAQNDKLRTYYSIDIGLVHAVFLDDYSGYRGDEKSVVGSAAWLAERSAQLAWLDQDLAAVNRQKTPWVLVLKHNPFYNSWNTHQCKCSATRFEITDPESCWKGKYDASSDKDATSQPHCANQAKFEDIYLKYSVNFVVAGHVHAYERTAPIAKNKIDSKNGVVY…	PF00149	126	461	7.88e-54	PPP
Achlya_hypogyna	OQR94051	MTDFIGRLIDSVQPGLVVFTGDQVEDTEIEHTAEEVKFAIDSYAHQAISRQTPWAMVFGNHDEGKSYSRQQMLSYITSLPYAYSQSGPLNIGGTGNYELNVTSAGGKSAFRMYFLDTGVKGAISNRQNVYLRQRADANKPEKLAAILFYHSPIPEYVLGKEDKVLCGHQGEKVSYGPQSGLMDTIVAMGDVKATFVGHDHYNDYCVLRRGIQLCYGGGVGYGAAYGDPKLPRSARVIQWKRNSTAEVITTWKQADGDFAKYEFTLYSRSL	PF00149	2	214	8.2e-31	PPP
Achlya_hypogyna	OQR94416	MWGTAEDLPALVATVVTDVGQAPTLRFRILQITDMHYTGRQHYPCRDPPQKHIERHLPCTESKMTEFIGYLLDTVEPDFVVFTGDQIEAIEVEQSPQQVVQAIQAATSEVVKRNLPWSIVFGNHDEGRTMTRTEMLGHYQDLPFGFVQAGPAEIGGVGNYALAVHAPEEGPWYAHKSFKPLLRLYFMDSGRGLFSPAQVEYMTYLSAATFHEHVPALMFFHHPLHEFAAFKDSMGQGTQGEKVSAGAVNTGMFDAITQMGDVKGVFVGHDHFNDYCFEKESVHLCYGGGVGYGAAYSYKDLHRKARVIEWTWTAEEERIVTWLHEDPTTGGKVSAKYDVFGRKHGKGNLRDAYKRTN	PF00149	26	285	2.85e-39	PPP
Achlya_hypogyna	OQR94791	MDGPDMWIANLREGKILTELQLKMVCEMVKEILVEESNVQAVSSPVTVCGDIHGQFYDLLELFRVGGELPTTNYVFMGDFVDRGNNSVETFELLLCLKARYPDRITLLRGNHESRQVTQVYGFYEECVRKYGNANPWKYCTDVFDYLNLAAVIDGRILCVHGGLSPEIHTLDQVRTIERQQEVPHEGAFCDLMWSDPEDIETWAMSPRGAGFLFGSKVTAEFNHLNGLDLICRAHQLAQEGYTYMFPEKSLVTVWSAPNYCYRVGNLAAILAFDEHLNREFKIFREVPESTQNATVRSTVPYFL	PF00149	5	288	0	PPP
Achlya_hypogyna	OQR94960	MSSPYAQQTSLQPVTINEEAVDVAAVEEVSSNGKRKCLIIAGVALVVAAAIGTTVGVLVAKNNTSSTSAGGEGNAGGGGKTKPGSGSSAGVTTAPGTATTATPGSTPASTASAVNPTSDPNTQTPVLTMLAIGDWGGTTGKASGTPGSCCVLYKTTGQINTSLPRYKVDYYSQMYIAALLGQSAKALSPVRVLGHGDNFYWNGVGSADVAYRFQTTFEDVYNDPALAGVPWINVAGNHDIGGSSFICGDKDNAFVECASTAEMLSFLNERFNLQAKYVSPNQNRWVLKDHYYVERVSKGGVSVDIFNVDTNYADSHGARQVCCQCYGYSTKYGYDQSQCNNVDAGDKACAGGNADMYNTCMATITGWATDSLKQATRDIAASTADFKIINTHYSPHYHM…	PF00149	127	487	6.56e-30	PPP
Achlya_hypogyna	OQR95101	MATLFRGAAALVLALASLATALTSNEYHLSLVGDGSGDYMLDWVTPADVTASTIYYGASSSSLTYKAVGKAAGSVVESGDLTVACWSARLSGVKPGSTVYYDLSPTGGAAKSFTATAGAAMTWAVFGDMGATVLGKASGITLPALKSGLSANAFHGILNIGDLGYELVGSNGAAYMQQLEPLTSAVPMHTTIGNHEMQYAFQGAMGNYLSRFHGLLDGAGLASGSGSNTFYSFNAGYVHFVFLNTEVYGDEAYMAPGADGKWVANDAARAKARTDQKNWLEYDLSRVKRSATPFVVVCGHRPPNHIPTSASKGTNEFAKDLVPLFDKYSVDLMLTGHEHAYYSIKPSKIGSYNFPPWIISGAAGNNEYIRPTASVQLDTSVFTVATNINQYGYGYLTAS…	PF00149	124	398	7.59e-53	PPP
Achlya_hypogyna	OQR95302	MTKEAVYLAVGAVVSVTFVLWEGSALYFSSSIHHCTASSTEASEAALKLLIIGDVHVLGHRRRFWIEQAWIDWQAYLSFQAAFAALQPHAVLVLGDQLDEGTAATSDADYKEYTNRFFQVFGPIKTETLFVLGNHDAAYGPGMTQALVRRHEAGFGPANRLVTLNDIDFIVLNTMALETNVLDHQVYHGAHALLNQIETQRKQPEHIKRPLVVLTHIPFYRPNDLKCGHLRTKERAHYTYEDPAFKYIEQDHVLSKGLSQRILHTLEPDYIFSAHTHSVCYYHHYHTTAATGAVKTIPEYTVPTFTWGQRPDPSFAIALVHHAGTNARDNPLNVHVTTCSLPTENDYVAWLIAVGGCLLALFLYVYYRCYYLRAVAKKIKH	PF00149	86	307	1.88e-33	PPP
Achlya_hypogyna	OQR95611	MVFGNHDEGPTLSRKDMLQYIATKPYSHTQLGPSWIGGAGNYEVHVAGPDGAPVFRMYFLDTGVDGSVSPAQNEFLRDLATAHRREDIPAVLFYHIPIPEYNLHWGEQLKHGHKGEDVCNGPQSGLLDTIVAMGDVKATFVGHDHLNDYCVERRGIHLCYGGGVGYGAAYGSATLPRSARVIQWRRSESQETITTWKQADGDSSKD	PF00149	65	159	2.13e-22	PPP
Achlya_hypogyna	OQR96001	MHPSYGAIETPKTPPVATTRRRALAVAIGLVVVFAALFVFHCLTVPGALHLTRTTSMEEGGAESETLVELHVRPQQLHLAYAGVEPGTAMTVSWTTYHRINDSAVWVAGHSFRNASHLAPHMASIASYYADDNYTLYTYHVTLRGLTPKTRYYYQVGSLGNATRRSSVFHFRTARPSNDNHSFEMLMYADFGERNAEATVSLVSALAERLDFIWHVGDISYADNAFHDLDKDVNALGFVYEKAYNAWMDSLEPTMHHVPYMTTVGNHEAECYSPACVYSAAKQAQLSNYSAYNTRFRMPSAESNGSHNMWYSWNHGPVHFVSVSSETDFVGAPSNNKGTHVPNGNFGDQLAWLEADLQRAVAERAERPWILVGSHRPVYGLKVFKPTGHPAKKQEAIMA…	PF00149	182	516	1.99e-75	PPP
Achlya_hypogyna	OQR96543	MKLATCLLALTTAAIATDDKWVGGLGMLHDTPDHCRHSNGTHICEYEAHDGRRLDTPAATISVSATSINHLAQVEVSYTAVSPSAGDRIAAYCASPVTTAADSDYMDFQLTSGVSGTLTFGPLVNMRCDYQFRYQKAVAPKQFVTQATSAVVTMAKGPTQPLQVHLALTGNAGEMRVKWTSAAVTNPTVRYGIVHDNCGDPDLSLEAAATADTYAAVDMCGAPATTVSAITYIPVGTFYDAVLTQLPPNAHIKYQVGDAVAGWSDVFTFKMPDLGSRRDSRFFVFGDMGTWTTATGGLGLDGRSLSTAKRVAADAATADYAAVLHVGDLSYADSVGYTWEQWMALIEPIAAQLPYMVSVGNHEYAYTTSTHAVDVSGASQCFFPTPAFAKASSGGECGV…	PF00149	280	577	1.44e-86	PPP
Achlya_hypogyna	OQR96640	MAFRQRIGLVAAATVLFCLMTLRDNFERRAMRYYFRANRAPTLDDDGDTDDLDETSFMPGWIENCVPYNISSTIDGAGVASVSWRTHRMYMSSNDDGWVECGVGAGHLQYRVMGGASVFATVNSISERDVAGNVTTHVASFAVPDSAMPYEFIVGSHHHGYSSLHRLGENIDYASTREFDCRPVRIHTAFGLTPDAYSIQWATDDSCTRGDHVLVLEEGDDARFDPSTAMVLPADSFTFGVRQEHVVLATSLKSNTRYSYYVGNSAYSRSIVHSFTTARGVDDASAPLRLLVTGDIGYQNAATLPMMQSEVARGLVDAVVSVGDYAYNLHSAKGVVGDIFMTEIEPIAAAVPFMVAMGNHEVKQHFSHYTHRFQLMPANARAVTIQGIPRRNNWFYSYN…	PF00149	287	593	4.61e-94	PPP
Achlya_hypogyna	OQR98378	MTATPGLMLCYCTDVEGNIDYFNRYVALSEGLFFDADGSLDLHHGYIFVFGGDAGDKGLGTLRMYRLLVDLKTKYPDRVVLIAGNRDVNKMRFTSELTEEELDLATMSPDLVDGPLWVPSNHRVSVVDFLCRNVLKRPRDDVTPAELAAVNTKINRVKWMLTHTMGSDGDFERRRTELGGDTVSDDAVVESFEASVTTGGLLRQYLQLCVLGFVHGTTLFVHGGIMNKDGLGCLGFVPSATTMNLEEPIRHWIARLNAWYDAQLAEWSTHPTWTPGHGMRGGEALQNYGLSNATHSVINGRHLHPSGMPRLLPDAMVATLWDQGIRRVVMGHTPHGIAPTVVKQPAPSGGVFESIMCDTSYSDTSKSDNRGNCVSALVIDGDRVTLRGYIHTAAIQEDF…	PF00149	48	85	0.00163676	PPP
Achlya_hypogyna	OQR98900	MLRYSSSPSREPTPDNADSMLALVNGVCRCCLGVDLCATSPLVVYLAEGPLIKKGDYAHFRYFVLDSNGFLKYYEIPVKQTINDMGDVVVHIPKNKLTLTNQLTTRNLRGVMLLHPSLCASEFEISGSGLDLTSLNQTTSSLNSEMRCVRRTREILVTGFATNGTLTSWKLQASSHSHYDMWVKAFRIAMRPVWVPNSKHCQICHGTFTTFFRPHHCRKCGTCVCYQCSHFTPRLPLLGYTDPVRVCCDCDPLPEPFLPGTKVLVYGIRVGTIVQGSSDAVMVHVSIPARQTIQRVHIRYVERYSEMILAANRIKCRLKSYLAYRLFRTQLHFHTWSLLETLEEQRAVKILKTSISVNELQSLTPSWSNSWDQTAELQNQLQSDNVVPASYRGAHLTFP…	PF00149	391	700	2.66e-112	PPP
Achlya_hypogyna	OQR99289	MNDSARWYERLANSQALDVTSLLRLLALAKEHLANQPTLLDLPAPIAICGDIHGQFSDLLTLMSLDIGQRMLFLGDFVDRGSHSVETISFLFVRMIRYPDSTFLIRGNHESRQTTSVYGFQAECSKKYDGDQRVYKAFMDVFDYLPLGAIVNNQLMAIHGGLSPAIHYVDQIRMINRVMEIPSDGPFADLVWSDPEPKSNGFHLSPRGAGYMFGEDIVEKFLHLNDLQHISRAHQLCMEGYQVLFRDTFSTIWSAPNYCYRFGNLASVMCVDDQLERTFKIFQAAGATPHPNLEMQPSSTDVVDAGYFT	PF00149	6	285	1.14e-149	PPP
Achlya_hypogyna	OQR99534	MLAIKSLVTLALGAMAASAASVSQVHVGLSSEAVDCKDGVSVAFASDSAAPLTVKYGVGATDKSTTTFINTYSVTSAKYNYTSPNLHTAKLCNLDADAAYKYTIEGFSGAFKSIPAKAKKTVLSVVGDVGMDVVGDTIANMASDLKGTKPDAVIIAGDWSYANGCHEDWDKWLDATQPLFSKVPLLGITGNHEVIQDSGVNYDRPECKAEMFSAYINRIVTPISADASKDLRTWYSKNIGSIHAVFLDDYTGVLGSNNIGSDYWFAHRNQQLDWLKKDLAAVNRDATPYVVVFKHNAYYNSWKKHQCQCSPIKFEIPDIESCWKGNYYMNSTDDGGKLGNVRSQPHCSLQAKFEDVYFQNGVDAVMSGHVHSYERTATVFKNKITPGAPTYFTVGTGGH…	PF00149	137	454	1.98e-50	PPP
Achlya_hypogyna	OQR99790	MSKRKRDDDGDGPNDKRHGRDSPASAQDDVDMDPALHFGARVMVFGKYAASVRYVAPDGSRVGVELDRAAGNCDGDGLFLCRPHRGLFVRLGQLQTFSKEDAAACAIQAVWRRRRCLLAVCAPASHATHLQFQTLVLTSTWNVLDNHQEQLNLKRAELTKGATDTLHALAKERTNPPLVRAVSALPEAYAGPSLPSPPTLPAVLALLEAFTLGHVLHASFVLPLLDEATTTLATEPTAQRLQLPSAAHKLTVVGDLHGQLQDLLCIFVANGLPSSTNMYLFNGDFVDRGECGAEVFLTLVCFKLLYPQSVFLNRGNHECRNQNGWMGFEEEILGKYKSDTIKAQATTVLERFQTCFDALPLCAVVLDKIFVVHGGLFSRPRITLAELGAIDRRREPPLH…	PF00149	203	504	1.1e-104	PPP
Achlya_hypogyna	OQS00506	MKLAAFLSATPSRPATFKKPEPPPSVLQKDWGSKSALETIAIDEKAINYFRKLPITTCVKEGRMMKYDLEPMFVRNAFRHGNSLSVPSALDLIAQGTEIMTTEFNILHLQAPMIVVGDLHGQFFDLLHLLHVHGDPSPTNQYLFLGDYVDRGPSSCEIMLLLLAYKIKFPKFVHLLRGNHECRSVSTHYGFRDECLRKYGLLVYNRMVSCFESMPLAATIETAYGKLLALHGGLSPDIDTVDEINDLDRFVEPKPSGPLCDILWSDPSKDADQHDDWAPNPIRGCSYMFSEHLVRSFLQRNGLLSIIRAHEMEETGFYEHYAQGVSLDDFPPVVTVFSAPEYCGVYANMGATLYLTYEWTGQLEFVQHKRAHTESHITHANEADAVGEYLAETLPFLPM…	PF00149	73	353	6.65e-117	PPP
Achlya_hypogyna	OQS00807	MVIRFLALLPLAVAATSRPVSQVHLALTNAVQNCTDGVAVSFASATAAPYHVEYTIAGSHESWVVVSKPSETYAVAHGKYSYLSPHLHTAYLCTLRPNTRYAYTIVHGGKSNTFLTPPAIGTDDVATMLSVVGDPGDTTESSATLQMLASPYRGLHPHALLIAGDYSYANGEHTVWDKWFSLQEGVLSAVPTLGINGNHETVVGDGHAAPRPLAWDIPSEDYLGYLKRVVTPLSPESRSLRRTYYSFDVGLVHLVFLDDYVGSRGSHANSVGTPAWLVERTRQLTWLAADLAKVDRTKTPWVVVVKHNPYYNTWKDHQCQCSPTRFAIDNPDKCWHGSYVAGAPMYEPHCGLQAKLEPLYAQYGVDVVLAGHVHGYERTAPVYQNKVDPVRGAVYVTTG…	PF00149	123	459	3.79e-56	PPP
Achlya_hypogyna	OQS00951	MRLSQWMCVGVLVAWCVYILSYFITSTSVDIQRAAELKLRSKSLASRLKQFNQPPAAPLGFIVIGDFGTGSELQAQVAASLGNFVNHTLPQASFVVSTGDQIYDHGMLSADDPIVYNKFENVYRHPALKIPWYISIGNHDCEGSIDAMLGYAKRTNNMWRFPQRYYMFDQRVDAATIVRFVVLDVCDLVCGHAAKDRDFRCTAAMNDQTSAATRGVQYEWLERTLGQAAPKGVERMWTVVVGHWAVHSYAGNGDTPELIAHLKPLLQKHGVHAYFNGHDHALQHIRRDGLQLFTSGGGGYALHELRPLARANPDLVHVDVANGFMYVQVSRDVFRVQFVDGLTSDILYTTDVPYTPSI	PF00149	59	341	8.8e-67	PPP
Achlya_hypogyna	OQS01246	MALRVVCISDTHGRHDDLVVPDGDVLVHAGDFTKRGTHAQIAAFDDWLATLPHKHKLVIAGNHELSLDANWYPTAWKRWHREFQDPVVSKALLRHCTYLENETVEIDGVRFFGSPYSPVIPGAIMAFHTMSGSRAKAIWGKIPTDVDVLVTHSPPHGIRDLSVRGEHCGDEDLLEEIKTRVQPKYHVFGHIHECYGSDTFEGTTYINAASCTVQHQCTNAPIVFDIQIPK	PF00149	4	209	2.64e-51	PPP
Achlya_hypogyna	OQR96708	MSAPTNKPSHVQYDQLSFLILDAPNDSNLPLYLKEFKKYQVTDIVRACEPTYSDATVEAAGFRVHEMEFPDGEPPSQEIIQKWLALVEQTMKDNARDNAGTHQSDKTVAVHCVAGLGRAPVLVAIALMEHGLDVITAVEHIRKARRGAINLRQLKYLEKYTPTRKKDKCSIM	PF00102	5	166	4.11e-85	PTP
Achlya_hypogyna	OQR99735	MWWKKKASGVEAELRGAMDAWWQPLSAALASGDLQRQASVQAFVARCDAMTPRDFKREYLEIRAAIDGSDWYEAALTVQTTATSKKNRYTDVLPFEKTRVRLQAHAADAAGDYINANFVDDGKYIACCAPPPSAIADFWSMIWHENVHVILMLTNFVERQMLKADWYWDPQGSVVRIGDLSVRLASETESALGYTTRAFELTHIPSAATRTVHHVQLTTWPDHGVLTDFSVIEPMLHLVNALNTPTPSPIVVHCSAGIGRSGTFIAIDMILKQLRAAVVASSDMAPALDVQAIVQRIRTDRPGMVQTAEQYEMIHRYLRHVLT	PF00102	55	316	7.35e-88	PTP
Achlya_hypogyna	OQR92407	MQVTQTDAEHSTAREAFVLMSTLLSPSVPAEYLKLCGRILQERHLRDVFEERAVQHRCGLPTCSNQLKNKKPQKFRISVARREVYSAREEQQFCSESCLKAARSFIALLPVKPIQMLPSIHQVFGTSKPNPSDYRPGAAVLQATPARSKPKHAQPKVVWSKQPGMGIVERANAKPISIVEHKAPSEPSRDFPSQEHAILIEGFVFPGHKAKKASKTAKAMKEEAKDADAAMQDEDVSDYTSESDSGTDSEMDIVGAADDSSEDSEGNTDVYSAADLSLFASMWWKISEMVTPETLAVVASWHHKTIPVTLEVRSISGAEEERFVHFGSFLLRQMAGISAASGLPCDRRIQGLLQELIHTFRLLQPVEAKEKNEWSAMCFLFLLICHKCTPETLSTLPSL…	PF04181	38	102	1.8e-16	RTR
Achlya_hypogyna	OQR90856	MADAGGKTMSGWLLRRTTTGFFNMKGTGDWGRVWCEFEYATGVFAIYLDGQKHRRLLSWRVLQCSIQHVRNDGRYCIELEFVQQKKKETLSSAPESHDIEWWFDVLTSCKLALAEGRVPNPRILIKTPTPTIPIKGTEYEAKARGKKAKPALRRRQPRIPSNLSRFERITVYETTTHFYVVGSDRTYARFRLFSLDRTLESPASLDLIFKEDPGVYTWEEMETLLQALDTEARLATKYGLVRAFSAVAIVGFAKFLQGYYLIVVTQRRKIGCIGGHLVYAIQATQCLPIRRPKSDGSSWTWVSRWLNPSPIEDAEARYLGLFHFVDLTKDFYYSYTYDLTHTLQHNMTTDQTKSLDMYEWNFHLNKEFTAAMSAPATAEWVQPLLLGFYEQRKCSLFGR…	PF02383	248	553	6.01e-110	Sac
Achlya_hypogyna	OQR91610	MSLFRVHCKPNQLLIEDCRKGESSWLKVSIPVVRPTPTEAPLSGAKGAPPASAPYQGIVDLDEVARVPDDNDSPPIPVDAIYGVYSLLSGPHMAFMKKSRVMGKGPGGELLYQMTELEFIPVSEALHRQFMSTATKQEKHDEALYLQMLRSIGKSQLFYYSFEYHLTLSAQRRFGTSALKLPMHLRADESFFWNKPVLEPFFRSKLKLEKWIVPVINGYVKVMPNVKISADVPPFDFYFFTRRSWRRVGTRFNVRGVDKDGHTANFAETEVLMRRPDGSVCSYVQIRGSIPLYWDQMVTLKYMPRTRYAFSSTESIVDWNELAFRAHFDQIIAKYGHITVVNLIDKAGKSATVRDQAQLGSAYQKYTKKYNAAQADGSNPPALQHQGSSGDDAPMERSD…	PF02383	81	616	4.18e-97	Sac
Achlya_hypogyna	OQR92881	MSSTTGRFELHVLSDQSHLAISQKHLDQCLLLERNATGPNFLMLEDAADLKQTHGRSLAFDAIFGIYTLLKGRYLALVTKSKSVGKVRGLRTDDSDVDFRQVLAIELVLLPTHEVPHLTAEQLHDEERYIAMLTTNVESQLLYFAYDYDLTHSLQRIATLPSQQAIAERADTRFCWNYPASTFLLEKKLFEWVVPIMKGYIDVAKSLTCSTKSFDIVYISRLSCRRQGTRFTMRGIDEDGNVANFVETEQACLFSDGRQTSFVQIRGSIPLHWSSPVTMKYAPKVYQRANLEKDTLAFSAHVTETMKLYGRVIMVNLIDKKKEQLRLGEAFEKVFGHASASNTHILANARYVWFDFHHECRKMQWHNLSKLIQQVDNDFLDYGYFSKAPNGQVLTTQSG…	PF02383	27	545	8.41e-108	Sac
Albugo_candida	CCI47565	MDTIQRISPAALAELLRPILGNQLSNAYTNDSEMYPNSDMTVIDVRDDDYDENGHIRSAINAPSNDSFQDDEQVDELVQRYKNKKMVVFHCMFSQVRAPFCAQRFKSRIDVMLHEHESRPQIRVLTGGYQSFQKMFQHDSLLIVS	PF00581	6	134	1.46e-22	CDC25
Albugo_candida	CCI50723	MYRAKTKPSLSMMERRIPQNAKYKDTKSKIDSGTTVNKVRQISQREFLKRRDETFRRITCKCLAELFGEYEDTNGKCAPGPEMLAKMVERDGKYCLDRVPVNNNSGGPRVISYEADEVEEYDAPYLILDTRSKEEFTTNRLQRAQSFPSSFVCRDYILPQMQKFKNQENYLIILYDLDDTNVAQTAHVLVQRGFDNLYVLTGGILEYADFHPEHIEGIPFPKRAIDPQKKLIIREVLKVSPALSVSGAKSVKSTTKRRGKGGCDIVSVTSSMSVAETVISRANTRKSRVLVNSQICR	PF00581	122	208	2.46e-08	CDC25
Albugo_candida	CCI43583	MTFQEAIEFLPGRLWYASLKQTPMPTSGVHYFSIDQELVYWNFYLDFGPLNLGQTFVFSEMVNEKLKNAAKKNEKLVFYSSTKGQQRANAVCILGCWGVLYQQMTAEKAFEPFRSMRFPSFHDATPSVCQFNLSILDCLQGLEKAIQRRYVSIQTFQLREYQHYEQVENGDLTWVSPKFIAFAGPHQQYSRTPQGHVTLTPEQYIPYFKAKNVTLVVRLNEKQYDQNRFISAGIEHLDLIYPDGTNAPIPILLKFIEACEKTSGAVAVHCKAGLGRTGTCIGAYMMKHDLFTAHQLIGWLRLCRPGSVIGPQQQFLESIQSVMWASHPSTNSCLLGPINSVQPKLAALRPVVVQPVNGTAGLLSRRAPGKIYSSMGAFDRTQGAKLNDQKLLRRLSVTK…	PF00782	155	325	1.94e-112	DSP
Albugo_candida	CCI10400	MVSAFDLIYECNTEAEKPQDCWMLRLAKIFVEDGLVMSVKILSDGFATFKHRYHFCTTLAYSNERDKTLHRTLSGMHAINYPNEILEGFLFLGNMWHAQSKKVLRDLGITHIVNASLDVGNVFENIGVLYCIVTIKDRPEENISQFFEEVFAFIENAKRIQHARVLVHCTQGISRSGTLVIMYLMRARYWSLVTATNFVLANRGVVYPNAGFLHALMEEEMRLYNGNSITESELDSLLQDKIPDRPLPLEVKDSNASENCSLCCKVFKILDWKYRCSFCKKEFCSKCSSIRIANQINDNKITEADDSKRSKRICDVCVSRLWHIHLPRPRKGLHYRYARCKELKIHSLSSYGQPVGITYYEGSDGQQIMNVIKKRFLIKSNQIMDLSTTSGEPIRDLLA…	PF00782	82	218	2.22e-47	DSP
Albugo_candida	CCI10401	MHAINYPNEILEGFLFLGNMWHAQSKKVLRDLGITHIVNASLDVGNVFENIGVLYCIVTIKDRPEENISQFFEEVFAFIENAKRIQHARVLVHCTQGISRSGTLVIMYLMRARYWSLVTATNFVLANRGVVYPNAGFLHALMEEEMRLYNGNSITESELDSLLQDKIPDRPLPLEVKDSNASENCSLCCKVFKILDWKYRCSFCKKEFCSKCSSIRIANQINDNKITEADDSKRSKRICDVCVSRLWHIHLPRPRKGLHYRYARCKELKIHSLSSYGQPVGITYYEGSDGQQIMNVIKKRFLIKSNQIMDLSTTSGEPIRDLLALPHGTRVLLSVGKPGNFNGVLSLRNTSTDDIIPDQTAPRQSRTRTRLRSLDSLLDEGETSEQRVPASKEECISMI…	PF00782	7	143	7.96e-48	DSP
Albugo_candida	CCI40371	MQRNKNPLMYFCLFISTMGNAAARGKTFYDSILPNNSTERQKTTAFDVRENLHVAQKELLSLDKVDLHYQSGILQASESARKASVLLEHEDVCSEILPAFLYVSNFTVAKDVMRLCEMGISHVISCCSELDADNDDGNSFVRLRLALEDNMEEILTPFFHIVMQFIDKAKQTPASKVLIYCHQGVSRSCALAIAYVMYTNDSDYQDSADIVKKKRAICNPNAAFTCQLMEWQREVARIRDVRHNRLSNAEAMLFRLAPHAAHDANCWLLKPCLYPNSRKQICSQMDGPNQANASIPFTRGVYCILDTQQVTVTIYSSSNCVISNPHAKARQLLEPILATYYREKRHEIRLHFIQDQVNAKENAAVQRFTPFLRDELYQYDLELEWFQRPTITKESKVSH…	PF00782	93	230	8.37e-40	DSP
Albugo_candida	CCI42323	MESWRSLIVEARRVLMGMLQSAADLRCRRLDHYKDCAIYFMGIENIHSMRDSIRKFYDIIKDELHGNEHANWWSCVENTRWLEHVRSLLITTTFCMTKVLEESTSLVIHCSDGWDRTAQIVSLVKLCLDPHYRTISGFQILIHSEWCAFGHLFRSRTGHSKERASYWENEDTSPVFMQFIDAVWQLIHQFPFSFEFTEAFLIALLDEVYEKRSTTFSFDQETDRLPQVGNSAWALLRHQLSTDEIVNPVYLPATDNEDNRSPLTLRFRWHASSLALWSSFYLRSFVSNDPKGAWLRELHENQNRLEQALTDANEQLETKTKLNSNLNLELESLRQERMRIQKELEARKAISKLRCGDSHDVELDQDTVLVDSFSTQHDMEDTSSVFLTSDFQLITSYFD…	PF00782	7	224	1.17e-84	DSP
Albugo_candida	CCI45234	MPEGSQSRIAIHRRSLQPIRRMRNPGKLSLNLSQVDKAVIFDENEAALRRQDHAGICSRITEFLYIGGSTAAKDFDSLSTLGITHVINCAACVVPAYFTDDFIYYNLRLRDHSSQEIGRHFYSIFNFIESAHASGGKIFVHCVKGISRSPTLAIAYIMWSKRMGVYQALEFVRHARPVVDPNAGFIFQLTEWEQLHLQGTIQFTAQPLVFRIDVYIEDTILDNFGQHHGSGENGLDILNEVHTSSYNQKEEPVTNRKSMRKYPMIVGPLNFMTQKHFFSPTKQNMLSSFVISSADYMCLWCGSGVSSEQIQAVEEAKLLLQRFESFPHRCDYVFHGQEHDAFWRLVSDLPIG	PF00782	57	189	1.84e-59	DSP
Albugo_candida	CCI46076	MNIYWEWPLRHICVLLLLVYVAFQMHLLPQKLARIVSKIFFYPTLPLTYWSRRHAYWTQLDSKVIFGVALLETLQHVEILHNQGVRAVVNLCDEYYGPIRKYDELAIVQLYLPTIDHCEPSLNDIRKAIAFIRDKTQAGAMVYIHCKSGNGRSAAIAFCWLLYAHKMTPLQAQMYLNERRKCQRNFMHDSLNTNMEANPSPIPSHPPQSPSQMLYSLLDRLLVLAYEQCTDPPLSHHILLQNIQNTFAHIKQVMLCEPHQVAKESISCTNPAPLWPHISINPPRNFFRFAPHSSITFPSIDWSSFRSYSIAIWLYIDISWTSTSTKGPKLSSFTVFHVSNRSNSLGMETQLYWDTNDTKQRVFVSIQSRANASFSTESHKQKQKPEAQFSKMDENQPKS…	PF00782	56	181	3.71e-34	DSP
Albugo_candida	CCI46576	MPRSPRLRNGEENHPYTSAKNNRRYHRDEHSRNDEQYYRQNEYPRSHEQNDRRKESRVSSQYYSRPNKTNRPRPAQIPIVKATHYFKESNNLSRDAAPRSDQHAYHSRRGTIPPRTSHPASEYRNYQNGSTSSYQQSSQAHSSRGYVKSRKCTVPDNWTDVPKMGKVIGSSRMVALRVFLDHKYSRLIKAEEQWTPELFCHEQKRLGHDVRLVIDLTNTDRYYSGSELEQYNIRYLKLPVEGFRGPPKGTIVKKFIKIVEEFNTTHKNGTIAVHCTHGLNRTGYLIIQYLVRKLDYSLTDAIRLFTEARQPGLIKYLYIKELYRKLAPKLSPEYPELPAWANKSKYSKC	PF00782	157	324	3.39e-53	DSP
Albugo_candida	CCI46741	MSLKKLPSLRLEDSIVQDSEPVAIVDRVYLGSIHGAYNLDALQNRKITHILNAAGHKPAYPGKFTYLTLQLRDRSDAHLLSCLPVALEFLRQALSDPNGNVFVHCTGGRSRSPALLMAFLMTDFQLSFSQSLEKLSLMRNVIAINDGFQYQLRCLEAAKLNTMRANQVMLQHQLEATKRSSCIKEFKGKASTARSPHFLDQSGRIDGKVPTHFELCIPQLESAKHSTLIIPALRSMATLFTCRGCHTPLVSSSSVVNTASEELRTAMKNSQKVPNPVKENHVFRTLDTDRGLRVSGFVNDSNVHSKVQLHKSASQNLHPFSPFISEKVISTPHILKKKQIASQSITKRLQLVWERCKPKAEKSQPDPNLRLSLAKNQRVWQEQMSLFSDTGNQYTQCSG…	PF00782	24	153	5.39e-40	DSP
Albugo_candida	CCI47699	MTHPSCPTHSNYLPIVISSLSLLGCCYVIVTYFYFPALRRHPAEIMLGMSVYGAVYQLLYLFTQSTSSIHCSKSAITYFVDLFLTGQETYMLIFAIDLILAFKNPFSTSRGQMKTYHIYCFLWSLSLAACSKMDAEYALFGFCWMIASDERLQQREPFPLDRKHVSYYSSGILFAIYIVIVYCTSFLAILKTWKTFTKGLGDTFRTRKRVQRNLKYYVGCYFGYWTLVLASYALFNVFLKTAKVSSDKADTIECQLWRFFRALLLSKGFVNAIIWTRTSNIRAVIMQLKELGFVDLPQHDDSINWALRLEILTYTTQGICQGVDLAERQPRTSTACSVVEPSANDRAACAVYEVYHLCANDVEYFCEKKENYAEIAEIILENRMDSRFHSAHSEGIVFY…	PF00782	772	916	5.19e-36	DSP
Albugo_candida	CCI48398	MIHSNGNQAADLNERDKMDAKNGNNTSEKATTITHPAEIVEKFKRVHQLERAKLSLESYRDDPVNKRAKKSGNVTNTKKLLRWPKTQWQSFERIPQYARKIPSGILSILPIRCPLSSVYEIHYQKGIASNYSPSALMERFLDDAKNGSSLNNLGLVIDATGCDTFLHDAKEWADWDVEYKKLNGSFDLTSPDDAKKREEEETVMVNDFSDVLSKHCAGGKKEYDVAVFGLWGYNLVGFLIVSWMIEKMNTALDVALQQIATACPPGIYSMYYLKRLYRKYFNVLSDPTIRIACAAKPEWDTVLNEDVSDADLRAGIGPEILTANDRETAFVQNSTNSAERSKIMTPVSEASSTSSLTVPAYKPPVYIPPSHTQKKIQKPRKIRTWVEQVSKLGFGEHLD…	PF00782	88	278	3.4e-28	DSP
Albugo_candida	CCI49504	MQHKINAVISLGTGSIAPSSIASIVIDILDMEHELILPHMEACFAFIRTHESSQKDLNGVLVHCAYGQSRSATICIAYLMQAFKWTLIKAYQTVQRARPCISVNKGFLAQLALFQRMEFDTGIRGNSAAHAEYRTMVTAAERTKAGVVRLYEALEASCKVKYHCKKCNQLLGTSSNQIGHNQVDERTSRCAFVYVEPMPWMLAHANLAMDKGKLICKSCKAKLGSWNWHGLQCSCDHFIKPSFQLVPSRLDQRHLC	PF00782	2	111	9.28e-39	DSP
Albugo_candida	CCI49670	MISVSHTVYNLFDTKSYTEKLRHGTCHQNENEMSGATKCDVHPSETLLSKDTQTLTNEMFSLKTRRTVSLRRVNCRWLYNQVQASRGIILIDTRSHSKYLQNSIPSALSLPPMPQCSSFEEMLSHMTPETKESLSRKRRHLRDVVLFGNVARRSLVSSGDVTVLASEAAMDTTYDQISEDQTLEDEWNLRLAQALVADGLATSVKILIDGFQTFHYRYPFCTCSFETNLTNRPARTGSGTHCVNYPNEVLEGFLFLGNMWHAQSEDVIRNLGITHVVNASLDIENVFEHENVSYHSVKVKDRPESDISQFFDSTFAFIEEAKRTSHGRVLVHCTQGISRSATLIIMYLMRAHHWSLVTAANFAIASRGVVYPNDGFLRALMQEEFRLYNGNSITEEELD…	PF00782	246	382	2.69e-49	DSP
Albugo_candida	CCI49879	MELVHQLLTKCLDHIALYGNEGVLVSTLFAEVLHDVPSPSVEIQKCLWKLLLGQAASSIITFHVRPSQVRQYCFSSATSVSGDEEESLTRSNVQVAKESVLFCTVDCPELKQDQLHKAANRDRLALLKALSMFDDVHTLWSCLHVVGCHDLRLRALNLPPREYFEQSQMKILEFIGQCRHIGITFSELQKKLEADMVRKMEETYVLPVHNGKLCLFGHDTLNKDDFIVHAKGDKDAKPTPCNLKKLHYILDTLISYRLVVKRIMLVQNPTLRRLNILHLPRFAGMFHPEMLNKTAEFVFDDTYKAQLIQSAINYLQKQVNKSAVVVEMGYDLGLNRRQLEVLRTCIARETKKNAQSNMKFPLIYYQAALPHRGNSNKEKKLLNCVKYVGVCEEVHGTSS…	PF00782	2297	2350	1.33e-22	DSP
Albugo_candida	CCI39847	MVEVNGEAFPSSPLQIRSPTLSGETDPTLSSWKQVTSPSSASTQFEMRGISIMSFPIKQLVSKEKRRFEEDGFNLDLTYVTDRLIAFGYPAESFEGIYRNHYKDVYNFFEKRHGDKYKIYNLCSERNYDKVKFHYRVAEYPFDDHCPPPLALLLAFCQDVDQWLTQDPENVAAVHCKAGKGRTGVMMCSFLLYKGIWKTPHGALTHFAAARSLKREGVTIPSQRRFVAYFAAMCRGMYQQRDLNVEYGSLDFQGGDELEQREHSMSLEDYHQSWEAMVDGKRSPLSRITPILPSPKPLVLVMITIDGIYKSRPIDPRIRIRCCTLEGMRNQSSRHFSTKLVNPEMRYDLPCLFTTAQVEDSNLLSSGTDAKKLTASPRPYMLRQGFSIPPKDWPSSAPT…	PF00782	76	233	5.52e-97	DSP
Albugo_candida	CCI39848	MQAPRAAVVAPRKKSLAGIIQHGLRLSPRKSRRDDVVHQISSHRSLECAPQAQAAQSLAMVEVNGEAFPSSPLQIRSPTLSGETDPTLSSWKQVTSPSSASTQFEMRGISIMSFPIKQLVSKEKRRFEEDGFNLDLTYVTDRLIAFGYPAESFEGIYRNHYKDVYNFFEKRHGDKYKIYNLCSERNYDKVKFHYRVAEYPFDDHCPPPLALLLAFCQDVDQWLTQDPENVAAVHCKAGKGRTGVMMCSFLLYKGIWKTPHGALTHFAAARSLKREGVTIPSQRRFVAYFAAMCRGMYQQRDLNVEYGSLDFQGGDELEQREHSMSLEDYHQSWEAMVDGKRSPLSRITPILPSPKPLVLVMITIDGIYKSRPIDPRIRIRCCTLEGMRNQSSRHFSTKL…	PF00782	135	292	1.02e-96	DSP
Albugo_candida	CCI48559	MKKIRAAVSGTRRRYNRDGFDLDLTYITPNLIAMGYPASGVEKTYRNDINEVAKFLNSRHPHSYRVYNLSERRYDYSKFYQVAEFGFPDHHPPPLRLLIEIMNDMLRWTCQHPDNVVVAHCLAGKGRTGVICSCFLLLTGEHGSLHSLKSRREMYMMVSHTVDHFCQLRGQGVRFPSQALYIYYFVKMLRKLRGQVASIPALLPPKRLLLKRVILHGIPDFDAAPRGGCTPFLQVSPAPFQHRKTRLLYNSSWQRPVFETYVADDNGIIAFETNCYIEGDILIRCFHANTSTMLGKHIVQMFHFSFHTSFLRKNCAVYRLGKTDVDEAADSDRFPESFFVECCVEIESQQVDPSSEVAHALDSEDSHDDRRLQSERMSCFALLPSTVKHVNHEETVCRT…	PF00782	23	185	2.22e-63	DSP
Albugo_candida	CCI48560	MGYPASGVEKTYRNDINEVAKFLNSRHPHSYRVYNLSERRYDYSKFYQVAEFGFPDHHPPPLRLLIEIMNDMLRWTCQHPDNVVVAHCLAGKGRTGVICSCFLLLTGEHGSLHSLKSRREMYMMVSHTVDHFCQLRGQGVRFPSQALYIYYFVKMLRKLRGQVASIPALLPPKRLLLKRVILHGIPDFDAAPRGGCTPFLQVSPAPFQHRKTRLLYNSSWQRPVFETYVADDNGIIAFETNCYIEGDILIRCFHANTSTMLGKHIVQMFHFSFHTSFLRKNCAVYRLGKTDVDEAADSDRFPESFFVECCVEIESQQVDPSSEVAHALDSEDSHDDRRLQSERMSCFALLPSTVKHVNHEETVCRTQGQQMGWLYKQGGFVKNWKQRWFVAREGKLTYY…	PF00782	1	152	4.14e-54	DSP
Albugo_candida	CCI40744	MRSSDDRVENRDHLRTIAIECYRELVHSLNWTVKDGEHVEPGQEIATLGVTERGTFSKIVAPNHGTLRYDRSSDTTSSSGTSNVPIAYIEFCIHPLMSGRTCMMCLAIVSDEELVTGTQGSVNIVSQGHVLRLNSAEAKKFDSHTMECQLNAKKLSLVLDLDHTLLHAVEVTNLLVKPPTASDEIHYFHLPGMKTIQYVVKLRPGLHQFLKSLSEQYDLCIYTHGTRTYAEAIAGIIDPNDTFFRHRIVARTDTPDIDHKSLKLLFPSCDDSMILILDDRLDVWKENEGNVILIKPFHYFSCLAEVNNMPGDSTSSSALSPDKESASEHTKMDIDLEYILKILQRIHQAFYQDPELVRTVEVQMSGRGSNVKQILAQEQRKILQGCSIVFSGVFPVVDS…	PF03031	150	300	1.63e-51	HAD
Albugo_candida	CCI40745	MRSSDDRVENRDHLRTIAIECYRELVHSLNWTVKDGEHVEPGQEIATLGVTERGTFSKIVAPNHGTLRYDRSSDTTSSSGTSNVPIAYIEFCIHPLMSGRTCMMCLAIVSDEELVTGTQGSVNIVSQGHVLRLNSAEAKKFDSHTMECQLNAKKLSLVLDLDHTLLHAVEVTNLLVKPPTASDEIHYFHLPGMKTIQYVVKLRPGLHQFLKSLSEQYDLCIYTHGTRTYAEAIAGIIDPNDTFFRHRIVARTDTPDIDHKSLKLLFPSCDDSMILILDDRLDVWKVSVAAALTTMLRPCDQQENEGNVILIKPFHYFSCLAEVNNMPGDSTSSSALSPDKESASEHTKMDIDLEYILKILQRIHQAFYQDPELVRTVEVQMSGRGSNVKQILAQEQRKI…	PF03031	150	317	1.06e-47	HAD
Albugo_candida	CCI40746	MRSSDDRVENRDHLRTIAIECYRELVHSLNWTVKDGEHVEPGQEIATLGVTERGTFSKIVAPNHGTLRYDRSSDTTSSSGTSNVPIAYIEFCIHPLMSGRTCMMCLAIVSDEELVTGTQGSVNIVSQGHVLRLNSAEASTLYLLNAKKLSLVLDLDHTLLHAVEVTNLLVKPPTASDEIHYFHLPGMKTIQYVVKLRPGLHQFLKSLSEQYDLCIYTHGTRTYAEAIAGIIDPNDTFFRHRIVARTDTPDIDHKSLKLLFPSCDDSMILILDDRLDVWKENEGNVILIKPFHYFSCLAEVNNMPGDSTSSSALSPDKESASEHTKMDIDLEYILKILQVRIHQAFYQDPELVRTVEVQMSGRGSNVKQILAQEQRKILQGCSIVFSGVFPVVDSRGPET…	PF03031	143	294	3.15e-52	HAD
Albugo_candida	CCI40747	MRSSDDRVENRDHLRTIAIECYRELVHSLNWTVKDGEHVEPGQEIATLGVTERGTFSKIVAPNHGTLRYDRSSDTTSSSGTSNVPIAYIEFCIHPLMSGRTCMMCLAIVSDEELVTGTQGSVNIVSQGHVLRLNSAEAKKFDSHTMECQLNAKKLSLVLDLDHTLLHAVEVTNLLVKPPTASDEIHYFHLPGMKTIQYVVKLRPGLHQFLKSLSEQYDLCIYTHGTRTYAEAIAGIIDPNDTFFRHRIVARTDTPDIDHKSLKLLFPSCDDSMILILDDRLDVWKENEGNVILIKPFHYFSCLAEVNNMPGDSTSSSALSPDKESASEHTKMDIDLEYILKILQVRIHQAFYQDPELVRTVEVQMSGRGSNVKQILAQEQRKILQGCSIVFSGVFPVVD…	PF03031	150	300	1.66e-51	HAD
Albugo_candida	CCI40748	MRSSDDRVENRDHLRTIAIECYRELVHSLNWTVKDGEHVEPGQEIATLGVTERGTFSKIVAPNHGTLRYDRSSDTTSSSGTSNVPIAYIEFCIHPLMSGRTCMMCLAIVSDEELVTGTQGSVNIVSQGHVLRLNSAEASTLYLLNAKKLSLVLDLDHTLLHAVEVTNLLVKPPTASDEIHYFHLPGMKTIQYVVKLRPGLHQFLKSLSEQYDLCIYTHGTRTYAEAIAGIIDPNDTFFRHRIVARTDTPDIDHKSLKLLFPSCDDSMILILDDRLDVWKVSVAAALTTMLRPCDQQENEGNVILIKPFHYFSCLAEVNNMPGDSTSSSALSPDKESASEHTKMDIDLEYILKILQRIHQAFYQDPELVRTVEVQMSGRGSNVKQILAQEQRKILQGCSI…	PF03031	143	311	2.08e-48	HAD
Albugo_candida	CCI40749	MRSSDDRVENRDHLRTIAIECYRELVHSLNWTVKDGEHVEPGQEIATLGVTERGTFSKIVAPNHGTLRYDRSSDTTSSSGTSNVPIAYIEFCIHPLMSGRTCMMCLAIVSDEELVTGTQGSVNIVSQGHVLRLNSAEAKKFDSHTMECQLNAKKLSLVLDLDHTLLHAVEVTNLLVKPPTASDEIHYFHLPGMKTIQYVVKLRPGLHQFLKSLSEQYDLCIYTHGTRTYAEAIAGIIDPNDTFFRHRIVARTDTPDIDHKSLKLLFPSCDDSMILILDDRLDVWKVSVAAALTTMLRPCDQQENEGNVILIKPFHYFSCLAEVNNMPGDSTSSSALSPDKESASEHTKMDIDLEYILKILQVRIHQAFYQDPELVRTVEVQMSGRGSNVKQILAQEQRK…	PF03031	150	317	1.07e-47	HAD
Albugo_candida	CCI40750	MRSSDDRVENRDHLRTIAIECYRELVHSLNWTVKDGEHVEPGQEIATLGVTERGTFSKIVAPNHGTLRYDRSSDTTSSSGTSNVPIAYIEFCIHPLMSGRTCMMCLAIVSDEELVTGTQGSVNIVSQGHVLRLNSAEASTLYLLNAKKLSLVLDLDHTLLHAVEVTNLLVKPPTASDEIHYFHLPGMKTIQYVVKLRPGLHQFLKSLSEQYDLCIYTHGTRTYAEAIAGIIDPNDTFFRHRIVARTDTPDIDHKSLKLLFPSCDDSMILILDDRLDVWKENEGNVILIKPFHYFSCLAEVNNMPGDSTSSSALSPDKESASEHTKMDIDLEYILKILQRIHQAFYQDPELVRTVEVQMSGRGSNVKQILAQEQRKILQGCSIVFSGVFPVVDSRGPETH…	PF03031	143	294	3.08e-52	HAD
Albugo_candida	CCI40751	MRSSDDRVENRDHLRTIAIECYRELVHSLNWTVKDGEHVEPGQEIATLGVTERGTFSKIVAPNHGTLRYDRSSDTTSSSGTSNVPIAYIEFCIHPLMSGRTCMMCLAIVSDEELVTGTQGSVNIVSQGHVLRLNSAEASTLYLLNAKKLSLVLDLDHTLLHAVEVTNLLVKPPTASDEIHYFHLPGMKTIQYVVKLRPGLHQFLKSLSEQYDLCIYTHGTRTYAEAIAGIIDPNDTFFRHRIVARTDTPDIDHKSLKLLFPSCDDSMILILDDRLDVWKVSVAAALTTMLRPCDQQENEGNVILIKPFHYFSCLAEVNNMPGDSTSSSALSPDKESASEHTKMDIDLEYILKILQVRIHQAFYQDPELVRTVEVQMSGRGSNVKQILAQEQRKILQGCS…	PF03031	143	311	2.1e-48	HAD
Albugo_candida	CCI41252	MSFPLTQEGWLHLRDEMDCFLLDCDGVLWRGDEAIPGASEAVRTLQNLKKKVVFVTNNSTKNRQSILKKLEANGIKAVKEDIISSSFATAYHLEKIVKLSGKVYVVGESGLVEDLENAGFECLGMKDGLKHEFPKPFSVDTDIKAVVVGLDRNISYYKLAYASTCVRTIPNCLFIATNLDPTYPVDDAFLPGGGSVVKFMETAVGRPPDAVIGKPSQDFLKRIVELYSLQTAKTCMIGDRLSTDIEFGRLGGLQTLLVLSGVTAKSELESTLPSEQIPQYYASSIAIINELENHKKPRTS	PF13344	18	291	2.01e-104	HAD
Albugo_candida	CCI41253	MSFPLTQEGWLHLRDEMDCFLLDCDGGIVQICTRQTNNSTKNRQSILKKLANGIKAVKEDIISSSFATAYHLEKIVKLSGKVYVVGESGLVEDLENAGFECLGMKDGLKHEFPKPFSVDTDIKAVVVGLDRNISYYKLAYASTCVRTIPNCLFIATNLDPTYPVDDAFLPGGGSVVKFMETAVGRPPDAVIGKPSQDFLKRIVELYSLQTAKTCMIGDRLSTDIEFGRLGGLQTLLVLSGVTAKSELESTLPSEQIPQYYASSIAIINELENHKKPRTS	PF13344	18	270	1.32e-82	HAD
Albugo_candida	CCI41254	MSFPLTQEGWLHLRDEMDCFLLDCDGEANGIKAVKEDIISSSFATAYHLEKIVKLSGKVYVVGESGLVEDLENAGFECLGMKDGLKHEFPKPFSVDTDIKAVVVGLDRNISYYKLAYASTCVRTIPNCLFIATNLDPTYPVDDAFLPGGGSVVKFMETAVGRPPDAVIGKPSQDFLKRIVELYSLQTAKTCMIGDRLSTDIEFGRLGGLQTLLVLSGVTAKSELESTLPSEQIPQYYASSIAIINELENHKKPRTS	PF13344	30	247	1.19e-73	HAD
Albugo_candida	CCI41255	MSFPLTQEGWLHLRDEMDCFLLDCDGGIVQICTRQTNNSTKNRQSILKKLEANGIKAVKEDIISSSFATAYHLEKIVKLSGKVYVVGESGLVEDLENAGFECLGMKDGLKHEFPKPFSVDTDIKAVVVGLDRNISYYKLAYASTCVRTIPNCLFIATNLDPTYPVDDAFLPGGGSVVKFMETAVGRPPDAVIGKPSQDFLKRIVELYSLQTAKTCMIGDRLSTDIEFGRLGGLQTLLVLSGVTAKSELESTLPSEQIPQYYASSIAIINELENHKKPRTS	PF13344	18	271	1.32e-83	HAD
Albugo_candida	CCI41256	MSFPLTQEGWLHLRDEMDCFLLDCDGVLWRGDEAIPGASEAVRTLQNLKKKVVFVTNNSTKNRQSILKKLANGIKAVKEDIISSSFATAYHLEKIVKLSGKVYVVGESGLVEDLENAGFECLGMKDGLKHEFPKPFSVDTDIKAVVVGLDRNISYYKLAYASTCVRTIPNCLFIATNLDPTYPVDDAFLPGGGSVVKFMETAVGRPPDAVIGKPSQDFLKRIVELYSLQTAKTCMIGDRLSTDIEFGRLGGLQTLLVLSGVTAKSELESTLPSEQIPQYYASSIAIINELENHKKPRTS	PF13344	18	290	1.85e-103	HAD
Albugo_candida	CCI41257	MDCFLLDCDGEANGIKAVKEDIISSSFATAYHLEKIVKLSGKVYVVGESGLVEDLENAGFECLGMKDGLKHEFPKPFSVDTDIKAVVVGLDRNISYYKLAYASTCVRTIPNCLFIATNLDPTYPVDDAFLPGGGSVVKFMETAVGRPPDAVIGKPSQDFLKRIVELYSLQTAKTCMIGDRLSTDIEFGRLGGLQTLLVLSGVTAKSELESTLPSEQIPQYYASSIAIINELENHKKPRTS	PF13344	14	231	1.82e-73	HAD
Albugo_candida	CCI41258	MDCFLLDCDGGIVQICTRQTNNSTKNRQSILKKLEANGIKAVKEDIISSSFATAYHLEKIVKLSGKVYVVGESGLVEDLENAGFECLGMKDGLKHEFPKPFSVDTDIKAVVVGLDRNISYYKLAYASTCVRTIPNCLFIATNLDPTYPVDDAFLPGGGSVVKFMETAVGRPPDAVIGKPSQDFLKRIVELYSLQTAKTCMIGDRLSTDIEFGRLGGLQTLLVLSGVTAKSELESTLPSEQIPQYYASSIAIINELENHKKPRTS	PF13344	2	255	1.91e-83	HAD
Albugo_candida	CCI41259	MDCFLLDCDGVLWRGDEAIPGASEAVRTLQNLKKKVVFVTNNSTKNRQSILKKLANGIKAVKEDIISSSFATAYHLEKIVKLSGKVYVVGESGLVEDLENAGFECLGMKDGLKHEFPKPFSVDTDIKAVVVGLDRNISYYKLAYASTCVRTIPNCLFIATNLDPTYPVDDAFLPGGGSVVKFMETAVGRPPDAVIGKPSQDFLKRIVELYSLQTAKTCMIGDRLSTDIEFGRLGGLQTLLVLSGVTAKSELESTLPSEQIPQYYASSIAIINELENHKKPRTS	PF13344	2	274	2.71e-103	HAD
Albugo_candida	CCI41260	MDCFLLDCDGVLWRGDEAIPGASEAVRTLQNLKKKVVFVTNNSTKNRQSILKKLEANGIKAVKEDIISSSFATAYHLEKIVKLSGKVYVVGESGLVEDLENAGFECLGMKDGLKHEFPKPFSVDTDIKAVVVGLDRNISYYKLAYASTCVRTIPNCLFIATNLDPTYPVDDAFLPGGGSVVKFMETAVGRPPDAVIGKPSQDFLKRIVELYSLQTAKTCMIGDRLSTDIEFGRLGGLQTLLVLSGVTAKSELESTLPSEQIPQYYASSIAIINELENHKKPRTS	PF13344	2	275	3.04e-104	HAD
Albugo_candida	CCI41261	MDCFLLDCDGGIVQICTRQTNNSTKNRQSILKKLANGIKAVKEDIISSSFATAYHLEKIVKLSGKVYVVGESGLVEDLENAGFECLGMKDGLKHEFPKPFSVDTDIKAVVVGLDRNISYYKLAYASTCVRTIPNCLFIATNLDPTYPVDDAFLPGGGSVVKFMETAVGRPPDAVIGKPSQDFLKRIVELYSLQTAKTCMIGDRLSTDIEFGRLGGLQTLLVLSGVTAKSELESTLPSEQIPQYYASSIAIINELENHKKPRTS	PF13344	2	254	1.81e-82	HAD
Albugo_candida	CCI42127	MQHWRAPNLSFLSGNGHCIRTQLPSIRRLESTQLRFIKRISTRQSLAFNTSTIAKCPSVDFKDDYVYHALALSPLDVPVSDVVTKQESFFLVELSQSFIEALHSTAGLPWWAALSISGVLLRAALFPLFLVQVKSIQRMKDAGGDIRKLSSAIRYTRALSPAMDNIKQIELLKLAAKGYQIIFKKHNFFLLQTGLSSFIHIPAFVVMAYSAREMVRSGTFPGLETGGFGPWTNLMIPDDTFILPILASTLTYAGMELSLRNRSHLWTWLGRKFQLLPLLGLPFLVTLPQGIFFFWIASSSASLAQSYLMRTKRMQRFLRIQSGSSLHRNTLSANPSNKITFLPHSYDINETLWTLHSSSCGDAFKSTFGVAIDVDGVLIRGKVPIPGAASVLQGLQDRA…	PF13344	368	679	6.19e-74	HAD
Albugo_candida	CCI42512	MQWLDGFNEIVAKYDVFILDQYGVLHNGNEPFDTALRCFNRLVGDKAVVILSNTSRRAVSVVPKLARFGFDSQKLIGCVTGGEEAWRFIQSNKHLQKCSLITHRFSDETYDKRQDSESIFYGFPSTRQLEIVPISEADFLLVEGSGTIMVSPDVSKKIEIDFTDTGNLYCNEVLSYLKQGKEANLMLLCTNPDLVSFGAEGKVNYMGGQIAKLYEEMGGKVLYFGKPEKASFESCVQLAKKSLSNTTSKPLRIVHVGDSLYHDIMGAQKSGIDSVFITSGIHRKELAQHVNNSSNMSQLEWLCRKYGVTPTYILNQFSW	PF13344	15	289	8.22e-49	HAD
Albugo_candida	CCI44559	MNSIQTQKQTGNTSISSEPQSTASAIFQTVVFSRKNTHTGPNELRQRPTLASSVPPVQKLADLTPNPLASIVHQADRNGKQKEILNASNVRTGSRRLSRQDRESPQNHSFKNLLSNFCTSLKISEHHQKPQPINDIAKPQHYSYRNASSTQRESVLPPQFPQDIGKKCLVLDLDETLVHSSFRPTSNPDYIIPVEIDGMLHQVYVCKRPGVDLFLTEMAKYYEIVIYTASLSKYANPLLDRLDPERTIRHRLYREHCVLHDGNYIKDLSLINRDLTQSIIIDNSPMSYLFHPRNAIGCSSFIDDPRDRELDSINRFLKLTEKRTLQWRPEQQTPVRHVTRYDMARQERAYDVILCKEREPEREAQRQSKERSDIDMMQQRGKENQLKYGQQYDIIHHQP…	PF03031	166	317	9.29e-70	HAD
Albugo_candida	CCI49727	MHLQPIFSKSDFGVVLDIDGVLIRQALHHRMFIILTFFSENRGGTALPKARQVLLDLKENSIPHIFMTNGGGCLEEAKARELTEILDVPINPNQVILSHTPMRQLADKADINIVDSRVLVLGSNDVHKVATHYGFEKTTSVEEVVQQNPTQYPFRKYDHREPPDANEPIAAAMIMHDPTDWALELQVLVDVLIGGNPPGVGCPYDSQTPLYVSNRDFTFAGAYPAPRFAQGSFTDCLKLLYEKMTRKRLQLTSFGKPFPIQYRYAEMLLNQFSRQPLAKIYGIGDNPDSDIQGANLAQKWSSILLRTGVYDGKTCLEHKPDYLCDTIEHAMRWIYDQHRFPYN	PF13344	12	334	5.57e-73	HAD
Albugo_candida	CCI50591	MAEEANPSNLFECQAISESQSFKENKQSDEKDIENAIHSEMPSTLAKKTLGREDFDQRRRSTVIPFDISSFNSSRKAFTRANTSGVNRFRNKDDASESLCADGRSSNGVTKVQLQSSDGSTEHVSTDKGPPWKHLILKMTAATDEDLITSFRFTDKGGGIGRDTENIASIPADKSLANRDHALILHREDRFFLRNGNNQSGTYVRLTPCMMEEEKLQWPLLRDCSFRCGKSDFVVLSHDENAQTLELEAVSGKLAGAKFSIDCHGGGIGRSTENVIHTGDGELSRKHAKIIFDDPTARFYLYDLESTNGTYMRLCGPYDLPFRLESGDDLLISQTCLSVTHFDYGVHENMGARKYMEDTHTVIQDLHIECLTELGWHPQSYFGVFDGHGGVQASSFMEE…	PF00481	652	873	8.01e-127	HAD
Albugo_candida	CCI39329	MRYRLRQVQIVHRHGDRTPLWNVFAGHKMEEQREAKRWLTKLPSDAVLSDLCGKYVLASQTPQSVPNRLPSSEFGRLTSIGMEQMIERGVQLRQNLDPQDVEGTFFSQLDPENVMVFANSHERTQLSVKALLLGLLHAEKKLFPLQINLLPIDQDFLNRYSFYSQLVAMKARMETTDSELRFREAEMKPIKEQLCGVLPIFSQMKHKFVWMIAADYYTCRISHKMSRLSGIEDCHRETMEHLSFRFQRFYSDPKILYLVAGGIMEQIYAYVLQTINHSIDSSARLIAYSGHDVTLLAILHFLGAAMVGDKSWWPDYGTAITFQLLEREDGKWFVRVEMDGILLQLKNGSLAFVPAETFCNMINDRMASIKLRAEIKDQLYSK	PF00328	4	336	1.88e-24	HP
Albugo_candida	CCI39611	MIMNGDCIENLSDEADSKRGEVVEKLVSDQMEPSLSIQSAGEGLYPCKFHWSQPDASSVGITGTFNNWGSQIPLHRNTTKFEITLFLPAGIHFFKYCVDGAWKYDPEIVFAPDQFGNLNNFIRVENAFSQGESTALQTPIKTILRDGLKLPTMNPQATEELFKVRAELSSSPDDYLQSTESTSTALNDLPSINLAAPQPTDTNEDSEYGLPIDEKTLVGTNGTSTPTQAVVTAASSAGRSRSGTMTRSKSEQTLAAMAAIDDDSDITSPATTRRYSRYLESVISSSVLLAATTQHFGGDLVTHEHNRRAQKGGHRSYIAVPQDSDKQTRNRSAGKLMLFLVGLPGRGKTFIGHILARHLTWMGHQSKVFNAGEYRRKIVGSNINHAFWDPQNEEMYQKR…	PF00300	548	736	9.83e-42	HP
Albugo_candida	CCI39612	MNGDCIENLSDEADSKRGEVVEKLVSDQMEPSLSIQSAGEGLYPCKFHWSQPDASSVGITGTFNNWGSQIPLHRNTTKFEITLFLPAGIHFFKYCVDGAWKYDPEIVFAPDQFGNLNNFIRVENAFSQGESTALQTPIKTILRDGLKLPTMNPQATEELFKVRAELSSSPDDYLQSTESTSTALNDLPSINLAAPQPTDTNEDSEYGLPIDEKTLVGTNGTSTPTQAVVTAASSAGRSRSGTMTRSKSEQTLAAMAAIDDDSDITSPATTRRYSRYLESVISSSVLLAATTQHFGGDLVTHEHNRRAQKGGHRSYIAVPQDSDKQTRNRSAGKLMLFLVGLPGRGKTFIGHILARHLTWMGHQSKVFNAGEYRRKIVGSNINHAFWDPQNEEMYQKRLE…	PF00300	546	734	1.05e-41	HP
Albugo_candida	CCI40179	MNSEQRSVHVLVMPLPMTMSIQFEDGTRVAVNHGPAFVEIPLVISGSHQPSDIRRLLHELFIRHQDESRGPPPTSKAFLDTLPVETWAEKDLAAKYSDCAICLSDYECNETVLTLPCEHLFHKECGMRWLAEHNICPTCRFQLPSQQDEETDKTDRQADAGYSAREVGTQTNEQELTSGEDSAMSRGQIRTHQQILATSVEPYRVVRRRISERTDEASAPTCNLNHDLDALMDAEADALVEEYLAQLDIDTISMATAKHVFLYVPNLVGYLRVILSLYSLSIALVDYKTSLVCYACSFACDYFDGLFARWLNQCSSFGAVLDMVTDRCSTAGLLFILAHLYPAKSIYFLYILLLDFSSHWMHMYSSRGHHKTGLHERNFLLRVYYGCYPLFGYCCVGSE…	PF00300	1973	2149	3.22e-39	HP
Albugo_candida	CCI40180	MPLPMTMSIQFEDGTRVAVNHGPAFVEIPLVISGSHQPSDIRRLLHELFIRHQDESRGPPPTSKAFLDTLPVETWAEKDLAAKYSDCAICLSDYECNETVLTLPCEHLFHKECGMRWLAEHNICPTCRFQLPSQQDEETDKTDRQADAGYSAREVGTQTNEQELTSGEDSAMSRGQIRTHQQILATSVEPYRVVRRRISERTDEASAPTCNLNHDLDALMDAEADALVEEWKEMEAEHDRTFLTTDRRKEKDMISGVYSERSNVEKHQEMVNSTINDLRKRLEQIEMELSVRQSEVVDDNSMRSSDTLVQTESSKDLAQLDIDTISMATAKHVFLYVPNLVGYLRVILSLYSLSIALVDYKTSLVCYACSFACDYFDGLFARWLNQCSSFGAVLDMVTD…	PF00300	2066	2242	3.37e-39	HP
Albugo_candida	CCI40181	MNSEQRSVHVLVMPLPMTMSIQFEDGTRVAVNHGPAFVEIPLVISGSHQPSDIRRLLHELFIRHQDESRGPPPTSKAFLDTLPVETWAEKDLAAKYSDCAICLSDYECNETVLTLPCEHLFHKECGMRWLAEHNICPTCRFQLPSQQDEETDKTDRQADAGYSAREVGTQTNEQELTSGEDSAMSRGQIRTHQQILATSVEPYRVVRRRISERTDEASAPTCNLNHDLDALMDAEADALVEEYLAQLDIDTISMATAKHVFLYVPNLVGYLRVILSLYSLSIALVDYKTSLVCYACSFACDYFDGLFARWLNQCSSFGAVLDMVTDRCSTAGLLFILAHLYPAKSIYFLYILLLDFSSHWMHMYSSRGHHKTGLHERNFLLRVYYGCYPLFGYCCVGSE…	PF00300	1957	2133	3.19e-39	HP
Albugo_candida	CCI40182	MPLPMTMSIQFEDGTRVAVNHGPAFVEIPLVISGSHQPSDIRRLLHELFIRHQDESRGPPPTSKAFLDTLPVETWAEKDLAAKYSDCAICLSDYECNETVLTLPCEHLFHKECGMRWLAEHNICPTCRFQLPSQQDEETDKTDRQADAGYSAREVGTQTNEQELTSGEDSAMSRGQIRTHQQILATSVEPYRVVRRRISERTDEASAPTCNLNHDLDALMDAEADALVEEWKEMEAEHDRTFLTTDRRKEKDMISGVYSERSNVEKHQEMVNSTINDLRKRLEQIEMELSVRQSEVVDDNSMRSSDTLVQTESSKDLAQLDIDTISMATAKHVFLYVPNLVGYLRVILSLYSLSIALVDYKTSLVCYACSFACDYFDGLFARWLNQCSSFGAVLDMVTD…	PF00300	2046	2222	3.34e-39	HP
Albugo_candida	CCI40183	MNSEQRSVHVLVMPLPMTMSIQFEDGTRVAVNHGPAFVEIPLVISGSHQPSDIRRLLHELFIRHQDESRGPPPTSKAFLDTLPVETWAEKDLAAKYSDCAICLSDYECNETVLTLPCEHLFHKECGMRWLAEHNICPTCRFQLPSQQDEETDKTDRQADAGYSAREVGTQTNEQELTSGEDSAMSRGQIRTHQQILATSVEPYRVVRRRISERTDEASAPTCNLNHDLDALMDAEADALVEEWKEMEAEHDRTFLTTDRRKEKDMISGVYSERSNVEKHQEMVNSTINDLRKRLEQIEMELSVRQSEVVDDNSMRSSDTLVQTESNLAQLDIDTISMATAKHVFLYVPNLVGYLRVILSLYSLSIALVDYKTSLVCYACSFACDYFDGLFARWLNQCSS…	PF00300	2056	2232	3.35e-39	HP
Albugo_candida	CCI40184	MPLPMTMSIQFEDGTRVAVNHGPAFVEIPLVISGSHQPSDIRRLLHELFIRHQDESRGPPPTSKAFLDTLPVETWAEKDLAAKYSDCAICLSDYECNETVLTLPCEHLFHKECGMRWLAEHNICPTCRFQLPSQQDEETDKTDRQADAGYSAREVGTQTNEQELTSGEDSAMSRGQIRTHQQILATSVEPYRVVRRRISERTDEASAPTCNLNHDLDALMDAEADALVEEYLAQLDIDTISMATAKHVFLYVPNLVGYLRVILSLYSLSIALVDYKTSLVCYACSFACDYFDGLFARWLNQCSSFGAVLDMVTDRCSTAGLLFILAHLYPAKSIYFLYILLLDFSSHWMHMYSSRGHHKTGLHERNFLLRVYYGCYPLFGYCCVGSEVFYMLLYILAFD…	PF00300	1961	2137	3.2e-39	HP
Albugo_candida	CCI40185	MNSEQRSVHVLVMPLPMTMSIQFEDGTRVAVNHGPAFVEIPLVISGSHQPSDIRRLLHELFIRHQDESRGPPPTSKAFLDTLPVETWAEKDLAAKYSDCAICLSDYECNETVLTLPCEHLFHKECGMRWLAEHNICPTCRFQLPSQQDEETDKTDRQADAGYSAREVGTQTNEQELTSGEDSAMSRGQIRTHQQILATSVEPYRVVRRRISERTDEASAPTCNLNHDLDALMDAEADALVEEWKEMEAEHDRTFLTTDRRKEKDMISGVYSERSNVEKHQEMVNSTINDLRKRLEQIEMELSVRQSEVVDDNSMRSSDTLVQTESSKDLAQLDIDTISMATAKHVFLYVPNLVGYLRVILSLYSLSIALVDYKTSLVCYACSFACDYFDGLFARWLNQC…	PF00300	2058	2234	3.36e-39	HP
Albugo_candida	CCI40186	MPLPMTMSIQFEDGTRVAVNHGPAFVEIPLVISGSHQPSDIRRLLHELFIRHQDESRGPPPTSKAFLDTLPVETWAEKDLAAKYSDCAICLSDYECNETVLTLPCEHLFHKECGMRWLAEHNICPTCRFQLPSQQDEETDKTDRQADAGYSAREVGTQTNEQELTSGEDSAMSRGQIRTHQQILATSVEPYRVVRRRISERTDEASAPTCNLNHDLDALMDAEADALVEEYLAQLDIDTISMATAKHVFLYVPNLVGYLRVILSLYSLSIALVDYKTSLVCYACSFACDYFDGLFARWLNQCSSFGAVLDMVTDRCSTAGLLFILAHLYPAKSIYFLYILLLDFSSHWMHMYSSRGHHKTGLHERNFLLRVYYGCYPLFGYCCVGSEVFYMLLYILAFD…	PF00300	1981	2157	3.23e-39	HP
Albugo_candida	CCI40187	MPLPMTMSIQFEDGTRVAVNHGPAFVEIPLVISGSHQPSDIRRLLHELFIRHQDESRGPPPTSKAFLDTLPVETWAEKDLAAKYSDCAICLSDYECNETVLTLPCEHLFHKECGMRWLAEHNICPTCRFQLPSQQDEETDKTDRQADAGYSAREVGTQTNEQELTSGEDSAMSRGQIRTHQQILATSVEPYRVVRRRISERTDEASAPTCNLNHDLDALMDAEADALVEEWKEMEAEHDRTFLTTDRRKEKDMISGVYSERSNVEKHQEMVNSTINDLRKRLEQIEMELSVRQSEVVDDNSMRSSDTLVQTESNLAQLDIDTISMATAKHVFLYVPNLVGYLRVILSLYSLSIALVDYKTSLVCYACSFACDYFDGLFARWLNQCSSFGAVLDMVTDRC…	PF00300	2138	2314	3.49e-39	HP
Albugo_candida	CCI40188	MPLPMTMSIQFEDGTRVAVNHGPAFVEIPLVISGSHQPSDIRRLLHELFIRHQDESRGPPPTSKAFLDTLPVETWAEKDLAAKYSDCAICLSDYECNETVLTLPCEHLFHKECGMRWLAEHNICPTCRFQLPSQQDEETDKTDRQADAGYSAREVGTQTNEQELTSGEDSAMSRGQIRTHQQILATSVEPYRVVRRRISERTDEASAPTCNLNHDLDALMDAEADALVEEWKEMEAEHDRTFLTTDRRKEKDMISGVYSERSNVEKHQEMVNSTINDLRKRLEQIEMELSVRQSEVVDDNSMRSSDTLVQTESNLAQLDIDTISMATAKHVFLYVPNLVGYLRVILSLYSLSIALVDYKTSLVCYACSFACDYFDGLFARWLNQCSSFGAVLDMVTDRC…	PF00300	2064	2240	3.37e-39	HP
Albugo_candida	CCI40189	MNSEQRSVHVLVMPLPMTMSIQFEDGTRVAVNHGPAFVEIPLVISGSHQPSDIRRLLHELFIRHQDESRGPPPTSKAFLDTLPVETWAEKDLAAKYSDCAICLSDYECNETVLTLPCEHLFHKECGMRWLAEHNICPTCRFQLPSQQDEETDKTDRQADAGYSAREVGTQTNEQELTSGEDSAMSRGQIRTHQQILATSVEPYRVVRRRISERTDEASAPTCNLNHDLDALMDAEADALVEEYLAQLDIDTISMATAKHVFLYVPNLVGYLRVILSLYSLSIALVDYKTSLVCYACSFACDYFDGLFARWLNQCSSFGAVLDMVTDRCSTAGLLFILAHLYPAKSIYFLYILLLDFSSHWMHMYSSRGHHKTGLHERNFLLRVYYGCYPLFGYCCVGSE…	PF00300	1993	2169	3.25e-39	HP
Albugo_candida	CCI40190	MPLPMTMSIQFEDGTRVAVNHGPAFVEIPLVISGSHQPSDIRRLLHELFIRHQDESRGPPPTSKAFLDTLPVETWAEKDLAAKYSDCAICLSDYECNETVLTLPCEHLFHKECGMRWLAEHNICPTCRFQLPSQQDEETDKTDRQADAGYSAREVGTQTNEQELTSGEDSAMSRGQIRTHQQILATSVEPYRVVRRRISERTDEASAPTCNLNHDLDALMDAEADALVEEWKEMEAEHDRTFLTTDRRKEKDMISGVYSERSNVEKHQEMVNSTINDLRKRLEQIEMELSVRQSEVVDDNSMRSSDTLVQTESSKDLAQLDIDTISMATAKHVFLYVPNLVGYLRVILSLYSLSIALVDYKTSLVCYACSFACDYFDGLFARWLNQCSSFGAVLDMVTD…	PF00300	2140	2316	3.49e-39	HP
Albugo_candida	CCI40191	MPLPMTMSIQFEDGTRVAVNHGPAFVEIPLVISGSHQPSDIRRLLHELFIRHQDESRGPPPTSKAFLDTLPVETWAEKDLAAKYSDCAICLSDYECNETVLTLPCEHLFHKECGMRWLAEHNICPTCRFQLPSQQDEETDKTDRQADAGYSAREVGTQTNEQELTSGEDSAMSRGQIRTHQQILATSVEPYRVVRRRISERTDEASAPTCNLNHDLDALMDAEADALVEEYLAQLDIDTISMATAKHVFLYVPNLVGYLRVILSLYSLSIALVDYKTSLVCYACSFACDYFDGLFARWLNQCSSFGAVLDMVTDRCSTAGLLFILAHLYPAKSIYFLYILLLDFSSHWMHMYSSRGHHKTGLHERNFLLRVYYGCYPLFGYCCVGSEVFYMLLYILAFD…	PF00300	1945	2121	3.17e-39	HP
Albugo_candida	CCI40192	MPLPMTMSIQFEDGTRVAVNHGPAFVEIPLVISGSHQPSDIRRLLHELFIRHQDESRGPPPTSKAFLDTLPVETWAEKDLAAKYSDCAICLSDYECNETVLTLPCEHLFHKECGMRWLAEHNICPTCRFQLPSQQDEETDKTDRQADAGYSAREVGTQTNEQELTSGEDSAMSRGQIRTHQQILATSVEPYRVVRRRISERTDEASAPTCNLNHDLDALMDAEADALVEEWKEMEAEHDRTFLTTDRRKEKDMISGVYSERSNVEKHQEMVNSTINDLRKRLEQIEMELSVRQSEVVDDNSMRSSDTLVQTESNLAQLDIDTISMATAKHVFLYVPNLVGYLRVILSLYSLSIALVDYKTSLVCYACSFACDYFDGLFARWLNQCSSFGAVLDMVTDRC…	PF00300	2044	2220	3.33e-39	HP
Albugo_candida	CCI40449	MKYIVLLSVWLTPILWCDQEGMQRWDDTDFQHLLKTRMSTKSQYPTPSDEEFAALIAEDITINTQSDQCKVIHTNFVIRHGTRFPTKKVIKKISNLYNLLAQIKQSDQSSSLNAFDWLLSWNPPYNTENEGSLAPAGEMEMKALGGRIRDRFYNGNVPTASDNKHFTFEHTWKIRTAQSAKAFASGLCDEQQDDIEYRSNAAGEDMVLRFYDNCPALDAQLAADTSPSRHYEEYRHSDQMQKNLKHFQNLFGPQGNQLTQSHLEAAYDACAFDVALLGECSHWCQIFRSDGPELLLSMDYFKDLKHFYRKSYGTPLAYEIASPLLRQMIVEMRNRTLGKSQVGGSFKFAHAETILPLAALMDISYSDRHKTNTQSHIVSTTPLEVAETRQFKGSLLAPF…	PF00328	70	435	1.11e-29	HP
Albugo_candida	CCI41917	MTICNNSLPSKLHQSQNQLNLPPSIAYKSRNTILGAEEPNENASSLQHHKTAIDSPNVISSSTTTRPKCSNSRFNRTLSERKIFTQTADKLVLVMVGLPARGKSFIAKKLCKFLCWKGLGCRIFNVGQLRRSVCTDNQDHTFFDPHNEKAILARENLAQQSLQLAQRWLLGANGCKGGDVAIFDATNTTKRRRQMLLKEFDQFAMSNDLSVHVVFIESICTNEAVIDANMTEKVLSSPDYARMNVEDAIQDLKQRMKNYEAAYQAIEEEENLSYIKLFDLQSKVHANNIYGHVAKSILPYMMSFHIEHRPIWLVRAGHCREVQSDFHSIAKHPCVATRSANLSALGVAFAEKLADFVEERTQAVMAPTATCAVCQRTRHANPDMESKYTEPCLVMTSTL…	PF00300	311	527	1.25e-22	HP
Albugo_candida	CCI42088	MQSWLMYLTSSDLIHLVSLSRHGNRAPNPIVQHLCPNNMQNYQAYHTPPEQLTERGMKQLQQAGEHIREVYVNQKRFLNVSFNGPHHQHFETYFRADAATRCGQSAAALGYGLYPDGSGPGEFKKQPLPIFMQLPENEHDFGAGGPCWQVSNQHLAKYARTRGHDLILKHQMMLQQVASICGADFYISKDPILAIKDVADMFLFDLNQGLPLLPGMNEDLLVELNSLSFQHMIERLYTTPREITYACGGFPLVMLRDLQRAAKLSSENRNTAMSFKYHSYHGHRELLHGLGFMMGLKFNFDGLLSYNGSTPLIPGTTLFIELHTKQEHKPDPYFVKLYVWTPETKRTLLKLHQCPHECSLSNFTNLITSFIVSTGTWEDICHYHPQVLDVAIMLSEVRR…	PF00328	13	140	7.44e-12	HP
Albugo_candida	CCI43068	MELRHVIVFNRHGDRTPIYTDLNSLLKLSDEEMNFWRKSLLEPEQIEQLHGIAKVVGADVTVPPYCDPSDGGRYPGGHLTKKGMVQLEEKGAKLWERYHHLFGNEAIHSEAVHATSTNYYRTIQSAQALLMGMFKQKNGESPKFHIRIRNIETVVPEHSPEIYYRMQELYLQELEPQVQAKIKKTEACVRDLFQIPSTDPVNWTAVRDVLTCKKAHNLEWPQGVTEEIYADVVDADAALWYQCFSHKGLGTTFFSNGIQELTSHLQKVLGEEVMSLEKRVQDFGGPKISVFSCHDCTLVSLVNALDLDTNQTLPPYATIVTFEIYQNSSASTSEYFIKVFWNDKELKFKNFESEAFLPFDTFKRIAVRNF	PF00328	71	342	2.25e-21	HP
Albugo_candida	CCI43069	MNFWRKSLLEPEQIEQLHGIAKVVGADVTVPPYCDPSDGGRYPGGHLTKKGMVQLEEKGAKLWERYHHLFGNEAIHSEAVHATSTNYYRTIQSAQALLMGMFKQKNGESPKFHIRIRNIETVVPEHSPEIYYRMQELYLQELEPQVQAKIKKTEACVRDLFQIPSTDPVNWTAVRDVLTCKKAHNLEWPQGVTEEIYADVVDADAALWYQCFSHKGLGTTFFSNGIQELTSHLQKVLGEEVMSLEKRVQDFGGPKISVFSCHDCTLVSLVNALDLDTNQTLPPYATIVTFEIYQNSSASTSEYFIKVFWNDKELKFKNFESEAFLPFDTFKRIAVRNF	PF00328	39	310	8.19e-22	HP
Albugo_candida	CCI43169	MTLQWKHHVVNDVTEDKTSVETSSFRQRTSTSSPLDIYEDDSGRPSNHSNSSSGTGNTQYNFAGGKGPLRAVHFSDTKGLELTQAVQGDTYYPTPQMARSIVHNGSLRRFTADEVELYFSEDVHRYPVTPNDYAVRKLQQRCDILIAGSMELMKKKTLVLSKWRKCRAELHHGVLILRPIKEGGSSGKKRTIIPIASCKVDFAALAEHQLEITFTYQLETAKRRVRLESMTDMFMWWWGIQLASKCRCDMEQLHQAIQSKGKADKRDAKGLSESPYSTSALHHLGNPHQAYANADTRTLNGSSSDVCTFFPRTMAKKETVQVQGTNGASEIISTISAGIPMMSDGPAMIHSKATMTTGVTHLLLIRHAEAENIQFRVSDRDKYLTERGQRQAEKTAQYL…	PF00300	361	554	4.78e-13	HP
Albugo_candida	CCI43554	MQSFVPNSTNIRSFSTKSLLEIAADPVSMDTTIPESCFQSDRLYIVGICAMEKKAHSLPMQAILSRFPSNIFKVVIFGDHVILNQTVDQWPVCDIFISFYSTGFPLHKAQDYVNLHHPIVLNDVTKQELLLDRRKVYQVLQQNNIPLPNHVFVNRDNPSNNIENDQVLEYEDYIQVRDVRIAKPFVEKPVDGENHNIYIYYPMNAGGGCKKLFRKIGSRSSVFDPHLNTIRRTGSFIYEEFQATQGTDVKVYTVGPNYAHAEARKSPVLDGRVLRDADGKEIRYPVILEPHEKEMARKVCLAFGQTVCGFDILRVHNESLVCDVNGWSFVKNSEQYYDDCAMLLVKYLERALLLRKLAKTEILGNQLEWRTLSAIAMNAMNLKFSVDEKQETANDSEEW…	PF00328	410	1005	7.92e-32	HP
Albugo_candida	CCI43855	MKTRSEHSLLFAFAITVFLQLAAGELRRLITLSRHGSRAPNYVTNTICPNNHENLQAYKVPPAQLTVNGMNQLVQVGNHIRQIYVEEKKFLSESFSGEKRLHFEAYFRADAATRCAHSAEALALGLYPFGSGPEGFPLQLVPVTMELLQHEHVFAAPKGPCKATLARDLADYAKHKAPELFQGEYKDVLDKVGAACGINMTNVPNVQKGEDLVLAVKDIADMFTFDEQEGLLPLPGLDTATVKKIEQLGFRNLMERYYSSDRMITYWNGAFPDLLLKNLNEAAKPSSPASREYRYFSYHGHRELLHALGKLLGWDFRFNGLPEAMNSTSLEPGTTLFFELHANTSDQNDQESYFVRTFLYSPATERQQVKLSKCSRLDCPLMDFNAIIRNHIKQTGSWE…	PF00328	25	359	3.69e-13	HP
Albugo_candida	CCI44364	MSYGQFEGQGHENHQGFHSIVKQWRSGQYDQRFLGGECPLDVVARGIPKITEIMHQAAAQDHIMIVAHGRFNKIILSQCLYGNLEHMHDFEQENTCINVLDYDRASQRYEEVVINSIQHLPRQLASHDQQHRKRVHR	PF00300	1	115	3.65e-19	HP
Albugo_candida	CCI44784	MIASNGKVWLWLALRVVGIVKGGIYDSWKPHEYCNDLDHIESTRIEPLTLAEQHQVESLLQVQVLARHGSRAPYGRIFCWDEKKNNPMNAQWNCSTTSVSSQNIAVKSSAAGYGRLFRKHYTKGLNILKGDCVVGGLLPEGREQHAFNGLYLREAYIGPSPFNLFKTANISSIDTRRIYLRSDDQERTLGSGQVLFDAFFPPDASESKALGDLLQWNVADYSTDHINANENICPMMNYIADLSSTSKTFHDHITSRPVLELEERFSASVGNFSWNTVLECLSVARCNNLPLPNGVDEALFTRIFQEVELRQGLFLTFNDSWYSKVAMQPLFRDMINNIDDAIGNEENYAKLAIFMGHDATLMPFLAALQRDNWNKTWTPYAGAFVLELYKTTNGHAVRA…	PF00328	59	401	7.66e-21	HP
Albugo_candida	CCI44785	MIASNGKVWLWLALRVVGIVKGGIYDSWKPHEYCNDLDHIESTRIEPLTLAEQHQVESLLQVQVLARHGSRAPYGRIFCWDEKKNNPMNAQWNCSTTSVSSQNIAVKSSAAGYGRLFRKHYTKGLNILKGDCVVGGLLPEGREQHAFNGLYLREAYIGPSPFNLFKTANISSIDTRRIYLRSDDQERTLGSGQVLFDAFFPPDASESKALGDLLQWNVADYSTDHINANENICPMMNYIADLSSTSKTFHDHITSRPVLELEERFSASVGNFSWNTVLECLSVARCNNLPLPNGVDEALFTRIFQEVELRQGLFLTFNDSWYSKVAMQPLFRDMINNIDDAIGNEENYAKLAIFMGHDATLMPFLAALQRDNWNKTWTPYAGAFVLELYKTTNGHAVRA…	PF00328	59	401	6.84e-21	HP
Albugo_candida	CCI44786	MIASNGKVWLWLALRVVGIVKGGIYDSWKPHEYCNDLDHIESTRIEPLTLAEQHQVESLLQVQVLARHGSRAPYGRIFCWDEKKNNPMNAQWNCSTTSVSSQNIAVKSSAAGYGRLFRKHYTKGLNILKGDCVVGGLLPEGREQHAFNGLYLREAYIGPSPFNLFKTANISSIDTRRIYLRSDDQERTLGSGQVLFDAFFPPDASESKALGDLLQWNVADYSTDHINANENICPMMNYIADLSSTSKTFHDHITSRPVLELEERFSASVGNFSWNTVLECLSVARCNNLPLPNGVDEALFTRIFQEVELRQGLFLTFNDSWYSKVAMQPLFRDMINNIDDAIGNEENYAKLAIFMGHDATLMPFLAALQRDNWNKTWTPYAGAFVLELYKTTNGHAVRA…	PF00328	59	401	7.75e-21	HP
Albugo_candida	CCI44787	MIASNGKVWLWLALRVVGIVKGGIYDSWKPHEYCNDLDHIESTRIEPLTLAEQHQVESLLQVQVLARHGSRAPYGRIFCWDEKKNNPMNAQWNCSTTSVSSQNIAVKSSAAGYGRLFRKHYTKGLNILKGDCVVGGLLPEGREQHAFNGLYLREAYIGPSPFNLFKTANISSIDTRRIYLRSDDQERTLGSGQVLFDAFFPPDASESKALGDLLQWNVADYSTDHINANENICPMMNYIADLSSTSKTFHDHITSRPVLELEERFSASVGNFSWNTVLECLSVARCNNLPLPNGVDEALFTRIFQEVELRQGLFLTFNDSWYSKVAMQPLFRDMINNIDDAIGNEENYAKLAIFMGHDATLMPFLAALQRDNWNKTWTPYAGAFVLELYKTTNGHAVRA…	PF00328	59	401	6.82e-21	HP
Albugo_candida	CCI44788	MIASNGKVWLWLALRVVGIVKGGIYDSWKPHEYCNDLDHIESTRIEPLTLAEQHQVESLLQVQVLARHGSRAPYGRIFCWDEKKNNPMNAQWNCSTTSVSSQNIAVKSSAAGYGRLFRKHYTKGLNILKGDCVVGGLLPEGREQHAFNGLYLREAYIGPSPFNLFKTANISSIDTRRIYLRSDDQERTLGSGQVLFDAFFPPDASESKALGDLLQWNVADYSTDHINANENICPMMNYIADLSSTSKTFHDHITSRPVLELEERFSASVGNFSWNTVLECLSVARCNNLPLPNGVDEALFTRIFQEVELRQGLFLTFNDSWYSKVAMQPLFRDMINNIDDAIGNEENYAKLAIFMGHDATLMPFLAALQRDNWNKTWTPYAGAFVLELYKTTNGHAVRA…	PF00328	59	401	1.92e-21	HP
Albugo_candida	CCI44863	MFWSALLSQKAIPGMRQSSRSTSLLRYHVLHASTGPLGSDDDAPLPVPRLKELVLIRHGESEGNVARQKSLQGDDSLFYGEFKNRHSSNWRLTDRGRQQALAAGEWLRENNLVHFDRYFVSEYLRAMETASRLQLPDAKWYAEMLLRERDWGQMDLMSEQERISTMQHELQRRDLDRFYYAPPGGESLAAVAQRVDRLFCSLNRECNAKKAIVVCHGEVIWAMRTRLERMSQDTFRELQDSGRMVDQIHNGHILHYTRTDPFTGEVAPSFSYMRSVCPWNEKLSPKGWIKIERPVYDNEMLLAIAERVPRMIVSEEYIEETYKRAKSSFMIPKAARAEQSITSSIAMNTLMASTSQNAPSDVKPMYNSAKKALDLKKVLVVNKMTRFEHECELHGNSGD…	PF00300	53	239	1.27e-32	HP
Albugo_candida	CCI46094	MTDAPSSEPKVLYCIRHGESMYNEWRKRSLLNFSWIYVRDPMIFDSPLTSKGQKEAQLLCQKIKREDIHTKVQVIVCSPLTRAIQTALEAFKGCEIPIVLEPLCREELGTACDVGSSPDELEKAFSHASEALDFSNLALLWWLPSSKQADSNGSIQLPKTPSEVTLIRECKKELERRIEEFVKSLMALPQQHIAIVGHSGYFKKMLRMQRKLNNCEMHIVTLDQVILKNQL	PF00300	12	200	1.8e-19	HP
Albugo_candida	CCI46839	MEEASKASIYSAGYSDKCGTYRSESKKPHRSIGFAFHSTIPDKRECSYLGPNHSWRFDLDTIINVFRHIPVQFLYPILNVVHCIYYKLYFYLLAIAHFCFSSDLKLSQAATKPLHQTLSSANAFQHESKRVIYIRHGESEWNVIFNRPWNSSTLLHAIHAIFKEFIAIPTCRSIFLDSPLSTTGVRQSLLLQKRICSIPAAANDYSTSSPLTLLKCLQTPSADTIVVTSNLKRSIQTALIASKERFLFCQEKLYVSSSLQEIGRNIDTLSLGELAHNSSDDIDTTSNCYKDSVSKYSGRKLSSERKKTKLNWSWNYGNKAVFGCAEARMKQFLKWMFTRREHIVIVYGHSLWLQEFCKQYLTPGVDHPVKNLKLHNCEVVSFVVGHHQGRYYIEPKSFL…	PF00300	132	390	1.19e-07	HP
Albugo_candida	CCI48525	MSEIDPIVYDPRTVTHATVRRLNEAASSRSKVCSRSLSERKIFTPTPDKLVLVMVGLPARGKSFIAKKLWKFLCWKGFRCKVFNVGQVRRSFCTDEQDHRFFDPLNEKGKEAREQLAMQVLEQVKMWFLSDSEPNKCGDVAIFDATNTTKQRRRMLMDSMDEFAKQHDFFVYMVYIESICTKEAVINANIAQKIAFSPDYAKFSSSEDAIHDLKLRMQNYERAYQVLTDEEELSYIKLFDLQSKVHVKGMYVTFYGHVAKSILPYMMSFHIEHRPIWLVRAGHCNEMMTDFTRVVKDPCAVSRSAHLSALGLKFARSLADFVQERTEVLMHPTVNGSSGINAHCQASCLVMTSTLPRAVETAEYLPHEQYKQYATLNPLDKGECYGMSMEQIQDELPEF…	PF00300	276	483	4.79e-18	HP
Albugo_candida	CCI48526	MSEIDPIVYDPRTVTHATVRRLNEAASSRSKVCSRSLSERKIFTPTPDKLVLVMVGLPARGKSFIAKKLWKFLCWKGFRCKVFNVGQVRRSFCTDEQDHRFFDPLNEKGKEAREQLAMQVLEQVKMWFLSDSEPNKCGDVAIFDATNTTKQRRRMLMDSMDEFAKQHDFFVYMVYIESICTKEAVINANIAQKIAFSPDYAKFSSSEDAIHDLKLRMQNYERAYQVLTDEEELSYIKLFDLQSKVHVKGIYGHVAKSILPYMMSFHIEHRPIWLVRAGHCNEMMTDFTRVVKDPCAVSRSAHLSALGLKFARSLADFVQERTEVLMHPTVNGSSGINAHCQASCLVMTSTLPRAVETAEYLPHEQYKQYATLNPLDKGECYGMSMEQIQDELPEFYTVY…	PF00300	272	479	4.72e-18	HP
Albugo_candida	CCI48889	MTLRHVMIFHRHGDRTPLVQEVAPLMRMSASEVEWWSTRIATPEELDKLSATSDVVGQEEHIPMYEVLNEGGMHPLGQLTSKGVAEMRLEGVKFRNLYYEKLFSRNNGKRSKLRSEKLNHSDLVYVMSTNVRRTVHSVQAFLGGFFQIESDMHVEGGKESHDSMPSSCWSIYAKSRSKAQGQTESKRFLIRTHEKNCLAPSHSLRVFFDLESVLEEELKLLDQARQEKVIDLGQKLRQALKLPAEEHLPWTLIRDTLSCQRHHGLDFPEGITQEMYMELVEYDAWLWHRLYSKRSFASPAMKEAVAFLSSHIESIIFRLRCDSKFSLFSHKRRGPKMSVFSVHDNSIVALINSFQIRTGDILPDYGATLVFEIHEIRKKHFYVRVLYDNRECQILEADS…	PF00328	2	387	7.75e-15	HP
Albugo_candida	CCI48890	MIFHRHGDRTPLVQEVAPLMRMSASEVEWWSTRIATPEELDKLSATSDVVGQEEHIPMYEVLNEGGMHPLGQLTSKGVAEMRLEGVKFRNLYYEKLFSRNNGKRSKLRSEKLNHSDLVYVMSTNVRRTVHSVQAFLGGFFQIESDMHVEGGKESHDSMPSSCWSIYAKSRSKAQGQTESKRFLIRTHEKNCLAPSHSLRVFFDLESVLEEELKLLDQARQEKVIDLGQKLRQALKLPAEEHLPWTLIRDTLSCQRHHGLDFPEGITQEMYMELVEYDAWLWHRLYSKRSFASPAMKEAVAFLSSHIESIIFRLRCDSKFSLFSHKRRGPKMSVFSVHDNSIVALINSFQIRTGDILPDYGATLVFEIHEIRKKHFYVRVLYDNRECQILEADSALGCPY…	PF00328	4	381	6.69e-13	HP
Albugo_candida	CCI50265	MNTLSSSGIDTNSVNVKKYVVGICAMEKKTRSKPMLEILKRLEEKKQFDIHIFSDDVILNKEVDKWPICDVLISFYSSGFPLEKAESYCKLHHPILVNDLIMQREMFDRRKVYAILLRHGIPVPRHAIVNRDVVGKEDTIEEEENYVIVNDVRIDKPFVEKPADAEDHNIHIYYPTSAGGGSKKLFRKIGDRSSEFYPNENHIRRDGSYIYEEFVNTQGTDVKVYTVGSSYGHAEARKSPVLDGKVMRDISGKEVRYPVILNSAEKEIARKVCLAFHQTVCGFDLLRVRGNSFVCDVNGWSFVKSSKKYYDDCGLILHNYLVSALRSRYFRQIRLGRLPSGIYQLCPQYAIEPHATLSNADMKTSARSPKTGDCEDTTGGKEELRCVIAIVRHGDRTPK…	PF00328	383	991	6.04e-33	HP
Albugo_candida	CCI50266	MEKKTRSKPMLEILKRLEEKKQFDIHIFSDDVILNKEVDKWPICDVLISFYSSGFPLEKAESYCKLHHPILVNDLIMQREMFDRRKVYAILLRHGIPVPRHAIVNRDVVGKEDTIEEEENYVIVNDVRIDKPFVEKPADAEDHNIHIYYPTSAGGGSKKLFRKIGDRSSEFYPNENHIRRDGSYIYEEFVNTQGTDVKVYTVGSSYGHAEARKSPVLDGKVMRDISGKEVRYPVILNSAEKEIARKVCLAFHQTVCGFDLLRVRGNSFVCDVNGWSFVKSSKKYYDDCGLILHNYLVSALRSRYFRQIRLGRLPSGIYQLCPQYAIEPHATLSNADMKTSARSPKTGDCEDTTGGKEELRCVIAIVRHGDRTPKQKLKTIVWEKDIIAFFRARRIEQEQ…	PF00328	358	966	9.1e-33	HP
Albugo_candida	CCI50641	MLKLNPTKFELVTQKRRQQFSAINCVTTKSSTIASQTSDSHTSGSFDRIIDTETGVVWKPSGSVFAHDRVSNANVRVFANDVLMHGILSKKGKVGWQTWKNRSFVLRGHQLDYFTVESNGRNGALKGRMMICGAKIERIGGNIGNGLAFSIHCENASFSRILAAPDTQTLMDWLTSLTIASSALIVAPTIDQEVLDHGRTTRVILIRHGHYHASNGPTADFDSSLTEIGLGQAQLTGQYLYEYLSARSVLKRFRSNFPICHTGARRTMETAQCIVDRICELEHKQNPTFNMSTREEVLFREAWPCNPFPTTNRKTLVYEKTETAASDCARLRFVYRNMFRHLIPSDLDEKESPVPTEEQNRFSNLYANCTRGNVRPRDRYRIIVCHANIIRWFICQAFG…	PF00300	203	444	2.32e-28	HP
Albugo_candida	CCI10465	MFGTCDAITHKGTRCISDAADAAGKCDHHARIARALSLASAKLRVSEKKEFLGKNGFKRVDETIPSKPSSPPNVPHQSNVAYQCDYAVEAFETQLTITQAEDVVTSVGCIEFYLPESSGLQFVRGTLWVTTFRLKFEPEETSVRLPGNYHSFLDDAIIGIPCACVAKLSYPTTDAVRTHMHIKGVSSTHSFTPSQLIIKFKNLKQWILAGNVQALMLAINRAAYFDSPLRSFAFKSYIKEASDHEKKAHELYDIYTDFWRMGVDLSRDSFLRVTMINHQYQLCPTYPQELVVPAPVSDEDIGIVANFRSKSRIPMCSYIHKTNGASIWRCAQPKRGIFNANNVCDEQYLFHICTTAQKRVWIADCRPELNARANNLTGGGTESSSISHITIAFLNIANI…	PF06602	245	572	3.79e-154	Myotubularin
Albugo_candida	CCI39435	METPSIGSYCTDTLEASTTSTPSSSNSFQVTQPTSSIKINSLHRTPSCRSNRLSTYPHFPNSVKENVSDCIPQIPESNGLSRSLPFKSPKLTSRFFKTKKHFSTNVKEIDGRDAFTDERHDSWHLPKQSMYFLKNISWVPDNLAEKCYACQVAFTLVLRRHHCRRCGNVFCDSCSSSRMPIVSANIFTPVRVCDKCSVAARKAYVKMVEEKQNSRERAFSNGNTNTGRQSPISLRASLYPEPNSSSEGIQGNGTDHFLWDANEKRRATCDESDSVDSLNWEEKSLLCDEIPKTDEKMRQRHYNSIPREQERDTLDESLSQTELMFRRNRVCVRTIEGESVLLRTKDVRIQMLHLVDTKQIGTLYVTNYRIVFSPHLGKSEFATSKVIQDERNRMNRTTK…	PF06602	518	932	1.32e-168	Myotubularin
Albugo_candida	CCI40300	MESPAGGPMVVVSHPMDKFGQEQLLQGSEFTDDVKNISVSSSQSQPSRSGRGDPFKLDIPSDISCSSFYQSEDRVKSKPVVSPIREDQTRLINAVDAKLGNIKGVERDLRDFGQRSKLDLEIEKLGTNGIEVHPPRSLKDSDTEDVVRSLSHVGSMQHTRKISSSFSDLGDYEEFTMTEVGSAGRNTPNSPFASIYHHSHRGKCTMEEENGKCSGRVADGNASYYEHEKVLAKDAPEFIATGITAVAGERLLLVVESAAYIIFYKESQSTLVVDDDSEAIPFPSDNLQLYDDTGNESKPSDILSSRSFSSMGAAGHKLQTTNCFTRDYSHPTRSLGRGLFRASTSVSNGFLKGAAGLVTQTYQGGASGGVFGFAKGLGMGMLGLGTHTVKGAFRGVGQV…	PF06602	524	852	1.73e-132	Myotubularin
Albugo_candida	CCI41745	MVYVCNLCISTLQAALDLQFRCCSSLPSDDYRAQEMQEASMDDDDEAGVDDNRKSWLQSSMTRVGVHFRRIKFTTKSLLESESAPTFEDRSNEEKDKRPSSDDANSIDSEAQEDTGSVEEKRTDEVNSVEINSVVGSNSDDEYEVTSRKNLRSVSLDCTSLHPDASVTGPSSGNFDSVKNHSGKARKRMLGDLAARSYDDSFIVRGERKGGALVSGNSILRFAVFQIHSKPESRRTLRFASKPFATSRCTLELDRDFGRISVRSVFIHRVWSFQCDDIQSIQDVEGKQMAAIVRIIILDELFKSRRIIDFRFDQEQEREAFKYAVASYCAAKSVKLLTRTSENSKALNAKSTLDDSDKHSSFSSVEVRERGISSQLRSMRRNNHWIAGEFDAARAEVLL…	PF06602	620	966	4.76e-144	Myotubularin
Albugo_candida	CCI41746	MQEASMDDDDEAGVDDNRKSWLQSSMTRVGVHFRRIKFTTKSLLESESAPTFEDRSNEEKDKRPSSDDANSIDSEAQEDTGSVEEKRTDEVNSVEINSVVGSNSDDEYEVTSRKNLRSVSLDCTSLHPDASVTGPSSGNFDSVKNHSGKARKRMLGDLAARSYDDSFIVRGERKGGALVSGNSILRFAVFQIHSKPESRRTLRFASKPFATSRCTLELDRDFGRISVRSVFIHRVWSFQCDDIQSIQDVEGKQMAAIVRIIILDELFKSRRIIDFRFDQEQEREAFKYAVASYCAAKSVKLLTRTSENSKALNAKSTLDDSDKHSSFSSVEVRERGISSQLRSMRRNNHWIAGEFDAARAEVLLLTGPIGEMNDVSQLWGRVAGTVYITNYRVLFIPSE…	PF06602	585	931	1.19e-144	Myotubularin
Albugo_candida	CCI43632	MPSSSTSPSPIGKEESQSAKDTPFIQQQMSMDSATLDKLLMAEQNLLQAGEATLQAWRLIGRDPSEEEKRAEVSKGFMSSSSVNEDDDRDEDEDFEVEIDADIITRKERTEDSMNDENEYEFESSNKSDGFLTRYMNDGQGSMSSSFLFPSHVQSSKTNYEGNTSAGGNFSMEIPRTETRASNSALGDNGKHSVNGIDSHSTDRVANYRNDSGSFTGNRGPCQTMQHSNSGSLLENRGGLTTGNSNLFGFNTRDVASFGTLRTEMMSPFTFTVRKADSVFEKLGSKKASMQIQIDVEARILSFMIPQESRETYSCAAITAKPYSKFGLHLKIQTGNASVNRKVNFYSVDDRKLFQEVLEQGKVMLKRNTCGVTESPASVTSVSATYGVSDGVIRSRLQE…	PF06602	549	902	7.06e-175	Myotubularin
Albugo_candida	CCI44297	MDRVLIGALTVKSAPDCPPVALFFARGTFERPGLGQVGIALRDELQRRTTNIAVFPIGYPATIVNPLFHESVQQGAQNATTQIRELVKECPNVKIVLAGYSQGSAVIHEIKLSDLASSIIAIVVFGDPYRHLLPSKWPIDASQKVICKICRRGDPVCLNGLDLRSHLEYEADAPEAASFIIDISSPPPRIDNNIRRSHEQRGEELSEIETPARLFASTVQKSVQPSDARTTAAGPSAPASEEHFNAALPRVPSVPHLLIPKTEPVELVSTYAGLSNVVAYEGQAPVPTKNKEGQAAPRKSSRKRVRSAGSSAQAGHISETEDSHSHKRDHGGYNRYLTTEELLATTIMAISLSTLSTRARMISAYKLPLHRISFSSLPASPPNKPSWTSVFDKLANTFF…	PF06602	3131	3465	1.95e-145	Myotubularin
Albugo_candida	CCI44298	MLLIGALTVKSAPDCPPVALFFARGTFERPGLGQVGIALRDELQRRTTNIAVFPIGYPATIVNPLFHESVQQGAQNATTQIRELVKECPNVKIVLAGYSQGSAVIHEIKLSDLASSIIAIVVFGDPYRHLLPSKWPIDASQKVICKICRRGDPVCLNGLDLRSHLEYEADAPEAASFIIDISSPPPRIDNNIRRSHEQRGEELSEIETPARLFASTVQKSVQPSDARTTAAGPSAPASEEHFNAALPRVPSVPHLLIPKTEPVELVSTYAGLSNVVAYEGQAPVPTKNKEGQAAPRKSSRKRVRSAGSSAQAGHISETEDSHSHKRDHGGYNRYLTTEELLATTIMAISLSTLSTRARMISAYKLPLHRISFSSLPASPPNKPSWTSVFDKLANTFFLG…	PF06602	3102	3436	1.74e-145	Myotubularin
Albugo_candida	CCI48379	MNDATSERNVQCYGLKWMNAFGIVKSVREKQHTRYTNLKERLSPQNCPDIKDPKSDTLEDNSDEIEIGTDDIATRKSCELHSNEQLLYEINTDLNRLYPTGNETFFQCNKTYLDLLRNVLFIWCRLHSDVSYRQGMHDVAAVVLYSFLIPSPCQREFADKVHEEHLSGDSENSREDSSMNVAEKGDKVWTREALDTSPIDIIDLEVNTYLTFESIMVYMKPFYYIQSKSHQPLRSNNNDTNQKTSPSLETEVAHSIQSLQETETNSAIFADALSEEEKDENKENLFETSEKPFPTFIEKESQAGQLPLHKLCNHIQYELLQRTDPQLFYHLRNLEIIPITYCLRWVRLLLAREFTLDQVLKIWDAFILDDSRPPIQSWPDSIAIDTLRLDASNDQDTSW…	PF06602	751	1073	1.23e-169	Myotubularin
Albugo_candida	CCI39244	MQILHSQLTNFTDNLLQLGIAIRGFASCGRSPSCPQPVLDASSEGKTDFHDASKQLEENSYIVMDMIGDAVLQPLESRIRILKDMLDLLQDREGIRSDFVYHEKSLSRSRRAKGTQSAMKQKEQLEIIQHQIVQLTQQIDYYMKEIGGSWTQQEHCIDAVFEQEIRDSDDPERLLREILKPVEQLFIHSNLSVSAKHRNVDISTQNSNGTENIGGKLPCTDAVARIQAFVRGSTERKASLQQKNFLEQGTKILRKYVLKRDRFPNCHVLDTSSGDIAPNFRRLDGTPFYGAAQPTRNGIKLILKRVADEGFRHVVWINLREEAVIYVSGDPYTARRSAKLNENDLVPGITGHTVQVLESSMKKSLQEQLVNGENHFEYWHEVGMYQNELICVDAVNESE…	PF14566	247	539	3.15e-54	Paladin
Albugo_candida	CCI11029	MRLCGPYDLPFRLESGDDLLISQTCLTVTHSDYGVHENTGARKYMEDTHTVIQDLHIECLTELGWHPQSYFGVFDGHGGDQASSFMKEQLHVTIVDEFYRHRNVYETKAPDAASAVISNLVKKQIVAAFERRDKDFL	PF00481	33	137	4.72e-13	PPM
Albugo_candida	CCI39405	MNGKRPWIEEASVGENLEGEELQNHQPRDVESQRDLNAEGPTKKGKSGSISNDTVSSHPQEREEVVDEVTIQDLSYATESWQGFKKVNEDRFINQSKHLLGPVFGIFDGHGGTFTAEYLVRNLMRTVRSCWKQKNQSVQASFENIYRTSCLECNRSERLKAQMLSLAEQIREIETLISQSHGEEQVMELDVLRKELLSTTEAVQREIDQIDREEHERMDHYHKLAVENETRICDAIREGFIRTDSNLIQRQDLRDGSTALIVWFVGYGTKRLRFFVANVGDCRAVLCRYGKAVPLSIDHKPDRPSEKQRITQSGGFVGQIAGVARVYAAAGAGLALGASKTAIYLSVSRSFGDVKLKFPSPIVSAEPEIAVFDVEEEDLFIVIACDGIWDVMSNEEIIE…	PF00481	82	435	1e-60	PPM
Albugo_candida	CCI40001	MTIATSCMQGWRETMEDVEIIQPSLHPSIPETCCVGVFDGHGGSAVSKAAANTILKELFGTKEFKNDPQTSESLTVALCKAFISTDEALRENPDIGPVCDEVGSTGLVAIITPTDIVVANVGDSRCILSNTKCTDMIQLSMDHKPDVDFEKQRILSAGGTVFRGRVCGGVAVSRSFGDFWFKRNAAMKPHQQLVTAEPCIRLHRRSADDEFLFLACDGIYDVMTNEQIRKFIQKKARQGTKSSAQDICEELINECLVKGSRDNMSVILVLFNDRGGLRSGGNNSFGVKSTIFRKK	PF00481	3	271	4.94e-83	PPM
Albugo_candida	CCI40378	MGDRISKQSSTEVNNQRDEGMTSYHEMSRDRKRRQSASVIEPGKLQLIDNNSDVFSADSMQRTLLRRSTQQHFRPHHVPQIESGLSRQSSLRMTFSAKDDPNSNIATISTPSCFSGKEYEEDMDVEDNQEEESNSGSESDDEDFITETYDEIEVNDWLSEPFTGKAHNEAETFSSLLSPVAGQTRCRKTQWNNTTATNSEEAEDDTDDELNEVQLTPFIRENMPIYEIMQQVQIFRNLSLNQQEQVLKVLKPARFPDGQVIVKQGTRGDRFYMIAKGDAVVTKLAPDSNEERMVTHLHAGHYFGELALIYDDPHTATVRAVGDVELFYLMQSDFQGIGQVHLSLMLQQVPLLARLNARAQDIVLSRLQPANFSDREFIVRQGEEGTRFYMITKGEAIVT…	PF00481	1427	1732	1e-60	PPM
Albugo_candida	CCI40379	MTISVQSSTEVNNQRDEGMTSYHEMSRDRKRRQSASVIEPGKLQLIDNNSDVFSADSMQRTLLRRSTQQHFRPHHVPQIESGLSRQSSLRMTFSAKDDPNSNIATISTPSCFSGKEYEEDMDVEDNQEEESNSGSESDDEDFITETYDEIEVNDWLSEPFTGKAHNEAETFSSLLSPVAGQTRCRKTQWNNTTATNSEEAEDDTDDELNEVQLTPFIRENMPIYEIMQQVQIFRNLSLNQQEQVLKVLKPARFPDGQVIVKQGTRGDRFYMIAKGDAVVTKLAPDSNEERMVTHLHAGHYFGELALIYDDPHTATVRAVGDVELFYLMQSDFQGIGQVHLSLMLQQVPLLARLNARAQDIVLSRLQPANFSDREFIVRQGEEGTRFYMITKGEAIVTER…	PF00481	1425	1730	9.93e-61	PPM
Albugo_candida	CCI40380	MTISVQSSTEVNNQRDEGMTSYHEMSRDRKRRQSASVIEPGKLQLIDNNSDVFSADSMQRTLLRRSTQQHFRPHHVPQIESGLSRQSSLRMTFSAKDDPNSNIATISTPSCFSGKEYEEDMDVEDNQEEESNSGSESDDEDFITETYDEIEVNDWLSEPFTGKAHNEAETFSSLLSPVAGQTRCRKTQWNNTTATNSEEAEDDTDDELNEVQLTPFIRENMPIYEIMQQVQIFRNLSLNQQEQVLKVLKPARFPDGQVIVKQGTRGDRFYMIAKGDAVVTKLAPDSNEERMVTHLHAGHYFGELALIYDDPHTATVRAVGDVELFYLMQSDFQGIGQVHLSLMLQQVPLLARLNARAQDIVLSRLQPANFSDREFIVRQGEEGTRFYMITKGEAIVTER…	PF00481	1425	1700	7.92e-52	PPM
Albugo_candida	CCI40381	MGDRISKQSSTEVNNQRDEGMTSYHEMSRDRKRRQSASVIEPGKLQLIDNNSDVFSADSMQRTLLRRSTQQHFRPHHVPQIESGLSRQSSLRMTFSAKDDPNSNIATISTPSCFSGKEYEEDMDVEDNQEEESNSGSESDDEDFITETYDEIEVNDWLSEPFTGKAHNEAETFSSLLSPVAGQTRCRKTQWNNTTATNSEEAEDDTDDELNEVQLTPFIRENMPIYEIMQQVQIFRNLSLNQQEQVLKVLKPARFPDGQVIVKQGTRGDRFYMIAKGDAVVTKLAPDSNEERMVTHLHAGHYFGELALIYDDPHTATVRAVGDVELFYLMQSDFQGIGQVHLSLMLQQVPLLARLNARAQDIVLSRLQPANFSDREFIVRQGEEGTRFYMITKGEAIVT…	PF00481	1427	1702	8.01e-52	PPM
Albugo_candida	CCI40962	MPAMHCCQLVSYHEELNPSYRKTMEDRIKIIDGFMGNSKQGFFAVYDGHGGMEVATFLQQVLHQEIAKQISVEESDCTIEKKLQRAYAVTDVMCCKSVAGFAGSTAITVLLLENEKHQRVLYTSNVGDSRAVLCHRGNACRLSVDHLAIQPEEVDRIIKCGGFVMHDRVLGVLAVSRSFGDRAFKNYVIAQPSTNVKIIEPVLDFPFLVIGCDGLWNEFEDQEIIDFVSSIEHSKRENAAKLLTGLVLEKNGDDNVTAVVIYIG	PF00481	21	263	5.55e-71	PPM
Albugo_candida	CCI40963	MHCCQLVSYHEELNPSYRKTMEDRIKIIDGFMGNSKQGFFAVYDGHGGMEVATFLQQVLHQEIAKQISVEESDCTIEKKLQRAYAVTDVMCCKSVAGFAGSTAITVLLLENEKHQRVLYTSNVGDSRAVLCHRGNACRLSVDHLAIQPEEVDRIIKCGGFVMHDRVLGVLAVSRSFGDRAFKNYVIAQPSTNVKIIEPVLDFPFLVIGCDGLWNEFEDQEIIDFVSSIEHSKRENAAKLLTGLVLEKNGDDNVTAVVIYIG	PF00481	18	260	1.17e-70	PPM
Albugo_candida	CCI41569	MRRNIRRLRAFPYRSTPQCTHARITHSSSYYNLIGYARDLRKNVSNKSSHHSLCVSDLLREAKQYRASQINFIDHTKRLYDAIQSLARNEKSNTLVVVDETSRHIVGLVTNTTILNRIATMESISLRFRNAIASTTSPINNSGKLTKVNVMSKLNAVIAGYSDWDIPVTECAIPAHEILHVSPVDSLEDCRAVMTLSGHGELPVVKDGKLLGMVSLTDIAGLLHRYDTQRQKTSAKSDFINVILPRKGLPSNISYTEATIESKDKEMYYLHCFAMSIPHPEKKQTGGEDAYYIAALSSQEDVRPLGPLDAFCVGVADGVGSWFERGISAKEYSQGLMHAAHQAAEASFSKREFCDPSEILDAAWNSVLHKGIVGSSTACVLSLDPQTAELHAVNLGDSG…	PF07228	287	575	8.39e-12	PPM
Albugo_candida	CCI41644	MGKYARPEIAFCDTKDNNMTTQSIANCSSPSTCKQSATNAVKSSQCDEQQQVDKKDKSEERSASLGAILVQTQRKLLRRCTKPHFRPQFAPLTKRRRSPTRPNSLNASLPRAKRQETDLVDAPHEEKSSSESSDSSFYSDIEEQSEEARVSNTMSSNQSSNSEDEDIVSSFDEIEVSDWLIDDINDTNQASNDAEGQQSSETLSQRSYHTAFGSDSYFELERNRSSKGLEQISKWLNANQASPSASSLPNEGIEDLEDDFESHLTPFMRDNMPIYEIMRQVQLFRNLSQKQQEQVLCALKPAKFLNGQVIVQQGARGDRFYMIAKGSAVITKTMPGSKQERMITHLYPGHYFGELALIYDDPRTATVRAIGDVELLYLTQNDFQRIGHVHLSLMLQQVP…	PF00481	1368	1679	5.58e-66	PPM
Albugo_candida	CCI41940	MRRFQKKRMLSLLEAYYKSFEDANTRLHASMIDDSASGTTAICMLLENETAHIANVGDSRAVLATLSDGKLVAQALSVDQTPYRTDERNRVVRAGARILTMDQLEGIAPLHENWSDKLNGEIDEEGDPPRVWSPYGSFPGTAFTRSIGDEVAEGLGVIAAPEVTSIHISRDDVFIVIASDGVFEFLTSQAVVDLVKSCEDPYVACEKVVAESYRLWLTYELRTDDITIICVYFEFDAISDSPHARARATSEALTSKQIRPVRKGMRTETRRAQMRKDMGELVKEEDIAYRVDDHAIPKSLTEMEVLEKITTGNWLFRHLTQRQKADIYAVMERIEVSKGQIVIQQGDAGDRFYIVESGQYQVSVQNDKIASVVHTYKESMEQEARHASFGELALMHDAP…	PF00481	11	233	1.71e-40	PPM
Albugo_candida	CCI41941	MLSLLEAYYKSFEDANTRLHASMIDDSASGTTAICMLLENETAHIANVGDSRAVLATLSDGKLVAQALSVDQTPYRTDERNRVVRAGARILTMDQLEGIAPLHENWSDKLNGEIDEEGDPPRVWSPYGSFPGTAFTRSIGDEVAEGLGVIAAPEVTSIHISRDDVFIVIASDGVFEFLTSQAVVDLVKSCEDPYVACEKVVAESYRLWLTYELRTDDITIICVYFEFDAISDSPHARARATSEALTSKQIRPVRKGMRTETRRAQMRKDMGELVKEEDIAYRVDDHAIPKSLTEMEVLEKITTGNWLFRHLTQRQKADIYAVMERIEVSKGQIVIQQGDAGDRFYIVESGQYQVSVQNDKIASVVHTYKESMEQEARHASFGELALMHDAPRTSSVTAL…	PF00481	3	225	1.98e-40	PPM
Albugo_candida	CCI41942	MGCGASLSDSDFPGAQKRISGFSNDTPELNSLSHASSASKATRTRVSDNLTLRYAVISQRGYYPDAPDKPNQDAFTVIPNFNDDKNQFYCGVFDGHGANGDACAIFARKECPECMRRFQKKRMLSLLEAYYKSFEDANTRLHASMIDDSASGTTAICMLLENETAHIANVGDSRAVLATLSDGKLVAQALSVDQTPYRTDERNRVVRAGARILTMDQLEGIAPLHENWSDKLNGEIDEEGDPPRVWSPYGSFPGTAFTRSIGDEVAEGLGVIAAPEVTSIHISRDDVFIVIASDGVFEFLTSQAVVDLVKSCEDPYVACEKVVAESYRLWLTYELRTDDITIICVYFEFDAISDSPHARARATSEALTSKQIRPVRKGMRTETRRAQMRKDMGELVKEE…	PF00481	69	347	2.61e-54	PPM
Albugo_candida	CCI41943	MIDDSASGTTAICMLLENETAHIANVGDSRAVLATLSDGKLVAQALSVDQTPYRTDERNRVVRAGARILTMDQLEGIAPLHENWSDKLNGEIDEEGDPPRVWSPYGSFPGTAFTRSIGDEVAEGLGVIAAPEVTSIHISRDDVFIVIASDGVFEFLTSQAVVDLVKSCEDPYVACEKVVAESYRLWLTYELRTDDITIICVYFEFDAISDSPHARARATSEALTSKQIRPVRKGMRTETRRAQMRKDMGELVKEEDIAYRVDDHAIPKSLTEMEVLEKITTGNWLFRHLTQRQKADIYAVMERIEVSKGQIVIQQGDAGDRFYIVESGQYQVSVQNDKIASVVHTYKESMEQEARHASFGELALMHDAPRTSSVTALSSGALWAIDCRAFRRVFMKAPT…	PF00481	3	203	1.56e-38	PPM
Albugo_candida	CCI42538	MLSETLRASDSIKVRKESILFDSQNPLKIVLESKSTVLTTKAIASFKPADDLVVVKTAFEGQIKPIETVADTQASVMEQTTQSPTICSTVRDQITNASSCGFATHCGQRYTQEDTYFVGQVCYQRSTLNGVFRTDFPGCFGVFDGHGGTRASNFCANFAFRKFGRKVKESGASVEEVLYDAIYALDDDFCAITRRSQAQRQGRVKEEGSTCLLAVIRDNIVHIANVGDSRAIICTHKGKYISLSRDHKPQNGEERVKIEARGGTVTGYPSCFYSIWPINKLIDVPRVNGLLSMSRSIGDVGLKPWITCEPDITTHVLSAKTDKFLILATDGLWDVLSSRKVANIAYCYDDPQDVADALILEALRRKTHDNVTVLVVDLASFF	PF00481	99	378	2.23e-74	PPM
Albugo_candida	CCI42925	MNTVQYIVHRIRKCKSLYDSPNGKNLDGTLSKENTCFQSVSTATYEYHGDDAIGYGANFMVVADGVSGTVKSSGALAKRLVSESLKQLSALQAQSLDTDIKTSDLEKCMQNVIKKVVGVTQRKGRLDSTLSAAYFDQVSKRMFVFTIGDCKCILLRKKALIFESDSIIYDFNVPAVVSNNSGINYSADVKVQSCLYECGDVCLMFSDGVHDNLYLDQILECASQTQSNAESIAKRIVACVVDTFTHSTSLIPFAVSAASFCKEALAELESSGTHRKQYEAFFDKCQNLLGSTKSREILCKEQRVRKLAFYSATNLLNFAQKKLGKKDDVSVCVAILS	PF07228	52	240	2.18e-11	PPM
Albugo_candida	CCI43199	MHRTIRLTKVATCSVSKSLPYHKQQTVLFRKRFLHTSSKRDTSEASSYSFLSPRSWIRGFHQWNDSSEITGNENTKIPEFVFRARVACQGKNKKASAKDCVKKMAVDPSNCGEDSYFAADTFIGVADGVGGWNENGVDPGQVSRSLMRNANDFIQKRGQSPFQTLQYAFQQMLNDPTVEAGSTTACILQISSVHSKTSDKAVPVLAYANLGDSGFVVIRDGSIVFQSEFQYYGRAPYQLAKVPPQFKEYGAIENHPRDAKLGSIELKVGDVIVLATDGVWDNFAADLNAATRSDSPVKAFQKYWHTEVCSLIDIVQNDVENAARGIVDAAIRHNLKPDDITVIVAQVVENTIEGYHESIARTINLMYHTQIYSRDLESNMLKFEQARFVELSSEEAKVQ…	PF07228	112	347	7.99e-17	PPM
Albugo_candida	CCI43262	MELQTGHFAVTERRSLSGARCQPRPRFLANHRSRQHRQHRRLPRMHHDNLVEGSAITSKLIHGTKPLQDAPTRKASKSVYDAIHEQNCVTNHVCSSNSTSNNHEGSSPYQPSATIRDYAAVATQNSKFRKYMEDECVVIPNFSIDENDTTLNSFFAVFDGHGGNFCSRYAASHMHNTFSAILSEVFQRKWKQENGKMDAARTSDATSSSSLDMEADLLTPCDIRDSFARAYASIDAKLVQDEEAATCGSTAVTCMIRKYQGETWYHVANVGDSRAILYSNGVTRRLSVDHKATFEEEAARIRAANGIIFNKRVGGVVSVSRALGQADEKAFIISTPHSVSGIVETTDSFMVLSSDGVSDVFTDEEVSEFVHNRLEKGVRSVSICKSLLEASKSRGAVDN…	PF00481	129	407	3.65e-67	PPM
Albugo_candida	CCI43263	MHHDNLVEGSAITSKLIHGTKPLQDAPTRKASKSVYDAIHEQNCVTNHVCSSNSTSNNHEGSSPYQPSATIRDYAAVATQNSKFRKYMEDECVVIPNFSIDENDTTLNSFFAVFDGHGGNFCSRYAASHMHNTFSAILSEVFQRKWKQENGKMDAARTSDATSSSSLDMEADLLTPCDIRDSFARAYASIDAKLVQDEEAATCGSTAVTCMIRKYQGETWYHVANVGDSRAILYSNGVTRRLSVDHKATFEEEAARIRAANGIIFNKRVGGVVSVSRALGQADEKAFIISTPHSVSGIVETTDSFMVLSSDGVSDVFTDEEVSEFVHNRLEKGVRSVSICKSLLEASKSRGAVDNMTVVIICLADPKADGKLK	PF00481	85	363	4.56e-67	PPM
Albugo_candida	CCI44012	MSEKISIQSALTQAHVQTNTEMHEASFDDSMSGTTSISVLFSGSEIHVANVGDSRAIIAKDDSNDSFNLTAKPLSIDQTPFRKDERERVKKCGARILTVDQVEGLEPIHENWGLKLGEEIDENGDPPRIWHPYGQYPGTAFTRSIGDSVSEDLGVTAEPEILSKTLNVHDRFIIIASDGVFEFLTSQNVVDLVKHFDDPSDACQALVEEAYNRWLQYEVRTDDITAICIYLDGVTDDRDAQRGSIYAGAEVLSMQSMLRPVRGAQGPDHRRRDTIVGTDAIRLSLTDTMLSDVTEENHTISTMDGPSITSSSDREMQWFKDAVRENFLFNHLSDEKVTEIAGLLTRIEVKAGEIVIRQGTPGNTFYIVESGSLEVRVLTLTEEVPDDDELPYDRFGDCV…	PF00481	6	231	7.93e-41	PPM
Albugo_candida	CCI44013	MGNCCSTEATTSTSNPVNSSNELTAPLPLSLKDSSSTNTSQTNQDHDVVHKRSPHLNDSSTTSSHSSIYTNVSRSPQKGLGQFLTSNGNDAPSRTQSVSIGNYSIRYAFYSKRGYYPESRRKPNQDSYYCQTRFENDASKAFFAVFDGHGQFGDVCSQFAAEQLPRNMEKCMSEKISIQSALTQAHVQTNTEMHEASFDDSMSGTTSISVLFSGSEIHVANVGDSRAIIAKDDSNDSFNLTAKPLSIDQTPFRKDERERVKKCGARILTVDQVEGLEPIHENWGLKLGEEIDENGDPPRIWHPYGQYPGTAFTRSIGDSVSEDLGVTAEPEILSKTLNVHDRFIIIASDGVFEFLTSQNVVDLVKHFDDPSDACQALVEEAYNRWLQYEVRTDDITAIC…	PF00481	105	402	2.33e-56	PPM
Albugo_candida	CCI44014	MGNCCSTEATTSTSNPVNSSNELTAPLPLSLKDSSSTNTSQTNQDHDVVHKRSPHLNDSSTTSSHSSIYTNVSRSPQKGLGQFLTSNGNDAPSRTQSVSIGNYSIRYAFYSKRGYYPESRRKPNQDSYYCQTRFENDASKAFFAVFDGHGQFGDVCSQFAAEQLPRNMEKCMSEKISIQSALTQAHVQTNTEMHEASFDDSMSGTTSISVLFSGSEIHVANVGDSRAIIAKDDSNDSFNLTAKPLSIDQTPFRKDERERVKKCGARILTVDQVEGLEPIHENWGLKLGEEIDENGDPPRIWHPYGQYPGTAFTRSIGDSVSEDLGVTAEPEILSKTLNVHDRFIIIASDGVFEFLTSQNVVDLVKHFDDPSDACQALVEEAYNRWLQYEVRTDDITAIC…	PF00481	105	402	1.52e-56	PPM
Albugo_candida	CCI44015	MSEKISIQSALTQAHVQTNTEMHEASFDDSMSGTTSISVLFSGSEIHVANVGDSRAIIAKDDSNDSFNLTAKPLSIDQTPFRKDERERVKKCGARILTVDQVEGLEPIHENWGLKLGEEIDENGDPPRIWHPYGQYPGTAFTRSIGDSVSEDLGVTAEPEILSKTLNVHDRFIIIASDGVFEFLTSQNVVDLVKHFDDPSDACQALVEEAYNRWLQYEVRTDDITAICIYLDGVTDDRDAQRGSIYAGAEVLSMQSMLRPVRGAQGPDHRRRDTIVGTDAIRLSLTDTMLSDVTEENHTISTMDGPSITSSSDREMQWFKDAVRENFLFNHLSDEKVTEIAGLLTRIEVKAGEIVIRQGTPGNTFYIVESGSLEVRVLTLTEEVPDDDELPYDRFGDCV…	PF00481	6	231	6.16e-41	PPM
Albugo_candida	CCI44016	MGNCCSTEATTSTSNPVNSSNELTAPLPLSLKDSSSTNTSQTNQDHDVVHKRSPHLNDSSTTSSHSSIYTNVSRSPQKGLGQFLTSNGNDAPSRTQSVSIGNYSIRYAFYSKRGYYPECEWFRYSIYIISTIYSIARRKPNQDSYYCQTRFENDASKAFFAVFDGHGQFGDVCSQFAAEQLPRNMEKCMSEKISIQSALTQAHVQTNTEMHEASFDDSMSGTTSISVLFSGSEIHVANVGDSRAIIAKDDSNDSFNLTAKPLSIDQTPFRKDERERVKKCGARILTVDQVEGLEPIHENWGLKLGEEIDENGDPPRIWHPYGQYPGTAFTRSIGDSVSEDLGVTAEPEILSKTLNVHDRFIIIASDGVFEFLTSQNVVDLVKHFDDPSDACQALVEEAY…	PF00481	137	419	7.31e-56	PPM
Albugo_candida	CCI44017	MEKCMSEKISIQSALTQAHVQTNTEMHEASFDDSMSGTTSISVLFSGSEIHVANVGDSRAIIAKDDSNDSFNLTAKPLSIDQTPFRKDERERVKKCGARILTVDQVEGLEPIHENWGLKLGEEIDENGDPPRIWHPYGQYPGTAFTRSIGDSVSEDLGVTAEPEILSKTLNVHDRFIIIASDGVFEFLTSQNVVDLVKHFDDPSDACQALVEEAYNRWLQYEVRTDDITAICIYLDGVTDDRDAQRGSIYAGAEVLSMQSMLRPVRGAQGPDHRRRDTIVGTDAIRLSLTDTMLSDVTEENHTISTMDGPSITSSSDREMQWFKDAVRENFLFNHLSDEKVTEIAGLLTRIEVKAGEIVIRQGTPGNTFYIVESGSLEVRVLTLTEEVPDDDELPYDRF…	PF00481	10	235	5.91e-41	PPM
Albugo_candida	CCI44018	MGNCCSTEATTSTSNPVNSSNELTAPLPLSLKDSSSTNTSQTNQDHDVVHKRSPHLNDSSTTSSHSSIYTNVSRSPQKGLGQFLTSNGNDAPSRTQSVSIGNYSIRYAFYSKRGYYPECEWFRYSIYIISTIYSIARRKPNQDSYYCQTRFENDASKAFFAVFDGHGQFGDVCSQFAAEQLPRNMEKCMSEKISIQSALTQAHVQTNTEMHEASFDDSMSGTTSISVLFSGSEIHVANVGDSRAIIAKDDSNDSFNLTAKPLSIDQTPFRKDERERVKKCGARILTVDQVEGLEPIHENWGLKLGEEIDENGDPPRIWHPYGQYPGTAFTRSIGDSVSEDLGVTAEPEILSKTLNVHDRFIIIASDGVFEFLTSQNVVDLVKHFDDPSDACQALVEEAY…	PF00481	137	419	1.11e-55	PPM
Albugo_candida	CCI44019	MEKCMSEKISIQSALTQAHVQTNTEMHEASFDDSMSGTTSISVLFSGSEIHVANVGDSRAIIAKDDSNDSFNLTAKPLSIDQTPFRKDERERVKKCGARILTVDQVEGLEPIHENWGLKLGEEIDENGDPPRIWHPYGQYPGTAFTRSIGDSVSEDLGVTAEPEILSKTLNVHDRFIIIASDGVFEFLTSQNVVDLVKHFDDPSDACQALVEEAYNRWLQYEVRTDDITAICIYLDGVTDDRDAQRGSIYAGAEVLSMQSMLRPVRGAQGPDHRRRDTIVGTDAIRLSLTDTMLSDVTEENHTISTMDGPSITSSSDREMQWFKDAVRENFLFNHLSDEKVTEIAGLLTRIEVKAGEIVIRQGTPGNTFYIVESGSLEVRVLTLTEEVPDDDELPYDRF…	PF00481	10	235	7.6e-41	PPM
Albugo_candida	CCI44376	MSCSYIRLGIPLLAAASSAILLSSNCEAHEEIGKVTEAESTFSIEKPTIILDAEEFGVIDTNPSVKMYSRAAYRANSPIEDRSIVKSYSNGDLFAGVFDGHGGWQVSNYLHRQLIESVRQRVNQNATTCDPLLGSQKNISEMLQDAFVQLDRDLAAQVQPAFNLGFGAVGRCGACALLVYIHDNVLSVANAGDTRCVLGSRKENGGTPALTAIALSNDHNAMSANEQEKLRREHPGEANVYKCRRSDSCYVKGALQPTRAFGDFTLKLSEFNGPPYVNGDRSAGRHIPPPYTPPYITSKPEVTTHLLTKQDAFVIIASDGLWDHVDNDEAVSIVEKMVIENKSDHAARALVENVLQKAATRKDTSISSILGLPPGPVRRRHHDDISVIVLYFDQESEIP	PF00481	74	392	1.27e-58	PPM
Albugo_candida	CCI44377	MYSRAAYRANSPIEDRSIVKSYSNGDLFAGVFDGHGGWQVSNYLHRQLIESVRQRVNQNATTCDPLLGSQKNISEMLQDAFVQLDRDLAAQVQPAFNLGFGAVGRCGACALLVYIHDNVLSVANAGDTRCVLGSRKENGGTPALTAIALSNDHNAMSANEQEKLRREHPGEANVYKCRRSDSCYVKGALQPTRAFGDFTLKLSEFNGPPYVNGDRSAGRHIPPPYTPPYITSKPEVTTHLLTKQDAFVIIASDGLWDHVDNDEAVSIVEKMVIENKSDHAARALVENVLQKAATRKDTSISSILGLPPGPVRRRHHDDISVIVLYFDQESEIP	PF00481	8	326	3.89e-59	PPM
Albugo_candida	CCI44612	MGNLLPAPITDKETRTGEGNGLVYGISAMQGWRKHMEDTHIASISPMNFPSEVSIFAVCDGHGGKEVSALAAQKLTAVMHQTLLKNKVFDTPGDLCPHAIGASMREAYLVLDTQIMGESHVPQTCGSTSISAIITATHIIVANVGDSRSVLAKNGKTVPMSFDHKPAQENEWNRIRRAGGFVRHNRVNGDLAVSRSLGDFAYKKCAELPAEEQQVSAEADFKIELRDGTEEFLILACDGIWDVMNNDGICQLVRDLLSQGEHDMGLIAEEILDACLKLESHDNMSIVLIRLPGAQIGTGRGVSGIRRLAHGNSVDAK	PF00481	14	289	2.8e-80	PPM
Albugo_candida	CCI45717	MKYKLTNFSESRVRGALLRHFSNKGTEFEIKVERTLRALSCDLVQTPASQDGGIDHNGVWRFPDQKEIQIITQCKNESKPVSVETLRAFQGVLQLQVSNVVGLIASSSGYSMYAQRFFQRMRQPAILSTLEYDAITKETENDCFTSFLLNVPAQALLPRLSIGTAFRASAVFNIETVSVAARFAKETYVLHLMALLVAYLLWRMIIPTWTTTPSPFDAPICPPIDLRVHYRYGVSQMKGRRPYMEDRHIAYAMLNGDPEQSFYGVFDGHGGAGAANYCVQALCQNIVNEPSLQKEPMEALKKGFIQTDRDYVDLAARSNAEDGSTAVVILTRGDTIYVAHAGDSRAILVNKDSDVSVLTSDHKPNRPDEKRRIQELGGSVVFWGVWRVSGVLAVSRAIG…	PF00481	230	478	3.87e-92	PPM
Albugo_candida	CCI45828	MGGRHSRLQNAAVAPNGSSHNAVSKKFPSIPHSAALHSSLCASSSSASSPAASAVRPKAPISQSLRERSYVRKNSIRSSNTRRDVFSVFADHGVVLNRFEKSSNSLSGDSSSRCGDVDRDDELRVSSSHSMSDATTSSEVSEASCYQTRLDHEQFVEELNLKYGIASDKGLRLQNEDRTAYHTKDIAGELVAYFGLYDGHGGAQVCDYLEQNLHAIIFDQIATTGRITDAIIKAYASTDESIFQQEVQHGSTAVSVIIRGSELFLSSLGDSRVVLCHDGKAINVFTPHTPKLSSEYERICAAKGSVIQDRIFGVLGVSRAFGDNDFKTSRGRYKDRFNGDIVSGSPDVTSLHIDRTMRFILVGCDGLFDILTSQQIVDFVCMKSNCADVQQIAQDLVAY…	PF00481	162	416	1.15e-65	PPM
Albugo_candida	CCI47547	MDYERRKDNVIERLMTNDSTKLKRKKGNSAGRDECSRTSRKKARKNRCSESQSCSYSLQSSMSERLPFDVVEMCGESESEQSGKCKRVEREVTEVKERLNKEFNDRLEPNKRCASSHGRAFECKDREVEEKSSSHQDPYGVKNGRKDPVEGNNEIRAGRDNEEATTISFAIETDTCVKVNSDHLSLSNECKSSGIDNEDPLKDNKVERRSVHEELSCGSGGMVKKTTQNRESVDISALGRLNCGFQTGTGRRIDIDPNILAKRKFLAEERNQECAVADTIEASNNPQMNESVPSEKHYTEGKTMAINSTRSESISQVDLACLPSAVTHANRYAGGKNCQLRFSNHVPDEGLRCLNHQGGFENGNGIEAMFKTGLGRKMIVGAESLERSRVMLNTYCMDE…	PF07228	1803	2015	7.89e-09	PPM
Albugo_candida	CCI49342	MATRQKNGSISSLPSESNGKSINFNVISPKGISKKTPNAHVNGKEPTIGLQRRRLSVVSDNKLVEGLAQVTTSETECIENGSGAITSFAGVSKKGYAPYNPRKKNQDSMVLQFDSDTKTLLFCVFDGHGEAGDLVSQALRDKFPVELCKHPKYRVKKDPKALQSAISDSLQIVERKILRDSNIDTEFSGTTAVIALIRDHVLITANIGDSRIVRGYMDAESTIHSQDISIDHKPDLPDEKDRILKSGGRVFAVEYDDGVDGPPRVWLGHLDVPGLAMSRSLGDAVAHTAGVTSEPEFSIHTLKASDRCFVMATDGLWEFMTTKEVIELALNEENPKAAVDVLLDEANRRWMKEEQVIDDTTVIVVFMDFQDQKEAAK	PF00481	87	366	6.03e-62	PPM
Albugo_candida	CCI50121	MGCILVHTNYTDSSGEETASKTSSEPINIAFCAPIATLWPRNQPRSSRTSNARPQPPQTYIGGGIPGVALTEDQVDSPQFTGACAVGFQSLDGKLRWGSCSRAGKDSLLRRKENQDSFCVSDGIGQWNATLFIVLDGHGPEGAFVSHYVREEFCKHITQALEPVHTGSLCVEDVATFLRQAFEKAAIIVSDRLLQHSALDISISGTTATAMLVAGEHCIFANIGDSRSVWAHAPKSKSDGSYQLVFETQDHKPDLEPERMRIEASQGRVFEWGSYRVWIQDIDMPGLAMSRSFGDGIARTVGVISVPDVTCLSRLEDNRPSNGAVIPRSFVILASDGVWEFMTSEECVVCVSTCILSFQMTPQETCDTLVTEAIRRWEEEEDVIDDITAIVIYL	PF00481	106	394	5.25e-57	PPM
Albugo_candida	CCI50140	MNRDFMVVSQMRQKELTSMQRTYRPTSIGTYCVRERPLRVDMFGYKPLWTPSPSVQGVSCTSPDCVLQFPMNGLPASPSSLPAPRYDQFGFTWFWILELTSHFSLQRQCAHLARQYAFIILRKRLLLVDDFCYFVRSEEGTAVLRQRLQRVATTCVFMAAKIEEVFPPKATEFADFIGARCSFECTNEDLILNEMDFVVDLDWNFHPVTAYSWLMFLVAGENQGSTFTFHQIGAHGKILDIFLSAVQLMDIGFLDAQAWSYLPSTLAGAALVLVDADLDYLFVAQFLQLDASVLYDCVVWLRSLVAGLKEWESDGTRDNDRWNKISVTDSYFIQRRVVVPMSLQFGLLQSDGPKVHSQIASYFKNAHGLQVPMESNASPSSSDYCLCCCKNGVHTCGLM…	PF00481	916	1223	3.85e-69	PPM
Albugo_candida	CCI50594	MAEEANPSNLFECQAISESQSFKENKQSDEKDIENAIHSEMPSTLAKKTLGREDFDQRRRSTVIPFDISSFNSSRKAFTRANTSGVNRFRNKDDASESLCADGRSSNGVTKVQLQSSDGSTEHVSTDKGPPWKHLILKMTAATDEDLITSFRFTDKGGGIGRDTENIASIPADKSLANRDHALILHREDRFFLRNGNNQSGTYVRLTPCMMEEEKLQWPLLRDCSFRCGKSDFVVLSHDENAQTLELEAVSGKLAGAKFSIDCHGGGIGRSTENVIHTGDGELSRKHAKIIFDDPTARFYLYDLESTNGTYMRLCGPYDLPFRLESGDDLLISQTCLSVTHFDYGVHENMGARKYMEDTHTVIQDLHIECLTELGWHPQSYFGVFDGHGGVQASSFMEE…	PF00481	342	650	6.55e-75	PPM
Albugo_candida	CCI50595	MAEEANPSNLFECQAISESQSFKENKQSDEKDIENAIHSEMPSTLAKKTLGREDFDQRRRSTVIPFDISSFNSSRKAFTRANTSGVNRFRNKDDASESLCADGRSSNGVTKVQLQSSDGSTEHVSTDKGPPWKHLILKMTAATDEDLITSFRFTDKGGGIGRDTENIASIPADKSLANRDHALILHREDRFFLRNGNNQSGTYVRLTPCMMEEEKLQWPLLRDCSFRCGKSDFVVLSHDENAQTLELEAVSGKLAGAKFSIDCHGGGIGRSTENVIHTGDGELSRKHAKIIFDDPTARFYLYDLESTNGTYMRLCGPYDLPFRLESGDDLLISQTCLSVTHFDYGVHENMGARKYMEDTHTVIQDLHIECLTELGWHPQSYFGVFDGHGGVQASSFMEE…	PF00481	342	650	4.31e-75	PPM
Albugo_candida	CCI50948	TVLSHDHVPNNIEERRRIESNGGFITFVGLWRVVGQLAVSRSIGDHHLRKYVSADPHIYTFDLIKDRSRRILVLASDGLWEVMSNTDVQAYLKEHMLTLEHTTQRLSDVALALAAEAYTRGSLDNIAIILVSLEN	PF00481	3	133	2.71e-35	PPM
Albugo_candida	CCI10295	MRFRGTITRETFPIMLEIVQIGCRFDRRHSMGNQKGINKYTLPASTHKQNNECVFILTPEMLSLTIRAACPTLELGTACFVKLQAARMFTNYIVQSRSLNQIAFVCDIQHVSQALTSGKESNVVMMRLLKRGDESLLCFKTCSVDVDIVQSVPIRVIPIETATRICMEPDLPLPEIAVELPPSHLLRSLVDRLKVIDRTIVIAADKNGTLRFKIHTEVLQLQTVFVNLKHRDELTSTAEALNDAQDDRCEVSVAVDARMLSKSMLIDDTSVETLLCCISEGPVLALHGVLIDGFDLDLDDAWIDDLSPISTMKKKLQPLILQATEIERYLRPIPSTHTADNDAKPEGEITDKNVRSIKTKERGTFKKRPIDQVEDPSVVLCRFIAVNEPCQYGESCKFS…	PF00149	1183	1488	1.78e-83	PPP
Albugo_candida	CCI10524	MGDENLTPVDVIIRKLLAVRDKPQTEVRNLTNEELMFLCRETRSIFLDEPMLIEAPAPINICGDTHGQYADLLRLFEMGGSPSEQDYIFLGDYVDRAMQSIETICLLFAYKIKFPSRMYLLRGNHECASINRIYGFYDECKRRYTIKIWRTFGDTFNCMPVAAVIAGKIFCTHGGLSPHLYTFDQIKSIRRPTDVPDEGLLCDLLWSDPDRDSQGWTESDRGVSYIYGADVVEQFLQTHDLDLICRAHQVVADGYLQLENDLLETYAARCEDKLVDGTDEGNGKEEQETKASRLRRGRVQVTLTIEQKSNICNAELEEAKKQSSDVKTASERLIDTLRAVLEETDIRLAELRKDAYEFKRDVVVGAENFRTGKTIAEKMTRYLEEKLRQKDTVIEKLQL…	PF00149	9	255	1.8e-155	PPP
Albugo_candida	CCI10782	MERGSIVKFVVLGKASTAKYNEKPEMNGFHAAIGDKLVSLKDEIDFVVMTGNNFLDRGVQNCDDPQWEEVWFKHLRVKDLNVPWFTVLGETDIRGNPSAQYSFHKCTGKEEMSKYWVTPSTDYFLKINQNIRIFFLNTNNEDPTSIEGISRGISETHPNIVIGHHPIHKSALHEHMCSLQSRSETPRETNLQTYICGHEPILNHVVEDEKSRIVVGTSGGLLTWSYRDYTAINGTCSLGGTPTAPFNDKLYGFAVVTVASNDDAKLVEFFTYHQRDNGIFYWEDSIRQVLY	PF00149	44	276	1.16e-26	PPP
Albugo_candida	CCI10783	MRPPKTLSTKTILSKLDPVKIKEDVEEREIEFKRTVGNTIISSLVTVMQKRKRSEKKHPKKFYRKVTMAISKKRPAEENVVRFIVLGNAGIPNYHVGMKFEGIHAAIGDKLVSLKDNIDFVVMTGDNFLGKGVWGCDDPQWEKVWFERLKVEELGVPWFTVLGDRDMLGDASTQYNFHKCEGKERMSKYWITPSENYLLVIDETVKMLFVNTNRKKSKVSRWIRKNRPNIVVGHHFIPQKSQGEGQAVENFITYISGHEPVLKHVKEGKTSYIVVGTSGDLMTYSFSDCPNAVTMDGMDGCGNGPTEHYNHKSYGFALITVAKDDNAKQVELHTYHHYENGRSHWDVQIG	PF00149	81	279	1.11e-20	PPP
Albugo_candida	CCI10784	MRPPSKPVKKLTLECMKPQRNQSVMDEHVQNREVEFVAYKELKSIVRVTQDKDNLPYSRVKMKTYKPIEEENVIRFIVLGNAGVPNYHVGMKFEGIHAAIGDKLVSLKDNIDFVVMTGDNFLGKGVWGCDDPQWEKVWFERLKVEELGVPWFTVLGDRDMLGDASTQYNFHKCEGKERMSKYWITPSENYLLLVDETVKMFFLNTNKKISKPNMEPILTMLTRSNVGLVIGHHHIDNPVHYDGTALLRSDIVALRSRHFETYISGHDPVLKHVKEAQRSHITVGTSGGLMTCSFIDCPDAVTMDKTDGRETERMEVLNEKSYGFAVVTVQKEEMKNVVQFFKYVDNEYGSFYWDETSKQELYSP	PF00149	74	345	1.93e-23	PPP
Albugo_candida	CCI10787	MKPLLMSISILLVYIQSVHSNDNESRQITYNGHKHAISLTVLPKEGGNAIRHVNMDIGRPNNEVNFIVLGSTGIPSMAKFHEALKVKLGEMKHLIDFAVMTGNNFEKEGPSGCRDKKWNVDWLERLDVENLDVPWFSVPGENEMKSKLRVQYDSYKCQGVYSLSKYWVTPSESYLLTINKRFQILFTNTNVCPPNFNQVIRKINTNKPHIVVGHHPMEAAKKKGEFGNPKGWLQRNSLVVKEIHKQEFQRTYVAISSLYNILRKIRKHILYLGVVAVSYRRHSRTSRPLANTFLSNILKI	PF00149	64	217	0.000781717	PPP
Albugo_candida	CCI11032	MASFAHSDHSPSQLIFQFLGTSASMVRYTSILSVVALSDIQPTHTHTTQTHTTQTLSGFTHSTYHKKSQKQPNRINVMALGDWGAPLDVANLVEAQKSVATIMGLWAKSKGAFHVLDLGDSLYYQGTRPLNVDYRMKDSFVGPYKELHAQQVHWSGVYGNHDVGQGAPLCISIDNEENSNNPTRIVCNTPAEVVAALQDLIEGQRIYHTYNELWHEKKNFYTETFTTDDLVVDLYYVDMNSIMSMGKSGICCQCELPEGNVWRYCQSETKDPCAAKPDVVKACVDLLDEWEQKSYAMVKEIACASKAHHKVLVSHYSVLLHMDEPFMRSRWLKLLKNCGITLSISGHTHAMAEHVYDDISFLTSGNGGGLAIQLVPEPIVGRTVWKHDKPQSFGFLALS…	PF00149	77	410	4.16e-17	PPP
Albugo_candida	CCI11072	MRVVCVSDTHGLHDILARNASFPEGDLFIHAGDFTDTGDRQEVIDFNKWVGTLPYKYKIVIAGNHESTFDSAFYAKNWKKYGHSVQHDPAQVRALLTNALYLEDQAVMIDGFKVFGSPWQPEFCSWAFNLPRGKVLNEKWIAIPSDVDILVTHTPPLGYGDRVCFHNERVNIHVGDADLLTHVKNRIKPILHVFGHVHEGYGSAFDGNTTFFNASSCTHKYAAINPPLIFTLTEPRKRLQDTSVPEYSVMMHQWLRECSKTLTTRTSNGLTKSISSPNFIALCEQAERSHSILMENKKTSTKARLKDFRVDGTTAGLLFESTLKLRPVAGVHIRAMRYLFHQGHLDDTHDPSIRTLESVKSDLIRRNHLQPSRRHTDGVIPLESVPGTDRTTHKTDRVT…	PF00149	2	215	1.91e-43	PPP
Albugo_candida	CCI39850	MSDAHVDVDGVIEKLLSVRGARPGKQVNLSIDEIRGLCVQSRDVFLSQPILLELEAPVKICGDIHGQYYDLLRLFEYGGFPPEANYLFLGDYVDRGKQSLETICLLLAYKIKYPENFFILRGNHECASINRIYGFYDECKRRYNIKLWKTFTDCFNCLPVAAIIDEKIFCMHGGLSPELSHMEQIKRFARPTDVPDTGLLCDLLWSDPDKDIMGWGENDRGVSFTFGPDIVSQFLKRHDLDLICRAHQVVEDGYEFFAKRQLVTLFSAPNYCGEFDNAGAMMSVDETLMCSFQILKPAEKKQRYAYTGLGAQRGATSPH	PF00149	7	297	0	PPP
Albugo_candida	CCI40406	MRIYQTWFSTFLLPHAVYHHLFCRANEESVNWEIDHLNIKADTDGIVKFAVLGDFGHNEVSSYAATMAAELNRLCKAGEITFIVSTGDNFYGEVKFDDYWIKRFEISKNSCKWVVIPGNSDYKVLQKFRQSPLEKIEAERKGPSKFARKWIMPSSNFLGKIEYAEDSVYEFVFLDTVEVDGQEDGEIEEMGRKRIELLENLNSKKKYIVFGHYPLMSDVQGDLEEKVDFLRTYFDKNSNMLVYCSGHVHALELLIADKVIEGKKNAPRYAQVISGAAGAFLNVKGRDEDYQVTENGLKKAVPSNSAEKKAETNGKKREAKSEEKTEKKREKFQGSKQGSGLYAQSENGFVVFTLYTSQHVLDLTYYTFPKGKKTLQPFRFSLGGEERVKQVNL	PF00149	47	278	3.36e-17	PPP
Albugo_candida	CCI42080	MSSVAVGNAQQVSEDSRKQAELLKHEGNQSLQEYKYRNAVELYTAAIEVYPTAIYYANRAAAHMKTESYGLAIKDATDAITMDPNYVKAYYRRGSAELALGHYKAALKNFRLVVKMKPQDKDARMKYKLCDKLVKEAAFAAAIQSERNLPISETVDVDSIVIDSSYDGPRLSDDVKSTSPDFISELMDRFKRGKLLHRKYVILILLEMKKLFSSLPSLLRITLPDANDAHITVCGDTHGQFYDVCNIFHLNGMPSGDNPYLFNGDFVDRGSFSFEVVMTLFAMKLIYPKHVHLLRGNHESKNMNKIYGFEGEIKHKYDETVMLLFTEVFNWLPLAAVLDNRVLVVHGGLFGEDDVSLEDIEKIERNREPPESGYMSDLMWSDPQPFAGRGPSKRGIGLS…	PF00149	166	483	0	PPP
Albugo_candida	CCI42081	MSSVAVGNAQQVSEDSRKQAELLKHEGNQSLQEYKYRNAVELYTAAIEVYPTAIYYANRAAAHMKTESYGLAIKDATDAITMDPNYVKAYYRRGSAELALGHYKAALKNFRLVVKMKPQDKDARMKYKLCDKLVKEAAFAAAIQSELNDPCLIPILLTVIDSSYDGPRLSDDVKSTSPDFISELMDRFKRGKLLHRKYVILILLEMKKLFSSLPSLLRITLPDANDAHITVCGDTHGQFYDVCNIFHLNGMPSGDNPYLFNGDFVDRGSFSFEVVMTLFAMKLIYPKHVHLLRGNHESKNMNKIYGFEGEIKHKYDETVMLLFTEVFNWLPLAAVLDNRVLVVHGGLFGEDDVSLEDIEKIERNREPPESGYMSDLMWSDPQPFAGRGPSKRGIGLSFG…	PF00149	164	481	0	PPP
Albugo_candida	CCI42350	MKNPWTSVSFVTLICTQSGNGMPLRFRPNLQLQIPDSAPAEQFQVYSEDSRVRHLQYELRDNKAVHVHVDEADAESLRKVHLTTNRDGRKISFIVLADSGVPNFQHGHKMEGFHKDIGEKLGSFAGKVDFVVLAGDNFYDHGVKDCADPQWKEVWFDRLRVAKLKVPFFSVLGNHDVEGAPGLQNVFQNCEGVDEEMAHYWVSPSTNYHVAVNGEINLVFINTNEVGTDPVTRKKGMNIIASQAIKDIKPDFVVGHHPMYAAGPTNKKRVNYIKSDGTLHGESIAAAHLRNLPFSTYICGHVHGMQFHRGVNHKQILVGGGGGTLATGLGSNPQHGSSSNFEDVEAVVNDIAHGFAVITIDLTTHKSEVEYHRYIGHRKWVISLSVDI	PF00149	91	307	8.21e-18	PPP
Albugo_candida	CCI42970	MDSRGDIKALDAQIERLCRAENLGENEIFDLCQKGKEILAAESNVQPVKCPVTVCGDIHGQFYDLLELFRIGGNCPDTNYLFMGDYVDRGYYSLESVTLLVALKVRYRERITILRGNHESRQITQVYGFYDECLRKYGNANVWKYFTDLFDHLPMTALIENRVFCMHGGLSPSIDTLDHARSLDRVQEVPHEGPMCDLVWSDPDDRSGWGVSPRGAGYTFGQDITEQFKRSNGLTFIARAHQLVMEGYQWTHNRGVVTIFSAPNYCYRCGNQAALMEIDEVMCDRAGDKVYDTCKFIQFDPAPRDSTFNEKKRTPDYFL	PF00149	10	303	0	PPP
Albugo_candida	CCI43735	MRFQSVLLLYCAELFSRVGALKRFEDSTICSLSIHELSYIKPTSFHISACFDPIRGLEPACLSLCDCRHALGVNVTLCTGSLAYQNCKFIKCDNIDPTRVQRHLKDENDDTGTHNSSKKEIPWICVVIIVSVLFLCTVVYFLHNWLRNGPIRGDNHEAIEHARASMIYKELQPDTKVKDCEQDRESISTTNTRLDGNVSVISGLRGKPQHDLCNSIMTREHLATPSYRDSMSSDSRSSKDGKVVETSKYGKLRASLESRYSMKETPVRASIECETPKQGERMSLNDEYDIKQQCPRFKKVFMWSRKTSIEMVNAKKKIIIGVILVIAIVTVSLGVTLISNSASTKSGTNSNPPSDSGASALTDIHGDLHGSNNPPSNSSRTSPDFPIAALAIGDFGVTV…	PF00149	390	744	1.08e-34	PPP
Albugo_candida	CCI43805	MERLLQISKSFYLDKTTQEFALADDSMLVYGGDAGDKGTHTLRVYTKLVQLKKLYPDRVILLAGNRDINKMRLISELVDFREMNLNYMAKEILDGPVWVPADKRLSLRSYLERQSKIHHSEQGLDASQWTPKDLEGVNTKVNRLKWMLNYTMGSQGDFDRRRQELAEMNEKAPHLISDEQVLQSYLESVSPNGIIRQYLSLAQLAFICKESLFVHGGIVNGENNNNNSFSALEFTPQGLKTFSSIHAWAQALNDWYRAQITDWVVCPFWSEDHGTRGGNHLMTYALPDYHPISVVMGRHLDASGMPVQLPYSVAKKLADNGIKRLIVGHTPHGNCPTVIPQTDDTSFQHVIMADTSYSDMKAEDNRGAAASEIVVVDVATHHCTIVSVHGVLENERCIR…	PF00149	29	94	0.00198363	PPP
Albugo_candida	CCI43871	MSKFFKYIRFSGMLLEAGLCKKNDDSCRNTLPRMTAESSSYQYNIASKYEYWLKITSCSFLCFWLLTISYYWLTSSSTSPPHVDSLEKKGILSDLQFNLDAENELIFSKSTHFLVVGDYGTGTQSQAQVAAAMGRLASTMDPAPMFVISTGDQIYNNGIQSPNDPELRTRFEHMYTSPQLQIPWYITIGNHDCEGSIDAMHQYASRKNSLWYFPERYYTLDRLVAPKTIIRILVIDVCDLVCGKEPRDGRCNGAMLEQTSPESRSAQYKWIDDTLSAEKPEGIERMWTVVVGHWAVYSFAGNADTPELIRHLDPLLKKHKVDAYFNGHDHCMQHIIKREEGWTRNYFVSGAGGYRIHELQPEARANFDLVHAAMQHGFMSAQIDRHSFVVHFHSKDGEI…	PF00149	113	397	9.78e-73	PPP
Albugo_candida	CCI43872	MTAESSSYQYNIASKYEYWLKITSCSFLCFWLLTISYYWLTSSSTSPPHVDSLEKKGILSDLQFNLDAENELIFSKSTHFLVVGDYGTGTQSQAQVAAAMGRLASTMDPAPMFVISTGDQIYNNGIQSPNDPELRTRFEHMYTSPQLQIPWYITIGNHDCEGSIDAMHQYASRKNSLWYFPERYYTLDRLVAPKTIIRILVIDVCDLVCGKEPRDGRCNGAMLEQTSPESRSAQYKWIDDTLSAEKPEGIERMWTVVVGHWAVYSFAGNADTPELIRHLDPLLKKHKVDAYFNGHDHCMQHIIKREEGWTRNYFVSGAGGYRIHELQPEARANFDLVHAAMQHGFMSAQIDRHSFVVHFHSKDGEILYATRIQQTAN	PF00149	80	364	1.29e-72	PPP
Albugo_candida	CCI43873	MGRLASTMDPAPMFVISTGDQIYNNGIQSPNDPELRTRFEHMYTSPQLQIPWYITIGNHDCEGSIDAMHQYASRKNSLWYFPERYYTLDRLVAPKTIIRILVIDVCDLVCGKEPRDGRCNGAMLEQTSPESRSAQYKWIDDTLSAEKPEGIERMWTVVVGHWAVYSFAGNADTPELIRHLDPLLKKHKVDAYFNGHDHCMQHIIKREEGWTRNYFVSGAGGYRIHELQPEARANFDLVHAAMQHGFMSAQIDRHSFVVHFHSKDGEILYATRIQQTAN	PF00149	1	265	1.03e-67	PPP
Albugo_candida	CCI43874	MLLEAGLCKKNDDSCRNTLPRMTAESSSYQYNIASKYEYWLKITSCSFLCFWLLTISYYWLTSSSTSPPHVDSLEKKGILSDLQFNLDAENELIFSKSTHFLVVGDYGTGTQSQAQVAAAMGRLASTMDPAPMFVISTGDQIYNNGIQSPNDPELRTRFEHMYTSPQLQIPWYITIGNHDCEGSIDAMHQYASRKNSLWYFPERYYTLDRLVAPKTIIRILVIDVCDLVCGKEPRDGRCNGAMLEQTSPESRSAQYKWIDDTLSAEKPEGIERMWTVVVGHWAVYSFAGNADTPELIRHLDPLLKKHKVDAYFNGHDHCMQHIIKREEGWTRNYFVSGAGGYRIHELQPEARANFDLVHAAMQHGFMSAQIDRHSFVVHFHSKDGEILYATRIQQTAN	PF00149	101	385	3.78e-73	PPP
Albugo_candida	CCI44362	MYTRKLLLVIGITIAAAIIITIIAVVVRNDDDSTKTTDRIAPSDHVSEADLLEKPDKSSPKLSKQPKSIPDTGLTLTMYKTLVLLLTLFEARSAFTMLAIGDWGATTYKPGSCCSKYRKTTEDSIEYKTDYWAQINVAEILSQVATEIKPVRIINHGDNAYWNGVGPKDVQNRMENTYESIYNQPSLRDIPWISVIGNHDLGGSEFICGDEDYSFRECESVEELKKYLNLKFSLQQTYKSPNNNRWQLRDHYYVERFEKGGVSVEIYNIDTNKADSHGLRQICCQCYGYVRNVESAEDKQKALEKSCSAQTRGSKLCAGGSTELYDACATIITQWWDISLREIQKDLSRSNATWKVVNSHYSPHFHMSEENMKTWYGVTKAGNVHLWLNGHTHGFNHDV…	PF00149	95	459	1.97e-27	PPP
Albugo_candida	CCI44439	MGARQSNPTAKVGRKAAQSCVKNSSSSRRSSDPGVVSLNAGRASDNAELADDILSNTDGDKYSFDWKLFLNLETREEKEALELSSFLNALDEYFPLQNEKEKAKSTSNRKETETESQIQSIDISDVYLSSATLDKVLTLQNAQDMIESCRQGKKIKRSVIIRVCEEICGVLRQEANVVDFSFDAVSINGIKPTHVTLLGDLHGQLDDLLFVFRKNGLPSPSNPYIINGDFVDRGDRGVEVSILLYLFKLLYPKAVHINRGNHEDSSVTKVFGFMNECLQKYDREVYHHFCESFKWLPLATVIENRVFVVHGGIERNGMLLTQLQALRRYEYTITDDIGQNVPLARCKPNDMRQLTIMRDLLWSDPQNRRGMKLNSRGAGISYGFDLVNKFMARNNLQLI…	PF00149	134	457	1.61e-88	PPP
Albugo_candida	CCI45242	MASTEQNESPSHNVAETTTAIHSLDVVDKANTFRRGGLDEWIESLRDGKLLTELELKQVCDMVKDQLIEESNVQPVTSPVTVCGDIHGQFFDLLELFRSGGNITHTNYIFMGDFVDRGHNSVETFELLLCLKARYPDRITLLRGNHECRQITQVYGFYEECVRKYGNANPWKYCTDVFDYLNLAAVIDGRILCVHGGLSPEIRTLDQIRVIERHQEVPHEGSFCDLMWSDPEEIETWAMSPRGAGYLFGAKVTREFNHINGLELICRAHQLVQEGYKYMFPDQNLVTVWSAPNYCYRCGNVAAILAFDENLSREFKLFREVPESCDNYSERATVPYFL	PF00149	38	322	0	PPP
Albugo_candida	CCI46025	MAEISSIINLVNRFALMFSFEDKENSIQQLVDLFTQDATFTHELIGILTGQSEIEKGLQEMAALRFLADTRHLPSGHVVNLIDETHGEVTSYSVVFWKCTAISVVQWIDQVVKLDENWLFQSRKAESLQKNFEMIGEMQLRGKKQYLQQVENEVKKLQSMINSSSTLSNPRLKHTLAKPLLLSFGLVTDVQSADTEDGWDYLHTKKRYYRNALVLLDNLVQHWLRVRATEDTIREENQSSCSKLRFAINLGDLIDGKNCILQRSSRALSRAKDCLAPFEQKVGPVHHIVGNHELYNFTPQVFAEKLLWKGNDSSVENYDKDIPLYYDFYHPEAPQFRFIILNTYGLSSLGRGPHDPVFKRARELLRRTNPNSSFNSSDGLLGLEQRFAEFNGAVDETQL…	PF00149	182	501	2.12e-62	PPP
Albugo_candida	CCI46862	MTVLAVATLGAIVWISSITFNRFRQNYDQTSDYAQLDPPLLIHLALYDDTRISSDLTGNGMTVSWVTKQSLMSPSVVQFGLELSRLSEKIVSSQKCERYSFCDYRSPCFHHVTIPARSLSPGTMYYYRCGNEASGWSEVRTFTIPMAIGNTKSAVFALIGDLGQTEFSQRTLQYIASRKKELTAIFHAGDLSYADSDQPRWDSWAKLIEPIASEIPWMVASGNHEKETPCKSKTDPFISYQNRFRMPYINEPNSLQERNLYYGIRVGMTHFIILSPYIDTTKNSSQYRWLEEELRRVNRALTPWICVLMHGPWYNSNTAHQNRNEPHFEMKRNMESLLYHNRVDLIISGHVHAYERSLPVWNEQVQLDGIVYVVVGDGGNREGLASSFLQPAPEWSAFR…	PF00149	2	438	9.48e-103	PPP
Albugo_candida	CCI46863	MAIGNTKSAVFALIGDLGQTEFSQRTLQYIASRKKELTAIFHAGDLSYADSDQPRWDSWAKLIEPIASEIPWMVASGNHEKETPCKSKTDPFISYQNRFRMPYINEPNSLQERNLYYGIRVGMTHFIILSPYIDTTKNSSQYRWLEEELRRVNRALTPWICVLMHGPWYNSNTAHQNRNEPHFEMKRNMESLLYHNRVDLIISGHVHAYERSLPVWNEQVQLDGIVYVVVGDGGNREGLASSFLQPAPEWSAFRKALYGYILWNVTNQTHAALEWYAHNGEGAQLEDVFWIQSTKFRVTQNA	PF00149	11	293	5.18e-92	PPP
Albugo_candida	CCI48152	MRSRNCLIACVACLTVFAVLGIILGIVLSRKTISHSNKGGKELWKKKSEEVFGGLEMSGSGSGSEEDEMDTTDPTLENYTMTALAIGDWGRTVAKVGGSCCARRKTYTIKDFNAMEYTATLLGLAAAKVKPRPTFILGHGDNFYWTGLNGVQDQAYRFHETFETKYNDASLDGVPWINVLGNHDYGGASFVCSKDNAPVKCTSPQALVSALKSKFDLQASYHSPNGDRWVLRDHFYTVRYASEAFDVEIFNMDTNDADTHGLRQICCQCYGYSGKNDGRCEQVVRGDALCAGGSTAMYDACATQLKAWADDSRARLVDAVAASNATWKIINTHYSPYNHYSPEKAEQWKKLLSTFKGKVQLFIYGHTHAEKHDYASFRMHFIENGAGGGIQNESPSGIP…	PF00149	84	434	2.73e-24	PPP
Albugo_candida	CCI48160	MGTFKNRTIAVTLIIVASIAIFVTVTILSSKRESVSLEEHAEGEDHEEEEEGEESTGLHALGISHWGAYLKIARDGETEVANGKMQMSVAHLLSLSAAKLQPQVILNHGGNFYRNGVKTSDRDHRFQQSFEEVYYQSAVVNIPWFSVVGKPDYGGGWYICGVDVAVSHPCKSVNEVVQALNAKFLLEKSYKSPQNDRWILPDRFYKQRLKDEHSGVTVDIYNIENTAADSSEANDICCQCGAYSKGEPQQCSGVSRGDKLCFGGHTDMYDACMDQFREWTKDTYNRFVKESEGSDATWRIVNTHDSFYGKMSEENTNAWLDAIKKAKIQLVLDGSTPSEKHDFGSFNCHFITNGGGGGVKTSPSKSLSGHAIKAGIQTIWESPDRPYGIYELSFGKESL…	PF00149	86	404	8.57e-21	PPP
Albugo_candida	CCI48161	MPGLTIEFQTVFATMVKCPTILSLVTLGNLAPGTSAAEHDSTCGQFNVMALGDWGAPLDTNNVGTQAAVATIMGMWIETYNSYSDVFDLGDSLYWNGVIPTNVKTRMKLSFEDVYPELHQKDIFWSGLFGNHGLAGGAYLCIKNDVNISTLNPTRVACERPDDVTDALNQHVLGQQTYAKYNKLWYPKQPFYMRTFTRNDIVVDVFFVDMNSARVNGVSNICCQCYGQANTNGCEAVTIMDEKRCADGRTDIVKACSGVLNAWENESIKMIEEKACSSKADHKLLLSHYNVLLHLTDEKRDRWIKVLNDCGVTLSASGHTHGMALQAHAGISFITSGNGGGRPSEIVYDPVVGNTVWKPEVANYGFTALSFNKTNVLVQYVVVKEDSIIGSSKAENKIT…	PF00149	46	381	1e-12	PPP
Albugo_candida	CCI48162	MVRSTSILSAVALSDIQAAHTPPISPTHPTFTNSTQTHSIYAESSVTPSSFTHSTYGKLRKGQPNQINVIALGDWGAELADKNMLKNQKSVATIMAKWSEKHGVEYVFDLGDSLYPNGVTPLHAEARMTLSYKEPYKELHEQNIMWYGCLGNHDVGATRYLCFDDITEETSRPCETADEVIEALDRRVEGQKTYKHPQWHPKEKYHKKRLIKDDLVVDVFFVDMNSVKTTRAASICCQCKSGLVKDNGCQTYDKEALESMQKCKTKSDVWRHALNIWMSGNKHHMKW	PF00149	69	154	3.41e-12	PPP
Albugo_candida	CCI48352	MQRFFFCVLFHLFASISADNDTTSFQFHVSMASVKEGNVYLIDWVYPAPVITKGVLPAQEESIIAFGTALNSLNVYVKGRFNGFVSQNDENSEFVACYSSIIPLSQLEGASSVYYALVQFDAGKEATKISATIQFEVPKPAGMRWAVFGDMGSTTQKKASGISLPALLNDFKKGLFQGILNVGDLGYELVGANGKNYIESFATMTQHIPMQITAGNHEFMYAMSPLFSLHNYRTRFAGMGNGPGTTSGSNSSHSYSFDSNTIHFIFLNSEIYGDEPYGNYAFGQSGQMPTWVLSEDTRNADAILQRNWLANDLASVDRSRTPFIIVCMHRPPFNCPWHVEAEGNVFSRDIVPLLDQYKVNLMITGHEHTSMIFDETMVLNGRYHFPKLIIVGAAGNNEF…	PF00149	146	426	3.79e-32	PPP
Albugo_candida	CCI49006	MHVAKQLERLQRGELLDCATFLALCDRVKDIMVQDDNIVHISSPVTICGDIHGQFYDLLELFKLSDAVPSTHYIFLGDFVDRGAMSVETIALLCIFKVLYPSAVTLLRGNHESRQTTAVYGFQMECLKKYDGDPRPYKACMDMFDFLPLGALVDQHLFCLHGGLSPAIHHLDQLRMIHRFMEIPADGPFADIVWSDPDPKNTGFHLSPRGAGYIFGGDIVEKFLHMNGLRHMSRAHQLCMEGYQVLFRATFSTVWSAPNYCHRFGNLAAVMKVDENLQRSYKVFKEANRSQSVDVQGSASSSADVIDAGYFT	PF00149	5	287	3.53e-167	PPP
Albugo_candida	CCI49587	MNRRFSWVLTASMGAIMAQVVSFYIASLYCKFIAKNQGSTCALVLSDIHLLGHRRRNVLERMWSDWQIFISVTTALHVHRPAFLVVLGDQLDEGGFPTQQLVYESYVRRFSWIFSQVRRKTLFVMGNHDMHFGAEELMRYENAFGACNSMYLADGASFVVLNTIALDTNVHSGNNAKIQTQRFLDDLRRELERKNTNHKVILLTHFPLYRVNDLNCGDLRSNERGHITYLDPASRYQKHRHVLSPPLSKYLLDTIRPSLVLSGHTHAYCAQHHRVESMNGFPMNISEYTIPSFAWSQRPDPSYAVLNLDFSISPELQLCHLPDERFIATICLLFISVCLLKYVKTLGPISSNKNRIAQSHFRTTQSVHKVSESELRTENVL	PF00149	81	295	1.45e-25	PPP
Albugo_candida	CCI49588	MGAIMAQVVSFYIASLYCKFIAKNQGSTCALVLSDIHLLGHRRRNVLERMWSDWQIFISVTTALHVHRPAFLVVLGDQLDEGGFPTQQLVYESYVRRFSWIFSQVRRKTLFVMGNHDMHFGAEELMRYENAFGACNSMYLADGASFVVLNTIALDTNVHSGNNAKIQTQRFLDDLRRELERKNTNHKVILLTHFPLYRVNDLNCGDLRSNERGHITYLDPASRYQKHRHVLSPPLSKYLLDTIRPSLVLSGHTHAYCAQHHRVESMNGFPMNISEYTIPSFAWSQRPDPSYAVLNLDFSISPELQLCHLPDERFIATICLLFISVCLLKYVKTLGPISSNKNRIAQSHFRTTQSVHKVSESELRTENVL	PF00149	69	283	1.41e-25	PPP
Albugo_candida	CCI49589	MAQVVSFYIASLYCKFIAKNQGSTCALVLSDIHLLGHRRRNVLERMWSDWQIFISVTTALHVHRPAFLVVLGDQLDEGGFPTQQLVYESYVRRFSWIFSQVRRKTLFVMGNHDMHFGAEELMRYENAFGACNSMYLADGASFVVLNTIALDTNVHSGNNAKIQTQRFLDDLRRELERKNTNHKVILLTHFPLYRVNDLNCGDLRSNERGHITYLDPASRYQKHRHVLSPPLSKYLLDTIRPSLVLSGHTHAYCAQHHRVESMNGFPMNISEYTIPSFAWSQRPDPSYAVLNLDFSISPELQLCHLPDERFIATICLLFISVCLLKYVKTLGPISSNKNRIAQSHFRTTQSVHKVSESELRTENVL	PF00149	65	279	1.71e-25	PPP
Albugo_candida	CCI49623	MSSTHCDLDRQIEQLKRCEYLKESEVKALCQKAREILVDESNVQRIDAPVTICGDIHGQFYDLKELFSVGGECPETNYLFMGDFVDRGFYSVETFLLLLALKVRYPDRITLIRGNHESRQITQVYGFYDECLRKYGSVNVWRYCTEIFDYLSLSAIIEDKIFCVHGGLSPSINTLDQIRIIDRKQEVPHDGAMCDLMWSDPEDIDGWGLSPRGAGYLFGGDVVDKFNQTNNIQLICRAHQLVMEGHKSMFNNALVTIWSAPNYCYRCGNVAAILELDENLEQRFKIFEAAPQDARGVPAKKPAPDYFL	PF00149	7	291	0	PPP
Albugo_candida	CCI49812	MVFDLSVEVLDQWCDKLMSCNSLTENEIMRLCTKAKEVLGKESNVQLVRCPVTVCGDVHGQFHDLMELFRIGGHTPDTNYLFMGDYVDRGYYSVETVSLLVCLKVRYKDRVFILRGNHESRQITQVYGFYDECLRKYGNPNVWKYFTDVFDYLPLTAVVENKFFCLHGGLSPSIDTLDQIRGLDRLQEVPHEGPMCDLLWSDPDDRSGWGISPRGAGYTFGQDISDQFKHANGLQLVARAHQLVMEGYNWSHNGNVVTIFSAPNYCYRCGNEAAIMEVDERMDYTFLQFDPAPRRGEPHVSRRTPDYFL	PF00149	10	293	0	PPP
Albugo_candida	CCI50555	MSASNKLSAFLATVPSNAKQIPDTFDAVQELHTSDNDIDDKVCAVSDATHVDTISQVDGIDLKTLTLDSTDKLSHFISATCRTASFSQAEKRIEDSDPTATISAHTRHITSKADNEAEGDAMLRVPNMNPVLSGNHHRRISTKCGSAYAFSRKTHDKITDKIVQHFVSDVPIVAISRSSNETLQAASALCVEDIALLLQSGKMLPLHTVLDVVRKATNHMTAEPNVVEVQAPCIVVGDLHGQYQDLLSIFNSNGFPSAENRYVFLGDYVDRGVSSCEILLLLLAIRVERPESIHLLRGNHESRSLSTFYGFRKECWIKYGGIVYQRFLKCFQSLPLAARIHTEFGTFLALHGGLSPDIRYVEDIQNNVNRFQDPEPQGALCDLLWSDPEKLDSNDKNKD…	PF00149	209	483	2.03e-99	PPP
Albugo_candida	CCI50857	MRCVFIAIAAQWQLLSANDVFESNFRVVSSSQTTALKLGLRVTPSQLRDGEDLKVQWNKNFSWSLLDFISITCGPQQNDGDFLFKVYVVRYSYHNTVVFYRQIMLRCDYVVRYHHFSLFQFGYHVIDKVVVKMKESFNTPKQGHLSFTSLWNEMVVMFNSDSNATEPMVRYGLSREALDRYASGTWTTYEAKDMCHRPATIVSQWRFRNPGFMHKVIMSDLHSGTRYYYQFGNDVIGWSRIGSFISRPEREIENVKFIAYGDMGGFMYQSAEWTAKRVFDDIRQGFNNFLLHVGDISYATGCGFQWDQFMHMIEPIATSVPYLVSVGNHEHDYNRGGRTHDPSGAVGYDDGMDFQPSWGNYKSDSSGECSVPLYHRFHAPGNGRGVFWYSFDYGPIHIV…	PF00149	255	562	2.18e-84	PPP
Albugo_candida	CCI10985	MEKHQKILRQIKYAFPSYPTTETEIEYFRGLRIREKALTLTQHKIIQNFVKKVKQMRCTETSDGRNSAFVAEYVHLCAESSGSDWHKGALCVQTRERMKKNRYVDVLPYEATRVRLHDNDPNEYINANHIAPFYIACCAPLPNAMIEFWKMVWQQNVYVIAMLTHLIERGRIKAHQYWNETIMSITDFGGVSVQLCTQTFIGQNGSVLPSEKNSLYVLRAFKIWNGDDSSRKERNIVHIQLTCWPDHGVPQDFRAIRSILDIIAARKRDADALGTDFESKVIVHCSAGIGRSGTLIAIDIVLRQLRAALVLNKSEAELQDALNIAKVVYHVRCQRPLMVQTPQQYAMIYEYIGAVIAETQSW	PF00102	98	350	6.72e-76	PTP
Albugo_candida	CCI39928	MSSPVRARDWEQKLTIKCRFCGGPQCKRCSENAALAKTDSPIPGLHADWITDRILGMMRPSSRLIKQYQITDQFHRHHITAVFNLTIPGEHPFCGDGLGSSGFPYDPENDFMAQKIQFYNFGWEDMTVPPLSLMMDIVKVMTSMLQDGMQKVAVHCHAGYGRTGLAIACVLLFMHGISPERAIHIVRRDRPGSIQTSGQATFVHEFCEYMNSAKVTFALPFIHEPFTIAQAIEQQNRLMHGTHTGQRSFQISRILNFLCSKLEQFSEKASFEVIQALIAHPPRAQVPLRYLANSRKQDSESFGRRHSSPQDTLGASASQSTSILDELFSIKVAFNQGPHAWHSLQQSMSSENAITIFSALLLDWLEHLSKPLLDACMISSTSQNVYLQMNGLPMSVALA…	PF00102	40	243	9.28e-101	PTP
Albugo_candida	CCI49389	MIAPTNKPTLVQWANLSFVIMDAPTNDNLQFYLKELKKYNVTDLVRACEITYDREAVNAAGINVHELEFPDGEPPDDDIFQRWLSLVADRFKENQPKPTLSNRSIAVHCVAGLGRAPVLVAIALIENGVDPISAVEHIRKFRRGAINLRQLKYLEKYQPHFGQKQKCTIM	PF00102	5	160	5.18e-91	PTP
Albugo_candida	CCI46154	MFKLHVRSGDLLLEDCRGNPCSVTTTSTSSSPAEYPSFLRLFCSNGSNASPHDECDIERMTSEAGAALLESKTGSVQRTTTCFAFYGMYKLLSGMYLAYIKDARVIGSGPRSEKIYCILSLKLIPISQTSYQTFLKNASSRDIRDEGIYISMIESVFLARTFYFSYEYDLTLSAQRKAIKNSMSSVRNTTIQVPAHMPNASLLSPVSSSSGPGSQTNGSKSSTSSNSSVSTVNQCLWQHLEDDFFWNRRLIQPFLVKELHSWIIPVINGFVKVIKKCEGLRCDLFLFTRRSWRRTGTRFNVRGVDKEGNVANFVETEMMIVKPNDSICSYVQIRGSIPLYWDQLVTLKYMPRTRYAYSTGSDRIVDWNGLAFRAHMDNIIQRYGHITVVNLVDRAGSSR…	PF02383	83	639	1.44e-95	Sac
Albugo_candida	CCI47497	MKSSCNRAKRAHRFRLLLQDDVIIIQRASFSECLAIPRAAISSVEGSSSTADEPIRSSLNIAVEDIKTFSPLHGRILGFDAIYGIFWLLRGPYLALVSESKVISNNEIHKEIRQVMKLELLLIAAYQNEAPLTPEKELDESRYLEMLTTNIDKLQLHFSFESDLTHSLQRISELMPPTSPVSQDDNYAAIAERADRRFCWNYVHCAPFFERKLYKWITPMMQGFIEVTESIRVNGTRFTMRGIDAEGNVANFVETEQICIFQDGRRTSFLQIRGSLPFHWSSPVNMKYVPPVYQRNKIEKDVEAFRKHAYELMQLYGRVILINLIDKRRHELQLGNTLTKVIGAAANQDSHILANIRLVWFDFHQECRKMRYQNLVRLIQLVDDDFRNYGFFCRDADGT…	PF02383	75	525	1.12e-88	Sac
Albugo_candida	CCI47498	MKSSCNRAKRAHRFRLLLQDDVIIIQRASFSECLAIPRAAISSVEGSSSTADEPIRSSLNIAVEDIKTFSPLHGRILGFDAIYGIFWLLRGPYLALVSESKVISNNEIHKEIRQVMKLELLLIAAYQNEAPLTPEKELDESRYLEMLTTNIDKLQLHFSFESDLTHSLQRISELMPPTSPVSQDDNYAAIAERADRRFCWNYVHCAPFFERKLYKWITPMMQGFIEVTESIRVNGTTFKMIFISRRSCRRPGTRFTMRGIDAEGNVANFVETEQICIFQDGRRTSFLQIRGSLPFHWSSPVNMKYVPPVYQRNKIEKDVEAFRKHAYELMQLYGRVILINLIDKRRHELQLGNTLTKVIGAAANQDSHILANIRLVWFDFHQECRKMRYQNLVRLIQLV…	PF02383	75	542	5.99e-98	Sac
Albugo_candida	CCI50050	MNTLVSVKRDIERGVRPLISIVCPPLDPPLPPRTSSSRRKSISNPSDSTSSSSPGTQKQHYRETYLDSVIQYYERFTVYETDSMYYVVASDRHYSQFRFFQLDRTIEKPNSLNDILQEDCNVYDWAGMEAKLQEISKAKTQNTKSATASSSYTHGKLVRVLSAVGIVGCFRFLCGYYMMFVTERRKAGCIGGNFIYGVQSTQQISISRKLEVGTGWSWFRRWLNPSPEEEAEARYLGLFHFIDLSKDFYFSYSYELTRTLQYNMTAQHVEPSEMFVWNHFLIRELNDCLSKSTSAKILMPYMLGCYEQRKCSMFGRLLSIVLVARRSRHFAGTRYLKRGIADTGKVANDVEIEQIIEDESIGMGKFSSFVQHRGSIPVFWSQETSATLPKPPIVLNRVD…	PF02383	165	471	1.92e-108	Sac
Albugo_candida	CCI50051	MYYVVASDRHYSQFRFFQLDRTIEKPNSLNDILQEDCNVYDWAGMEAKLQEISKAKTQNTKSATASSSYTHGKLVRVLSAVGIVGCFRFLCGYYMMFVTERRKAGCIGGNFIYGVQSTQQISISRKLEVGTGWSWFRRWLNPSPEEEAEARYLGLFHFIDLSKDFYFSYSYELTRTLQYNMTAQHVEPSEMFVWNHFLIRELNDCLSKSTSAKILMPYMLGCYEQRKCSMFGRLLSIVLVARRSRHFAGTRYLKRGIADTGKVANDVEIEQIIEDESIGMGKFSSFVQHRGSIPVFWSQETSATLPKPPIVLNRVDPTYSACKKHIADLFQRYGSPIVALNLVKHSEKKERETIVGNEYVNAVEYLNSFMPPQHRIRYVALDYSRLSKQKDLNVLHTID…	PF02383	82	388	2.49e-109	Sac
Albugo_laibachii	CCA16497	MQFRVRLPSIFRLALARSNQTEWMRYATIKNDSALYQYLSFYKYEKIDPNGLESFQKELQTSWKSLNVLGRIYLSQEGINAQLILPEPNIQSLVESFPNLIDKDQLFLGQRLHLNNEQASSLDPSQVWRSPFEKLDIRIRRQIVRDGAERMLLDVHDSGRALPPDIWHQKLTQNWPKNQLLLDVRNAYEHEVGRFIHATRIMVNTFQETFNAIDTLLQRHEVENGSQPHRILIYCTGGIRCEKAGAYLKQHKGIEYVEKLQGGINNYVDYVRRHSKESLFKGKNFVFDQRCVQNTTTDELIVTSNVLGHCIRCGKSSNTHHNCSNEMCGALFILCESCSQSGITCSDGCQQVVNVMRSMDDAQCRAYRKNHAAQWKPPNPNAFRTGGNRDKRMCTDNIL…	PF00581	33	373	1.48e-70	CDC25
Albugo_laibachii	CCA16959	MYRAKIKPPLSMMERRIPQNSKYKDTKSKIDSGTTVNKVRQISQKEFLKRRDETFRRITCKCLADLFTEYEDNGKCAVEPEMMAKMVERDGKYCLDRVPVNNNSAGPRVISYEADEVEEYDAPYLILDTRSKEEFASNRLQRAQSFPSSFVCRDYVLPQMQKFKNQENYLIILYDLEDTTVAQTAHVLVQRGFDNIYVLTGGILEYADSHPEHLEGIPFPKRAVDPQKKLIAREVMRGSPALSVSGAKSVKKEADTTKSRKNMTKESMLSCAETAQSREDGVAGYDSDASIYCVRHGHQLSCFRPFQRFRIGWKADGIIQSSRSCHCSNIYMQRCHLSLMHSDGISGKAGILKRHITKESLDFYEKMMQLKEMQWIVKWEEYTEFHTKPFLPLWRVNQP…	PF00581	121	212	8.65e-09	CDC25
Albugo_laibachii	CCA24115	MDTIQRISPAALANSLRPLLEKQLSNAHTNGREDCLYSDLSVIDVREDDYDENGHIRSAINLPSGDYFQDDEQVNELVQHYKNKKMVVFHCTFSQVRGPFCAQRFASRMDVMLQEQEARPEVRVLAGGFKSFQAVQTVLSIFLNPLPFVAYTIV	PF00581	6	133	6.23e-23	CDC25
Albugo_laibachii	CCA17266	MALHNDGIEFLPGRLWYVSLKQTPTPTNGVHFFSIDHELVYWNFYLDFGPLNLGQTFVFSEMLNEKLKNAAKKKEKLVLYSSTQGQQRANTVCILGCWGVLYQNMTAEKAFEPFRAMRFPSFHDATPSACLFNLSILDCLQGLEKAIQRRYVSTQTFQLREYQHYEQVENGDLTWVSPKFIAFAGPHQQYSRTPQGHVMLTPEQYIPYFKAKNVTLVVRLNEKQYDENRFIDAGIEHLDLIYPDGTNAPIPILLKFIEACEKTSGAVAVHCKAGLGRTGTCIGAYMMKHDLFTAHQLIGWLRLCRPGSVIGPQQQFLESIQSVMWASYPSSWPIAPGNSTRLMSEAIKQPKLASLRPVVVKPVNVTGLLPIRVNGKTYTSMGTSDRMQGEKLNDQKLMR…	PF00782	156	326	1.05e-113	DSP
Albugo_laibachii	CCA13937	MDDHHSLTHNHFEMDTISAAISIPPHEICSSIDEVIASIALEYRAFLTPKKRSLREVVLFGTAIRMSKMVSAFELIYNCNAEQQKSENFWILRLAQLFIEDGLVMSVKILSDGFATFKHRYHFCTTLAYSDERDKRLYRTLSGMHAVNYPNEILEGFLFLGNMWHAQSRKVIRDLGITHIVNASLDVGNEFESVGVVYCTVTIKDRPGENISQFFNVVFTFIEDAKRVQHARVLVHCTQGISRSGTLVIMYLMRAHCWSLVTATNFVLANRGVVYPNAGFLRALMEEEMRLYNGNSITESELDSLLQDQIPDRPLPLEVKDQNASENCSLCCKTFKLLVDWKYRCSFCKKEFCSKCSSTRIANQLNDNKVNGGDESRRSKRICDVCVSRLWHIHLPRPR…	PF00782	150	286	3.74e-45	DSP
Albugo_laibachii	CCA15108	MVESNADQDADRNERDEDNGSKKLRKLEQTTTITHPAAIVEKFRRVHQLEHANLSLKSTLDVLINKRAKHSGSFSNSKKLLRWSKTQWQSFEKIAQYARKIPSGICSILPIRCPLSSLYEVHYEKGIASNYSPSALMERFIDDAKTGSSVNNLGLVIDATACDSFLHDAKEWKDWDVEYKKLKGSIDLTNFDDLETREKGETAMVNEFSEVLSKHRVSGKKEYDVAVFGLWGYNLVGFLIVSWMVEQMNVALDVALRDFSGACPPGIYSMYYLKRLYRRYFRALSEPAVRVMCAAKPRWDIVLTEDVSDADPSAGIGSEILSENDQQTAFARNSKNSAESSVMTPIAATSPTSSLTVPVYKPPVYCPPSNRQKKSQKPRKIRTWVDQVSKLEFGEILNS…	PF00782	88	278	6.91e-28	DSP
Albugo_laibachii	CCA15368	MDDVVSDLIAQQLNHPSIYSFPCGVRILPDVALFLGDATAASNRTYLTQHKINDVTSLGTGSIAPSVGESFIESSRLNSYQSIPSIVIDIFDLEHELILPHMEACFEFIRAHESSQEESNGVLVHCAYGQSRSATICVAYLMYTYKWTLKRAYEAIHHARPCISINKGFLTQLAHFERMEFDSDIRGRSAAQAEVADIQVSNYDFEVRH	PF00782	26	173	1.34e-41	DSP
Albugo_laibachii	CCA16396	MRDATKCDLNPSESALSVNTQMVTRATTEIVSLKTKRIVSLRRVNCRWLYNQVQASRGIILIDTRSHPDYLENSIPTALSLPPLPKCSSFDEMLTHMLPETKEALARKKRHLRDVVLFGNVARKSLVASGDVTVLASEAAIDTTYDQTIEDEWNLRLAQALVEDGLVTSVKILIDGFQTFNFRYPFCTCSSETHLTNRPTRTSSGTHCVNYPNEVLEGFLFLGNMWHAQSEDVIRNLGITHVVNASLDIENVFEHENVLYHSVNVKDRPESDISQFFDSTFAFIEEAKRTSHGRVLVHCTQGISRSATLIIMYLMRAHHWSLVTAANFAIASRGVVYPNIGFLLALMQEEFRLYNGNSITEEEFDLLVQNQLPDRPLPLEVIQRRVSDKCSFCCKIFSL…	PF00782	212	348	3.28e-47	DSP
Albugo_laibachii	CCA16809	MFDVLHENPSTLLYHTERVLFKTRILSDANTRQHLSVDFPAPSSSSTRCSLYVTNFRLILERRTEETDPSIEIPLCSIAEVSGTRPNNKVPSFPELLIACKNFKFVKLSFPDESTDNYEALVTLLQENLLKKDVETLPSSSLNEESWLKNYMSDEFTRLNFKIPTRRSHLGNGFRITTINENGRFCPSYPHQFIVPNSISDGELRKISHFRAQNRIPAVTYRHSNGTVIARCSQPLMGLRRRRCVSDESYMETLLHQTNGKLAFIDCRSQVPQKLL	PF00782	155	271	3.68e-39	DSP
Albugo_laibachii	CCA18815	MGNAAARGKSFYDSILPNNSSQQKNNVSLPQPKLSLDQVDLYHELGVSEVSESARKASVLSEYKDICSEILPSFLYVSNLSVARDITRLRELGISHIINCCSKLDDEDDGTSFIRLQLALRDDVEENLTPFLHIVVQFIQSAKQFPKSKVLIHCHQGVSRSCALAIAYLMYATNASHHDSMTIVKQKRAICSPNTAFICQLLEWQHELTLIRSNCMEAKLFRLAPHAAHDANFWLLKPCFHPNSRKHIFSQFDAPNHAEVDSIPLTIGVYCILDTQQATVTIYSSPNCVIPDPQEKARQLLQPILATYFYEKEEVKVNYIQEKVEDHPILERFKTFLRDELYHYDLELEWTQRRRSIKESKGSTQTSSPQFFILEGDHTGNWELISNYDANDLTSDSAA…	PF00782	67	203	1.84e-44	DSP
Albugo_laibachii	CCA19342	MHTSDCSQSQSNLFGQSQSLHLSTASTPDCLYPITNASKKRLSIDMKVRYMRMPEGSQSRSSIHRRSLQPIRRIRNPGNLSLNLSQVDKVVSFDENDGALRRQDHAGICSKITEFLFIGGSAAAKDFESLSILGITHVINCAACVVPAYFPDDFTYYNLRLRDHSSQDIAKHFYSIFNFIENARASGGKILVHCVKGISRSPTLAIAYIMWYKGVGVYQALEFVRHARPVVDPNAGFIFQLTEWEQLHLKGTIEYPPHPLVYRIELSTENDKITSNVERQEDRDSDENAMDISNKMHTTSSNQKEQPVTNNGSIQMHPMIVGPLNYMTQKHFFSPTNQNMHSIFVLSSPDYMCVWCGPDASGEQIHAAEEAKYLLQRFEAFPQNCDVVFHGQEHDAFWQ…	PF00782	109	241	5.59e-61	DSP
Albugo_laibachii	CCA20234	MPRSPRLGNEEENGRQTSARSNRHCHRGETSNSDEQYYARKSYQRNDEQHHRRNESRVSNQYYSRPNTTNRPRQARIPIVKATHHFTNIINQSRDVAPYSDQHTNPPRKSQMPPRTSHSANGHRKFQNGSTSSYQESSQDFQSRRNQEPRQAIKSRKHTNSKKCTVPDNWSDVPKIGNAIGSSRIVALRVFLDHKYSRLIQDEEQWTPTMFCHEQKRLGHDVRLVIDLTNTDRYYDGFELEQCNIRYLKLPVEGFRGPPSNTIVNKFIKIVEEFITTYEHGTIAVHCTHGLNRTGYVVIHYLVRKLGFSLTDAIQLFTLARPPGLIKYLYIKELYRKLAPTNSVKYPELPAWANKSKYSKC	PF00782	169	336	3.64e-53	DSP
Albugo_laibachii	CCA20670	MRSEAFSNWSTKMSLKKLPSLRLENSIVQDSEPIPIVDRVYLGSIHGAYNLDALQNRKITHILNAAGHKPAYPGKFMYLTLHLRDQSDAHLLSCLPVALEFLRQALSDPDGIVFVHCTGGRSRSPAILSAYLMTEFKMTFTQSVEKLRLLRAVIAINDGFQYQLRCLEAAKLDTIRANQVMLQQQLEATMRSSCLEETTGNSLTARGPLFQDESGRINGKVPAQFELCVPHDNRANHTAIIIPALRSMATLFTCKACRTPLVSSSSVVNSTSAELRAVVKCSQKVTESNQEQHRVRSLNIDRRIRASGFAENTSTKVQLQNSVSRNLQPFSPYISDKAKPKQNGPQFISKRLQHIWERCKLKAVGSDSETNLRLVLDRNQRMWQEQMQSLSVTSSQDTQ…	PF00782	33	165	3.47e-39	DSP
Albugo_laibachii	CCA20817	MMNICWEWPLRPICVILLLVYMAFQLHLLPKKLSKIVSKVFFYPTLPLTYWTRRHAYWTQLDGKVIFGVALLEPLQHVEMLHSKGVRAVVNLCDEYSGPLRKYDKLAIVQLYLPTIDHCEPSLEDIQKAIAFIHEKTQAGAMVYIHCKSGNGRSAAVAFCWLLYAHKMTPVQAQMYLNDRRKVRKELYKQPQIARFYRELMEKRDRS	PF00782	57	199	2.06e-43	DSP
Albugo_laibachii	CCA23229	MADFDMPSHIIDHVYLGSRQHARGYDMLKQLNITHILNVTPSRDTDPISGVPNFFEKKKLFIYRRCAIFDSKSEDLVPIIESSVEFIENAKHYGRILVHCNKGISRSVSLVVAYVIKYHGLSYDEALSLVKKKRPIASPNTTFLNQLRAYARRQQHQKSQSSSGVVKESSLIGPSIQISSEKNAILIGPKLPSELDASMPQACEPRHGTSAGPSPRQEPRVHKKHKKESN	PF00782	7	148	9.38e-53	DSP
Albugo_laibachii	CCA17473	MNKIRAAVSGSRRRYNNDGFDLDLTYIAPNLIAMGYPASGVEKTYRNDINEVAKFLNSRHPHAYRVYNLSERRYDYSKFYQVAEFGFPDHHPPPLQLLIEIMNDMLRWTAQHPGNVVVAHCLAGKGRTGVICSCFLLLTGEHGNLQCLKSRREMYMMVSHTVQHFCQLRGQGVRYPSQALYIYYFIKILRKLRGQVASIPTLLPPKRLLLKRVILRGIPDFEAAPRGGCTPFLQVSPAPFQHRQTRLLYNSSWQRPVFETYVADDNGVIAFETNCHIEGDTLIRCFHANTSTMLGKHIVQMFHFSFHTSFMRRNCKVYRLRKSDIDEAADSDRFPQSFSIECFVDHETQEIDFQSEDAQALDSEDSQDERKLQSDRMSRFALLPDTKQLDQEIFSQTLG…	PF00782	23	188	6.99e-62	DSP
Albugo_laibachii	CCA19204	MHATRAEASPRKSSLAGIILRLSPTKTRREDTCYQISSPEPLQSSAKLQNVQPVAMMDPDREAVSPSHLQIRSPSLASDTGPASSSWKQVVSPSPASTQFEMRGISIMSYPIKQLVSKEKRRFEEDGFNLDLTYVTNRLIAFGYPAESFEGIYRNHYKDVYNFFEKRHGDKYKIYNLCSERNYDKVKFHYRVAEYPFDDHCPPPLALLLAFCRDVDQWLAQDPEHVAAVHCKAGKGRTGVMMCSFLLYKGIWKTAYGALAHFAAARSLKREGVTIPSQRRFVAYFAAMCRGMAPLPRDVNLEYGSVELQGGNELEQREHHMPLEDYHQFWESMVDGKCSPLSQITPILPSSKPLVLVMITIDGVYKSRPIDPRIRIKCCTLEGIRNHPSRRFSSKIADS…	PF00782	131	288	1.86e-94	DSP
Albugo_laibachii	CCA14221	MRSSDNTAENRDHLRTIAIECYRELVHSVNWTVKDGERVEPGQEIATLGVTERGTFSRIVAPNHGTLRYDRSTGTEPVPGTSNVPIAYIEFCIHPLMSGSTCMMCLAIVTDEELVDGAHGSVNIVSHGQVLRLNSAEAKKFDSHTMERQLIAKKLSLVLDLDHTLLHAVYVADLLEQRPTASDEIHYFKIPGVMTMEYVVKLRPGLHQFLKSLREQYDLFIYTHGTRIYAEAIAEIIDPDDTLFRHRIVARTDTPDIDHKSLKLLFPSCDDSMILILDDRLDVWKENEGNVLLIKPFHFFNCTAEINNAPGETISPSASSQNQDSDPVEPTKMDTDFEYILKILQRVHQAFYQCTKAGRTAEEQMSGRGNDVKQILAQEQRKILQGCFIVFSGVFPVSD…	PF03031	150	300	7.85e-53	HAD
Albugo_laibachii	CCA16472	MSFPLTQEKWRHLRDEMDCFMLDCDGVLWRGDESIPGASQAVQTLQNLQKKVLFVTNNSTKNRQSILKNLEANGIKAVKEDIISSSFATAYHLEKIAKLSGKVYVVGESGLIDDLKDAGFECLGSKDGLVHEFPKPFSVDTDIKAVVVGLDRNISYYKLAYAATCLRTIPNCLFIATNLDPTYPVDDAFLPGGGSVVKFMETAIGRPPDAVIGKPSQDFLKRIVEMHSLQIAKTCMIGDRLSTDIEFGRVGGLQTLLVLSGVTAESELDSSLKPEQTPHHYATSIAVISEFENHKKPRTSS	PF13344	18	290	6.04e-99	HAD
Albugo_laibachii	CCA20474	MQWLDGISEIVAKYDVFILDQYGVLHNGVEAFDAAITCFNRLAEKKPILILSNTSRRAVSVAPKLAHLGFDSDKLIGSVTGGEEAWRWLQSNKHLRKCSLITHRFAEQAFDKRKDFESIFYGFPSSQLDVVPISQADFLLVEGSGTIMYSPEVSEKTEIDFIDTGDPNCNEVLSYLKQGKDENLLLLCTNPDLISCGAEGRICHMGGQIAKMYEEMGGKVLYFGKPEKACFETCIQLAKQRVPNTSSKPLRIAHVGDSLYHDILGAQRSGIDSIFITSGIHRKELAQSSKASSDMSQLESVCCRFGIRPTYILQHFRW	PF13344	15	286	2.21e-48	HAD
Albugo_laibachii	CCA22096	MRQLVKKYKDSRILVLGSNDVENVVLDLSESYVLDSTDKALYATHYGFTKTTSVEEVVHQNPTQYPFRHHDRRESPHATEPVSAAMIMHDPTDWALELQVLVDVFIGGDPPGVGRPCASQTPLYVSNRDFTFAGAYPAPPFAQGSFTDCLMLLYEKMTQKKLQFTCFGKPFPSQVKYAETLLEQLSGQTLSRIYGIGDNPDSDVQGANLAKNWCSILLKTGIYDGKTYPTHKPDFLCETIGHAMDWIYSQHRVSQT	PF13344	1	247	3.94e-40	HAD
Albugo_laibachii	CCA23649	MWRGVRYAQKAVFRSNSACFTRQKSTFGVAIDVDGVLIRGKVPIPGAASVLQGLKDRAIPHVIMTNAGGYVEERKAVQLSEILNYEIDPKKMCLSHSPMRKLAAKYQNELVLAVGRDCTDLSAVMKKYGFQNALTVGQLHNNFPKLYPDIPISAQAERLGMVQLELCKHQFAAVFVLIDPIYWGRELQIVMDVVCAQEGRLGEKGLRQHVPIYSACMDFQYMSDFHLPRYGAGAFRAVLEHLYHRTTGHHLEQTFYGKPEKTSFEFVEKLLDEQHDNVERIYMIGDNPLTDIQGANGAGGRWKSLLTLSGMHVGPGNHEEHPAYRVVADINEAFKFMLDDFHDK	PF13344	27	338	6.08e-77	HAD
Albugo_laibachii	CCA25650	MARPTNMSSIQTQKQTRIPSTSSETQSNASSLFQTVVFSRKNTHTGPNEVRNRSNVTPKLADLKPNPLASIVHQADRDGKQKEIVNTSHVRTGSRRLSTQDRDASQNHSFKHLLSNFCSAIKISEQQKPQVVNDMVKPQFNSHLRSSTQRESVLPPQYPQDIGKKCLVLDLDETLVHSSFRPTTNPDYIIPVEIDGMLHQVYVCKRPGVDFFLTEMAKYYEIVIYTASLSKYANPLLDRLDPERTIRHRLYREHCVLHDGNYIKDLSLINRDLTQSIIIDNSPLSYLFHPRNAMGCSSFIDDPRDRELDSINRFLKLMTSVDDKTGETCQDESKAWADDIKRYHSEKRTLQWRPEQQAPIRHVTRYDMARQERAYDVILCKEREPEREAQRQSKEKSDI…	PF03031	164	323	1.1e-66	HAD
Albugo_laibachii	CCA14899	MTLQWNDHIADDVTEDKKSVETSSVRQRTSTSSPLDIYEDDSGRRSNHSNTSNSTGNTQYNFAAGKGPPRAVHFSDTKGLELTQAIQGDTYYPTPQMARSIVHNGSLRRFTADEVELYFSEDVHRYPVTPNDYAVRKLQQRCGILIAGSMDLMKKKTLVLSKWRKCRAELHHGVLILRPIKEGGNGGKKRIIIPIASCKVDFAALAENQLQITFTYQLETAKRRVRLENMTDMFMWWWGIQLASKCRCDMEQLHQAIQSKGKADTRDAKQSSESPCATSASHHYGNSHQAYSNADARTLNGSSSDVCTYFPRIMAKTEMVHSTNAPNDIIRTISASIPSVLDGPAVIHSKTTTTTGVTHLLLIRHAEAENIQFRVSDRDKYLTERGQRQAEKTAQYLEK…	PF00300	359	552	8.03e-13	HP
Albugo_laibachii	CCA15134	MQTRPVENRLHMKYVVFCSLWLPQILWCNEETTQQWDTESFQHLLRTRMSTKSQYPTPSSEEFAALIAQDNTINNPSQQCKVIHTNFVIRHGTRFPTKKAIKKILTVHKLLVEILHSSQSPTPFDWLLSWTPPYTTENEGTLAPIGEAEMSALGTRIRNRFFNPNVPTASDNNQATFEHTWKVRTEQSAKAFASVFISDPPINIEYRANRAGEDQVLRFYDNCPALDAQFATETSSTRHYNEYRHSSQMEANLHHFQELFGPQGQLLTQHHLEAAYDACAFDVALLKEYLQWCQIFRSNGPEMLLSMDFFQDLKHFYRKSYGTPLAYEIASPLLRQMITEMRNRTIGVSDVGASFKFAHAETILPLAALMDISYSDRHKTDSENHFVGSVPLEVAETRH…	PF00328	81	442	6.61e-27	HP
Albugo_laibachii	CCA15212	MVFLIQTRQMKSSRLFDSRDPIISQTTIEKPSSHQTNKLHPSIQPKHHVEYLVFNRHGHYINALNSSSSDTEQILSKIGKQQARLTAKHLASTFGATAKRQDVSIHHSDMTRAVETAPIISRSFADCTVQVSSLLREGWPGSPFQQKTTKSQKPATYRSDNDLERMYEAISRYLHSSSEEHEE	PF00300	56	180	2.9e-26	HP
Albugo_laibachii	CCA15482	MRYRLRQVQIAHRHGDRTPLWNAFAGSKAEERIETERWMKKVPSHTKLSDLCSKYVTVSELPKIAPNRLFCDTFGRLTSIGMQQLMDRGAQLRHSLFQHDADGTFFSQLEPENVLIYANSHERTQLSAKALLLGLLHVEKKLFPLHINLLPSEQDFLNRYAVHSELVEMKAAMEKTDLKLRTREAEMQCVREKLCDSLPIFSHKKHKFVWMIAADYCTCRISHELPLISGIEDIHRETIEHLSFRFQRFYSDPAILYLVAGGIMERIHTHILQAVNRSDGLNAHLVAFSGHDVTLLAILNFLGASVVREKSWWPEYGTAIAFQVVESEDGECFVRLEMNGELIQLNNGSPAFMPVEAFCSMIKDRMISIKLQAGISHELYSE	PF00328	4	339	1.23e-19	HP
Albugo_laibachii	CCA16101	MIRTNGKVWLCVALPFACVVQGGIYDAWKQHEYCNDLKHIDSTRIEPLTPEEQKQVESLLQVQILARHGSRAPYGRVFCWDEKKNNPMNVRWNCSTTSVSSQNIADKSSASGYGRLFRKQYTNGLNILKGDCVVGGILPEGREQHAANGLYLREAYIGPSPFHLFDTANISKVDTRHIYLRSDDQERTLGSGQVLFDAFFPPDASESTLLDDLLTWRVADYSTDHINANENICPIMRYIADLSSTSKTFHDHITSLPVVELEERFTASVGNFSWNTVLECLSVARCNNLPLPNGVDGALFTKIYQEVEFRQGLFLTYNDSWYSKVAMQPLFRDMINNLDDAIAKEQDYAKLAIFMGHDATLMPFLAALQRENWNRSWTPYAAAFVLELYKTTSGHAVRP…	PF00328	59	402	1.15e-21	HP
Albugo_laibachii	CCA16138	MYLDSALAHKNVMFWSALFSQKAIPSVRNSCRKASPLRFDNLHTTTGPHGSEHDASLPVPRLKELVLIRHGESEGNVARQKSLQGDDSLFYGEFKNRHSSNWRLTDRGRQQALAAGEWLRENNLVHFDRYFVSEYLRAMETASRLQLPDAKWYAEMLLRERDWGQMDLMSEQERISTMQHELQRRDLDRFYYAPPGGESLAAVAQRVDRLFCSLNRECNAKKAIVVCHGEVIWAMRTRLERMSQDTFRELQDSGRMVDQIHNGHILHYTRTDPYTGEVAPSFSYMRSVCPWNEKLSPKGWIKIERPVYDNEMLLAIAERVPRMIVSEEYIEETYKKTKSSFMLPKTSRTDHSTASAITINTLSATTSHNASSDVKPIYNSAKKALDLKKVLVVNKMTRF…	PF00300	65	251	5.27e-33	HP
Albugo_laibachii	CCA17243	MQSFVPNSTNLTSFSTKSLLEIAADPVSMDTSIPASCFQSDRLYIVGICAMEKKAHSLPMQAILSRFPSDIFQVVIFGDHVILNQTIDQWPVCDIFISFYSTGFPLHKAQDYVNLHHPIVVNDVAKQSLLLDRRKVYQVLQQNSIPLPNHVFVNRDNPSNNIENDQVLEYEDYIQVRDVRISKPFVEKPVDGENHNIYIYYPMNAGGGCKKLFRKIGSRSSIFDPQLNTIRRTGSFIYEEFQATQGTDVKVYTVGPNYAHAEARKSPVLDGRVLRDADGKEIRYPVILEPHEKEMARKVCLAFGQTVCGFDILRVRNKSLVCDVNGWSFVKNSEQYYDDCAMLLVKYLERALLLRKLAKTELLGNQLEWRTLSAIAMNAMNLKFSVDEKKDTTDDTEGW…	PF00328	410	1005	6.01e-29	HP
Albugo_laibachii	CCA18114	MNTLSSSVIDADCVNVDKYVVGICAMEKKTRSKPMLEILKRLEEKKQFDIHIFSDDVILNKEVDKWPICDVLISFYSSGFPLEKADSYCKLHHPILVNDLKMQREMFDRRKVYAILSRHGIPVPRHAIVNRDIVGKEDIIEEEENYVIVNGVRIDKPLVEKPVDAEDHNIHIYYPTSAGGGSKKLFRKIGDRSSEFYPNENRIRRDGSYIYEEFVNTQGTDVKVYTVGSSYGHAEARKSPVLDGKVMRDMSGKEIRYPVILNSAEKEIARKVCLAFHQTVCGFDLLRVRGNSFVCDVNGWSFVKSSKKYYDDCGLILHNYLVSALRSRYFRQIRLGSPISDMHRLCPQYAVEPRAKLSNADTQTSARSPRGGECEDVTGVKEELRCVIAVVRHGDRTPK…	PF00328	383	969	1.18e-34	HP
Albugo_laibachii	CCA18332	MELRHVILFNRHGDRTPIYTDLNSLLKISDEELIFWKTTLISPEKIEKLHRIAKVVGEDATIPPYCDPRHGGHYPGGHLTEKGMVQLKEKGEKLWERYHHLFGKETIRPEAIYASSTNYYRTIQSAQALLMGMFKHHDGGSPKFHVRTKNVETVVPEHSPELYFQMQELYLQELDPLIQAKIKKTEVCVRQLFQIPSADPVNWTAVRDVLTCKKAHNLEWPEGVTEEIYADVVDADAALWYQCFSHKGLGTTFFSNGIQELTSHLKKILGDDVLSAEKRAHDIGGPKISVYSCHDCTLVSLVNALNLDTNKMLPPYATIVTFEIYQSSSDSKYYIKVLWNDEVLKFKNFESETFLPFETFKKIAARNF	PF00328	69	340	1.4e-26	HP
Albugo_laibachii	CCA18395	MELRHVILFNRHGDRTPIYTDLNSLLKISDEELIFWKTTLISPEKIEKLHRIAKVVGEDATIPPYCDPRHGGHYPGGHLTEKGMVQLKEKGEKLWERYHHLFGKETIRPEAIYASSTNYYRTIQSAQALLMGMFKHHDGGSPKFHVRTKNVETVVPEHSPELYFQMQELYLQELDPLIQAKIKKTEVCVRQLFQIPSADPVNWTAVRDVLTCKKAHNLEWPEGVTEEIYADVVDADAALWYQCFSHKGLGTTFFSNGIQELTSHLKKILGDDVLSAEKRAHDIGGPKISVYSCHDCTLVSLVNALNLDTNKMLPPYATIVTFEIYQSSSDSKYYIKVLWNDEVLKFKNFESETFLPFETFKKIAARNF	PF00328	69	340	1.4e-26	HP
Albugo_laibachii	CCA18585	MIEDGRLPKERAGTVILLPLLAQGFTRLYLCRHGQTDYNYTRKLQGRGINTILNDTGREQAANLAEATRDLPLTAIISSALARAQETAQIVANTHPNLCVQSFPELEEMSYGQFEGQGHEKHHGFHSIVKEWRFGHYDKRFPGGECPIDVIARGNPKIEDIMRQAAAQDHIMIVAHGRFNKIILSQCLYGNLEHMHEFEQENTCVNVLDYDRESQTYEEVVINSVKHLPRQLTSDDRQHQIALR	PF00300	28	223	2.2e-52	HP
Albugo_laibachii	CCA19245	MTIVSNSLSSKHKLSQNQLSLPPSIAYKSRKTILGANEPNENASSLRNLKNCIDSPNSVGSTSSCSNLRFNRTLSERKIFTQTADKLVLVMVGLPARGKSFIAKKLCKFLCWKGLGCRIFNVGQLRRSVCTDNQDHTFFDPHNEKAIQARDNLAQQSLQLAQEWLLGTKGGDVAIFDATNTTKRRRQMLVREFEQFADQNELSVHVVFIESICTNEAVIDANIKEKVLSSPDYAHMNVEDAIQDLKQRMKNYEAAYQAIEEEENLSYIKLFDLQSKVHANNIYGHVAKSILPYMMSFHIEHRPIWLVRAGHCTEVQSDFHSIAKHPCVATRSANLSALGVAFAEKLAEFVQERTQAVMARTATCATCRNRGQEYTEPCLVMTSTLPRAVETAQFLSHER…	PF00300	304	513	1.5e-24	HP
Albugo_laibachii	CCA20542	MIEDGRLPKERAGTVILLPLLAQGFTRLYLCRHGQTDYNYTRKLQGRGINTILNDTGREQAANLAEATRDLPLTAIISSALARAQETAQIVANTHPNLCVQSFPELEEMSYGQFEGQGHEKHHGFHSIVKEWRFGHYDKRFPGGECPIDVIARGNPKIEDIMRQAAAQDHIMIVAHGRFNKIILSQCLYGNLEHMHEFEQENTCVNVLDYDRESQTYEEVVINSVKHLPRQLTSDDRQHQIALR	PF00300	28	223	2.2e-52	HP
Albugo_laibachii	CCA20832	MNIARYQSFQFASKLIRNRIQKSHKVKARHNGLQHFVSEASEFAVENSFTSSYNVHYQIRKQKKPLANVFEELKVYVGEHDQSKGKKKVQEAIQTFYFHCGQDAFQLPPTFRQNVLKYHQMRSLGNKDDENGRSIWRQDSILVSIMRLHLAENDYVSALKLMEDIIRQKQLEQEQRSFSKCGKVHEKVHFRLFGDILAFQARNGYFLQAYQQWQDLKRTLDMQWTNSMQDTLIDLLISCLAFHQVRSNANGTDSFEAQLKCLLQDLRYVTTEITAENARKLHEEAMKVGFKVGVIEEHEISCSNRCPHCKSSLQKEDISVIEWDRLINFIELRKTSKSKREGKQGAVPRLVKHELEPFRDWMLEKHAALQPGRLHYILDGPNLAYLNQNFAQGNFRLDH…	PF00300	651	839	3.11e-18	HP
Albugo_laibachii	CCA22367	MHMVRPELIHLISLSRHGSRAPNPTVQHLCPNNMQNYQKYHIPPEQLTERGMEQLQQAGEHIRDIYVKRKRFLNVSFNGPNHQHFETYFRADAATRCGQSAAALGYGLYPDGSGPGGFKKQIVPIFMQLSENEHDFGAGGPCWQVSNEHLTKYAGTRGRDLILKHRTLLQLVASICGEEFYLFKDPIMAIKDVADMFLFDINQGLPLLPGMNEDLLFELGRLSFQHMIERLYATSREITYACGGFPILLLKDLLRAAKSDSENQTAATSYKYHSYHGHRELLHGLGFMLGLKFHFDGLPSFNGSTPLIPGTTLLIELHKKTMEEERVQWLHHQDLEASENIRFSQDQTDGNNTNLIGNPRKRPPKISQETMNTSSADENLRLEDLRLSMSDSVIAQIHT…	PF00328	7	332	5.08e-14	HP
Albugo_laibachii	CCA22492	METRWKVSFIIAIAIAVCLQLAAGELRRLITLSRHGSRAPNYVTHTICPNNHANLQAYKVPPAQLTVNGMNQLVQVGKHIREIYVETQNFLSESFSGEKRLHFEAYFRADAATRCAHSAEALALGLYPFGSGPEGFPLQLVPVTMELLQHEHVFAAPKGPCKATLARDLAQYAQQKAPELFQGEDKDVLDRLGAACGINMTDVPHLKGGEDLILAVKDIADMLTFDQQEGLSPLPGLDTDTMKKVEQLGFRNLMERYYSSDRMITYWNGAFPDLLLKNLNDAARPNSPTSREYRYFSYHGHRELLHALGKLLGWEFHFNGLPEAMNTTSLEPGTTLFFELHANKSDTNQEESYFVRTFLYSPATARQQIKLSKCSQLDCPLLKFNRIIRNHIDRTGTWE…	PF00328	25	359	2.14e-17	HP
Albugo_laibachii	CCA22935	MLKLNPSKSELVTQKRRQPNSAVNCVITQLNINPSQSSDFRVFGSSDRSISADSVPPSKPSGNVFANERVTNSNMRIFATDVLIHGILSKKGKVGWQTWKNRSFVLRGQELKYYTVESNGRNGALKGRMFVGGAKVQRVGGNVGNGLAFSLHCEDASSTRILAAPDTQTLMDWLTSLTIASSALIVSPTPDQTLLDHSRTTRLILIRHGHYHTPNDPNTAFDSPLTPMGLLQAQLTGQYLHEYLSTRSVFKRYQANFPICHTGVCRTVETAQCIVNRICELETKENPNFELSMREEVLFREAWPSNPYPTTNRTTLIHENVETAASDCARLRFVYRNMFRHLIPSDLDAEERPIEKEEQKRFANLYANITRGNIRPRDRYRVIVCHANIIRWFICQTFG…	PF00300	196	444	9.3e-28	HP
Albugo_laibachii	CCA24565	MKEASENSIHSDNYNDNYKTSRSEFKAPHRSIEVAFHPSHSDKRDGPDFRLDSSWRYELDTIISEFRQILVHFLHPIFIVVQCICYKLYFYLLAMAHLCFSSDYKRSQVTYKQLNQTLSTLNISQHVSKRIIYIRHGESEWNVLFNRPWSSSTVWYAIQALLKEFIALPTSGSIFLDSPLSTTGVRKSLLLQKRIRSLSDALNEYSSASKISLLHCLQTSSADSIIVTSNLRRSIQTALIASKGRLQLDKEQLYVLSSLQEIGRNMDTLSLGTTANNNPSDGVDAISTCDRNAVRNYSNNSTSAEQKKAKLNWSWNHGNKAVFGCAQARMKQFLEWVFARQERVVIVYGHSLWLREFCRLYLTPGLDHPMKRIKLHNCEVVSFVVEHHQGRFHIEPKSF…	PF00300	130	247	5.84e-05	HP
Albugo_laibachii	CCA25099	MYLDSALAHKNVMFWSALFSQKAIPSVRNSCRKASPLRFDNLHTTTGPHGSEHDASLPVPRLKELVLIRHGESEGNVARQKSLQGDDSLFYGEFKNRHSSNWRLTDRGRQQALAAGEWLRENNLVHFDRYFVSEYLRAMETASRLQLPDAKWYAEMLLRERDWGQMDLMSEQERISTMQHELQRRDLDRFYYAPPGGESLAAVAQRVDRLFCSLNRECNAKKAIVVCHGEVIWAMRTRLERMSQDTFRELQDSGRMVDQIHNGHILHYTRTDPYTGEVAPSFSYMRSVCPWNEKLSPKGWIKIERPVYDNEMLLAIAERVPRMIVSEEYIEETYKKTKSSFMLPKTSRTDHSTASAITINTLSATTSHNASSDVKPIYNSAKKALDLKKVLVVNKMTRF…	PF00300	65	251	5.27e-33	HP
Albugo_laibachii	CCA27478	MLYLPAGIHFFKFCVDGAWKYDPEIVFAPDQFGNLNNFIRVEYASSDGESTALQMPVPTMLRDGLKLPTMNPQATVELFKVRAELSSSPDDYLQAKESTSTTVNDLPSINLAVRQPTDTNEDSEYGLPIDEKTLVAPSGTSTPTQTVVVAPATSVTVSRSRSGTMTRSRSEQSLAAMVAIDDDSDHISPATTRRYSRYLENVISSSVLLAATTQHFGGDLVTHEHNRRAQKGGHRSYITVPQDSDKQTKNRSAGKLMLFLVGLPGRGKTFIGHILARHLTWMGHQSKVFNAGEYRRRMVGSNINHAFWDPNNEEMYQKRLEIINCCLEDAISELNDEECHCVIFDATNATFDRRNYLREQVSQKLTCEMLFIEPVCDSVELLKTTINDMKLNSADYATQ…	PF00300	468	656	2.48e-42	HP
Albugo_laibachii	CCA14476	MASSSTSAPIGKEESQSSKDTLFIQQQMSMDSATLDKLLMAEQNLLQAGEATLQAWRLIGRDPSEEEKRAEASKGFLSSSSVNDDDDRDEDEEFEVEIDEDFIVRKDRTEKHNSDENDCDFDQNHKSDAMISKFVNDCQGSMSSSFLFPSHGNKAKQEGNGNFAMEIPRMETRVSNTMMGDTSKQNVDGMESHLMDRMASSRSDSSNFTGNRGPIQHSISGNTSETRAGLTTGNSNLFGFNTRDVASFGTLRTEMMSPFTFTVRKADSVFEKLGSKKASMQIQIDVEARILSFMIPQESRETYSCAAITAKPYSKFGLHLKIQTGNASVNRKVNFYSVDDRKLFQEVLEQGKVMLKRNTCGVTESPASVTSVSATYGASDGVMRSRLQETLIKDPITLL…	PF06602	539	892	1.28e-174	Myotubularin
Albugo_laibachii	CCA15021	MLLDGGVRHLAFSKDTAWIKNPFRLCEALVSALEDAKNENLMRRIDTDEQTTALIIKQAIQILKTSIRELERKLAADKALENGQVNQKLHSLSHSASLGSGPHQPECKQCQKSFTPFNRSRSCGCCGATFCTKCLWRRHLLPKSLGNHDNMVYVCNICIATLQSALDAQFKSCSSMPLDHHRAQQSRKASEDEDEVGEDDSRKSWLQSSMMRVGVHFRRIKLTTKNLLESENVSEDRSHEERQKRPSSDDANSIESELHEETDDAEEKRDDDVNSVDINSILGSLSDEETELTSRKNLRSASLDCTTLHPKASIASRSDENRISGRLSLMIRSETTGRCVPKVSARSYDDSCIVRGERKPTPILSGHSILRFGVLQVHSRSESRRSLRFASKPFASSRC…	PF06602	765	1111	1.73e-143	Myotubularin
Albugo_laibachii	CCA16455	MQKPSNGSYDTHTLPSSIPSTPSSSHSFQVAQPTPSIEINPVNRTPSCRSNRLSTYPHFPRSVKENVSERTPKNIESNGLSRSLPFKSPNLASRFFKNKKEVSSRSRETDRRDVLTNERHDAWHLPKQSMYFLKNISWVPDNLAEKCYACQVAFTLVLRRHHCRRCGNVFCDSCSSSRMPIVSANIFTPVRVCDKCSVAARKAYVKMVEEKQNSRQRAFSNGYMNAGRQSPISLKASLYPEPNFIFEESQVNGSDQFSYEASEKRRACDESDSIDSFNWEEKSLQCDEISNSDEKPRQGYMSSNQRAQDRDTLDEEMSHTEMMFRRNRVCVRTIEGEIVLLRTEDVRIQMLHLVGTKQIGTLYVTNYRIVFSPHVGESEFATSKVSRDERNRMNRSTKF…	PF06602	517	928	1.15e-172	Myotubularin
Albugo_laibachii	CCA17961	MESPAGGPMVVVSHPMDNFGQEQLIKGSEFTDDVKTSSNSNSVVSSSRSPLQKSRSGRGDPFTLDIPTDINCSSFYQTEERAKTKPVVSPIREDQTRVINDMEDVSAGTRDSREDGQRSKLDLEIEKLTSVSKGIDIHPPRSLKDTDCEDVIRNLSYVGSMQHARKTSSSFSDLGDYEEFTMTEVGSAGRNTPNSPFASIYHHSHRGKYTMEEENGRCSGGNALYYENKTVLAKEAPEFIATGIPAIAGERLRLVVESAAYIIFYKESPSVVDDDSEAIPFPSDSPQHYDDTGTEGRPNDILSSRSFSSLGAAGHKLQTTNCFTQDYSHPTRSLGRGLIRASTSVSNGFLKGAAGLVTQTYQGGASGGVFGFAKGLGMGMLGLGTHTVKGAFRGVGQVT…	PF06602	520	848	1.65e-132	Myotubularin
Albugo_laibachii	CCA19463	MIFQVIRAEKLAAADTSGKSDPFVKVFYDTKEIGVTARVKRNLDPKWDHTFSIALQPHGPMYVVLHIFDHDDIGSNELLGMLRVPFPAWKHHNDKQLAIESNNITDAKDIRVHDGITRLVRTPSDCVPQNDQKRTEAHRRTHSLTTGFSQSTSNASSQEAAREDIINEYESDPSSIRRIYSRRKIFASAVDAKSDEEDVACPKTYIWSSVLRGSTAKGRILCSIQFESKDFIFVGSQPYKTDIQSIFIPENPRFQQVYMHLPSHWNPEIEYQATGLNASECTSPFDCVFPWHEKILYMIEEISVTFHVNELNQGVLATMVLTNYRIWFVPYQKTKGLTHEDVHTISIGKIAKATLSMKKRSNNHMITELLLENMDAGEYRITLSPLFRFRDSVRDHSRE…	PF06602	487	821	2.96e-147	Myotubularin
Albugo_laibachii	CCA22955	MFGICNAITHKGTRCTSDAADAAGKCDHHARIARALSLASTKIKTSEREEILEKCDYKGVNELKTNGLRSSPPRVINRACVTTQSEYTAKSSEFQSPNTQAEDVVTSVGCVEFCLPESSGLQSVRGTLWITTFRLRFEPEETYLRDPGNYHLFLDEALNGIPCACVAKLAYPTTDTVRTHMHIKGVSSTHSYTPSQIIVKFKSLKQWILAGNVQALMLAINRASCFDSPLRSFAFKSFTIEASDREKKGHELYDIYTDFWRMGVDLSRDPTLRLTTINKQYQLCPTYPQEMVVPAPISDEDIGVVANFRSKSRIPMCCYMHKSNGASIWRCAQPKRGIFNANNVCDEQYLYHLCTTKQKTVWIADCRPELNARANNLTGGGTESSSIAHVTIAFLNIAN…	PF06602	246	573	1.39e-155	Myotubularin
Albugo_laibachii	CCA23174	MLLDGGVRHLAFSKDTAWIKNPFRLCEALVSALEDAKNENLMRRIDTDEQTTALIIKQAIQILKTSIRELERKLAADKALENGQVNQKLHSLSHSASLGSGPHQPECKQCQKSFTPFNRSRSCGCCGATFCTKCLWRRHLLPKSLGNHDNMVYVCNICIATLQSALDAQFKSCSSMPLDHHRAQQSRKASEDEDEVGEDDSRKSWLQSSMMRVGVHFRRIKLTTKNLLESENVSEDRSHEERQKRPSSDDANSIESELHEETDDAEEKRDDDVNSVDINSILGSLSDEETELTSRKNLRSASLDCTTLHPKASIASRSDENRISGRLSLMIRSETTGRCVPKVSARSYDDSCIVRGERKPTPILSGHSILRFGVLQVHSRSESRRSLRFASKPFASSRC…	PF06602	765	1111	1.73e-143	Myotubularin
Albugo_laibachii	CCA24584	MPELLVTKRKDDKSDAEMPSAVVEDKCQTTGACDPPNALTECADRRSKFDNQKLSSVLEETDTLKSVYPIQDEGTERGDCLREGSASFFSKIPRLEQIRSSISRSSFTMSRSDSPKKKLEMRSESLGPALFSCAPPSRSQEQTAQQCSTNKRRQSACLNHTRERSNDASCNVNREFFRCQDQGPIYTFCVRKADNMFEKLGSKRSVIQVVVDLNAQMLTFLSPEFRESHSCADISIRPLSKLKLHLQIYTRNEVLSRKIVFENPEDREVCQHLLENEKSSSNSKFAPSNGTILADTEMEVSSTSTEAAQNWPHGYILNDRYDSLPGETIADHVYRVANLVVISQSDSAVQGVLRITTYRVTFTPYDPTWKFGSFEIPLAAIDIVTRDSLMISIACKDLR…	PF06602	465	818	2.08e-167	Myotubularin
Albugo_laibachii	CCA20737	MDAFKAELGKRNHRILHRLKLKWKILHNVEDVAFVQERQNCLLAIKRMQILHSQLTNFTDNLLQLGIAIRGFASCGRSPSCPQSVPDANSEGKTDFYDAAKQLEENSYIVMDMIGDAVLQPLESRIRMMRDMLDLIQDREGVRSDYVYHEKSLARTRRTRGAQSALKQKEQLEIIQHQIEQLTHQMDYYMKEMGGSWAHQQHCIDAIFEQFDSILHEHYKAAGDILTNDKHTILNPSTKFQIRFFLSCVYLQRTTFRFAMERVEHIFECIYARANEIRDSDDPERLLRELLKPVEELYTSAERAEFDMHKNFDTTTQSSNKTENLGAKLPCTDAAARIQALVRGSKERQVSLQQKIFLEQGTKVLRKYVLKRDRFPNCHVLGTTFGDIAPNFRRLDATP…	PF14566	359	651	1.14e-53	Paladin
Albugo_laibachii	CCA14022	MSRFLSEPNVAKESSTIYANNMTIATSCMQGWRETMEDIEIIQPSLHPSTPETCCVGVFDGHGGSAVSKAAANTILKQLFETKEFKNDPKTSESLTVALCKSFISTDEALREDPEIGPVCDEVGSTGLVAIITPTDIVVANVGDSRCILSNTKCTDMIQLSMDHKPDADFEKQRILSAGGTVFRGRVCGGVAVSRSFGDFWFKRNAAMKPHQQLVTAEPCIRLHRRSADDEFLFLACDGIYDVMTNEQIRKFIQKKLRQGTKFSAQEICEEIINECLVKGSRDNMSVILVLFNDRGGPKSNGNNSFGVKSTIFRKK	PF00481	24	292	9.37e-83	PPM
Albugo_laibachii	CCA14913	MQTNQFVSDVIIKRLIGSSTFQAMHRTIRLTQLATRCVPKSLPYHNQQRTALFRKRFLHGSSKRDTSEASNYSFLSPRSWYRGFHHCNDSSENKGKDGCTLPEFIFKARVACQGKGKKASAKDRVGKKAADPNHCGEDSYFVADTFLGVADGVGGWNENGVDPGQVSRSMMRNASNFIQEQGQSPFQTLQYAFQQMLGDPNVEAGSTTACILQINSVRSKTGDKFVPVLAYANLGDSGFVVIRNGKILFRSEFQYYGRAPYQLAKVPPQFKEYGAIENQPRDAKLGDIELQVGDVIVLATDGVWDNFAPDLGASTQIDSKPGKAFQKFWKTELHSLIDIVQNDTENAAKGIVEAAIRHNLKPDDITVIVAQVVANTSRVETNRMNEK	PF07228	137	386	6.43e-18	PPM
Albugo_laibachii	CCA15334	MGNLLPAPITDKETQTGEGNGLVYGTSTMQGWRKSMEDAHIASISPINFPSDVSFFAVCDGHGGKQVSALAVEKLTHVMGQIMRKNKVFDTEGDLCPHAIGASMREAYLVLDTQIMEESNAQTCGSTSISAIITSKHIIVANVGDSRSVLGKDGKTVPMSFDHKPANAEERNRIVKAGGTVRNNRVNGDLAVSRSLGDFVYKRCADLPPEEQQVSAEADIKIEPRDGTEEFLILACDGIWDVLSNDGICQLVRDMLTQGEKDMGLIAEDIVDTCLKRRSRDNMSIVLIRLPGAKIGAGGGIAAIRRQQALHGNTVDLTQLNSDSAA	PF00481	16	288	7.67e-85	PPM
Albugo_laibachii	CCA15540	MNGKRPWIGDASVGKDLEGDISEYDQERDPESHRESNSENPTKRGKPDSLNNGTLPADQEEQEEVFDEVSIPDLSYATGSWQGSKDVNEDRYINQSKQLLGPVFGIFDGHGGTFTAEYLVRNLTRTVRSCWKQKNYSVQSSLENIHRTSCLERDRSERLKSQMLSLADQIHEINALISQSHGKEQILELEVLRGDLVSTTEAVQLEINQIDREEKARVDDYYTFVVENESRICDAIRAGFLRTDNNLLQRQDLKDGSTALIVWFAGYSTKRLRYFVANAGDCRAVLCRDGKAVPLSIDHKPDRASEKQRITQSGGFVGQIAGVTRVYAAAGAGLTLGASKTAIYLSVSRAFGDIKLKFPSPIVSAEPEITAFDVEEEDLFIVIACDGIWDVMSNEEVVE…	PF00481	82	435	1.09e-57	PPM
Albugo_laibachii	CCA18134	MGNCCSTEATTSTSNPVNSSNELTAPLPLSLKGSSSTNTSQTNQDHDVMHKRSPYLNDSSTTSSQSSIHTNVSRSPQKGATQFLASTGNDAPSRTQSVSIGNYSIRYAFYSKRGFYPESRRKPNQDSYYCQTRFDNDASKAFFAVYDGHGQFGDVCSQFAAEQLPRHVEKCMSEKTSIQSALTQAHIHTNIEMHEASFDDSMSGTTSISVLFRGNEIHVANVGDSRAIIAKDDTKDTLNLVAKPLSIDQTPFRKDERERVKKCGARILTVDQVEGLEPIHENWGLKLGEEIDENGDPPRIWHPYGQYPGTAFTRSIGDSVSEDLGVTAEPEILSKTLNIHDRFIVIASDGVFEFLTSQNVVDLVKHFDDPSDACQALVEEAYNRWLQYEVRTDDITAIC…	PF00481	105	402	1.58e-57	PPM
Albugo_laibachii	CCA18571	MQRLRRATRILFEQSSHQFRRNYSKSLSMRMPCLSVCLQLPLFAIASSAILLARQDGICEARDNKGDAQDVESEFSMEKSTIVLDAEESGVVASSSSVKMYSSAAYRANSPIEDRKIIKLYPNGDVFAGVFDGHGGWQVSNYLNTHLIDYVRQELGQNRQTGDSTLDLQDSICGSLQRAFMRTDRDLAARVRLAFELGFGAVGRCGSCALLVYIHENLLSVANAGDIRCVLGSRKVNGGDSVLIAKALSNDHNAMSATEQKKLVLEHPGEVDAYKCRHPQSCYVKGVLQPTRAFGDFALKYSEFNGPPYVNGDRSAGRHIRSPYTPPYISSKPEVTTHFLTKDDAFVIIGSDGLWDYTENDEAVSIVQTILIENKREHAARALVENVLQKAARRYEISL…	PF00481	107	425	5.34e-58	PPM
Albugo_laibachii	CCA18630	MNTVQYIVHRIRKCKLYETPNEKSLSGTQSNQNTCFQSVSYATHEYHGDDAIGYGANYMVVADGVSGTVKSSGVLAKRLVSESLSQLSALRAQSLDVDMKTSDLERCMQNVIKKVVGVTQRKGRLDSTLSAVYFDKVSKRMFVFTIGDCKCILLRNRTLVFESDSIIYDFNVPAVVSNNSSINYCDDVKVQSCLYECGDVCLMFSDGVHDNLYLDQIVECSNQVYPNADSIAKRIVARVVDTFTNSTSLIPFAVSAASFCKEALTELESSGTNRKQFEAFSDKCQNLLGCTKSREILCKEQRVRKLAFYSATNLLNFAQKKLGKKDDVSVCVAILS	PF07228	29	219	4.21e-07	PPM
Albugo_laibachii	CCA19237	MGCGASLTDIEFPGSQKRISGLSKDEPEIRSPSHVSGTSKATRTRVSDTLTLHYAVISQRGYYPDAPDKPNQDAFTVIPNFNEDKNQFYCGVFDGHGANGDACAKFARKECPECMKRFQKKKTLSPLEAYYKSFEDANARLHASIIDDSGSGTTAICMLLENETAHIANVGDSRAVLATFSDGKLVAQALSVDQTPYRTDERNRVVRAGARIMTMDQLEGIAPLHENWSEKLNGELDEEGDPPRVWSPFGPFPGTAFTRSIGDEIAEGLGVIAAPEITSIHISRDDVFIVIASDGVFEFLTSQAVVDLIKSCEDPYVACEKVVAESYRLWLTYELRTDDITIICVYFEFDAVADRRQSRGRAASDTLTSNQIRPVRKGMRTETRRAQMRKDMAELVKEE…	PF00481	69	347	3.3e-55	PPM
Albugo_laibachii	CCA20412	MSLLSHMIQFVIIRDWIPTAFSHFTSSMELSTGHFAVMERKSLFGTRCQGQPRVLPNHRSRQHRRLLRMHHDKLVDGSAFTSNSVQKTKPLENASTKKPSKTVDDAAQGRICLTNHVCSSSNPTDNTYGAPSPYQPSATIRDYAAVATQNSRFRKYMEDECVVIPNFSIDENDTALNSFFAVFDGHGGNFCSRYAASHMHNTFSTILSQIFQRKWKEENGKMDAVRSSDATSSSSVDMEGDVVSPSDIRDSFERAYASIDAKLVQDEEAATCGSTAVTCMIRKYQGDTWYHVANVGDSRAILYSNGVTRRLSVDHKAASEEEATRIRAAKGIIFNKRVGGVVSVARALGQADEKEFIISTPHSVSGIVETMDSFIVLSSDGVSDVFTDEEVSEFVHNRL…	PF00481	148	432	9.73e-67	PPM
Albugo_laibachii	CCA20529	MQRLRRATRILFEQSSHQFRRNYSKSLSMRMPCLSVCLQLPLFAIASSAILLARQDGICEARDNKGDAQDVESEFSMEKSTIVLDAEESGVVASSSSVKMYSSAAYRANSPIEDRKIIKLYPNGDVFAGVFDGHGGWQVSNYLNTHLIDYVRQELGQNRQTGDSTLDLQDSICGSLQRAFMRTDRDLAARVRLAFELGFGAVGRCGSCALLVYIHENLLSVANAGDIRCVLGSRKVNGGDSVLIAKALSNDHNAMSATEQKKLVLEHPGEVDAYKCRHPQSCYVKGVLQPTRAFGDFALKYSEFNGPPYVNGDRSAGRHIRSPYTPPYISSKPEVTTHFLTKDDAFVIIGSDGLWDYTENDEAVSIVQTILIENKREHAARALVENVLQKAARRYEISL…	PF00481	107	425	5.34e-58	PPM
Albugo_laibachii	CCA20983	MPSMNCCDLVSYHEELNPRHRKTMEDRIKIIDGFMGNSNEGFFSVYDGHGGMEVAAFLQQNLHQEIVKELSIQESDCTVENKLERAYIVTDVMCCKSVAGFAGSTAITVLLLENEEHKKTLYTSNVGDSRAVISHRGKASRLSVDHVATQPQEVDRIVKRGGFVMHDRVLGVLAVSRSFGDRTFKDYVVAQPNTSVKTLEPAEDYPFLVIGCDGLWNEFDDQEIIDFVSKIEHSEREIAAKMLTDLVLEKDGDDNITAVVIFF	PF00481	21	263	4.11e-73	PPM
Albugo_laibachii	CCA21091	MGGRHSRLQNVAVAPKASSHSAVTKNYMSEPASAALHSSVCASGNSASTSAASVVHLKVHSSQSLRERSNTRRNSIKPSNTRRDVFSVFADHGVVLNRFESNSGSLSGDASSRCDDVDRNDELRFSSPHSMSDATTSSEVSEASCYQTRLDHEQSVEELNFTYGIASDKGLRMQNEDRTVYQAKDISGELVAYFGLYDGHGGAQVCDYLERNLHRIIFDQIATSGHITEAIIKGYASTDDTIFQQEVEHGSTAVSVIIRGSELFLSSLGDSRVVICHDGKATNVFTPHTPKVSSEYERICAAKGSVIQDRIFGVLGVSRAFGDNDFKTSRGRYKDRFNGDIVSGSPDVTSFHIDRTMKFILIGCDGLFDILSSQQIVDFVCSKSNRADAQQVAQDLVAY…	PF00481	161	416	2.09e-67	PPM
Albugo_laibachii	CCA21994	MATRQKKGSIPSLYAESTHNFNVISPKGISKKTPSASVNSKDPTIGLQRRRLSVVSDNKLVEGLAQVSTAETECIENGNGLITSFAGVSKKGYAPYNPRKKNQDTMVLQFDSDSKTLLFCVFDGHGEVGEFVSQALRDKFPAELCKHSKYLSKDLKALQSAISDSLQIVERNILRDSNIDTEFSGTTASIGLLRDNVLIVANVGDSRIVRGYTEIELTFGSQDISIDHKPDLPEEKTRILKSGGRVFAVEYDDGVDGPPRVWLGHLDVPGLAMSRSIGDAVAHTAGVISDPEFFTHTLSASDRCFVMATDGLWEFMNTKEVIEMTVNEESPKAAVDVLLAEANRRWMKEEQVIDDTTVIVVFMDPKAPTGGNALSCKASN	PF00481	84	362	4.19e-59	PPM
Albugo_laibachii	CCA22084	MMDENASPEIDLCDKKDNNMVSDSIGDISSSSNCNGSNIDAKKSSKCDDHRQQMDQTDKCDTISASLGAIMVDAPRQLLRKCTKPHFRPQFAPLTKRRRSPTRPNSLTASLPNAKRQETDLVDAPREEKSASESSESSSYSDVEEHSEGNQGSDQMSSNQSSGSEDEDVVSSFDEIEVSDWLIDDPNDTNQASNDAEGQQSSETLSQVSYHTAYGSDSNFELERTRSSKGLEQISNWLNATHASPSPANEGIEDLEDDFESHLTPFMRDNMPIYKVMRQVQLFRNLSQKQQEQVLCSLKPAKFLDGQVIVQQGARGDRFYMIAKGSAVITKTMPGSKQERMITHLYPGHYFGELALIYDDPRTATVWAVGDVELLYLTQNDFQRIGHVHLSLMLQQVPL…	PF00481	1363	1674	5.71e-64	PPM
Albugo_laibachii	CCA25284	MGDRVSKQVSTEVSNQCEEEPAVCYEATRDRKRRQNASGVEPSKLQLIDNNADVFSADSMQRTLLRRSTQQHFRPHHVPQIQVGLSRQSSLRSTFAERNDSDAKLYEIASLHASSYSDLTRKEDEMDVDDQDNQAAESNSTSESDDEDFVTQTYDEIEVDDWLSEPSNGNSVDKAALLSGDTGQARGNKTHWNNLTVANSEDAEDDTDDELNEVQLTPFIRENMPIYEIMQQVQIFRNLSLNQQEQVLKVLKPARFSDGQVIVKQGTSGDRFYMIAKGNAVVTKTVPDSAEERMVTHLRAGHYFGELALIYDDPHTATVRAVGDVELFYLMQSDFQGIGQVHLSLMLQQVPLLARLNARAQDFVLSRLQPAIFSDKQYIVRQGEEGTRFYMITKGEAIV…	PF00481	1428	1738	1.03e-60	PPM
Albugo_laibachii	CCA25897	MGCILVHTASSDSSDEETASNASQKPSNFTYCAPILTLWPQKAKSSPTRPSHPQTYFGGGVPGVALTEDQVDSPQFTGANAEGFQSFNGKLRWGSCSRAGKDSLLRRKENQDSFCVSDGLSQWNATLFIVLDGHGPQGAFVSHFVREEYRKHITQALLPVNTGTPHDPKRFLIDAFKEAAKSVSDRLLQHNELDISISGTTATAVLVAGEYCIFANIGDSRSVLAHTESYRSYKLFYETQDHKPDLQPERLRIEANQGRVFEWGSYRVWVQDIDMPGLAMSRSFGDGIARTVGVISEPDVTCQSLVEGREGSSIPQSFVVLASDGVWEFMSSEECVICVATCILSFHMTPQETCDTLVAEAVRRWEEEEDVIDDITAIVIYL	PF00481	102	382	1.43e-59	PPM
Albugo_laibachii	CCA25951	MHYEGSLLRAVNLGDSGFIVCRRKSQNANLARNMRQCWEVVYESKHQSHFFNCPYQLGHLNGDSPEISDQIEYSVQAEDVIILGTDGLFDNLYPSQIAIILDHLGPNFLYEPQLVEEAANNIAHEAHQTSKCKQGSTPFAIAARKAGYKYDGGKMDDITVIISMVAKSVLP	PF07228	12	162	2.24e-05	PPM
Albugo_laibachii	CCA25952	MIPHPQKQATGGEDAHFLSDIMVGVADGVGGWARKGIDAGEYSRSLMKMVQKTIVSIPKEVEKLPSPLQLLSFAHKKVQSMGSSTACIVQLDGMNCSPSIKLI	PF07228	2	94	0.000558239	PPM
Albugo_laibachii	CCA26683	MKLLFARRLRPFPIRLTSQNWTHVLPTRWSAHCTLFGYARPFSKNVTSKSAHRSLCVSDLLNEAKQYRVSQINFIDHTKCMYDAIQSLARNEKSNTLVVVDEKSRQILGLITNTTILNRIATMESISPRFMREIASTTSQTNEEHATSQLNAVIAGYREWNIPVTECAIPAHEILHVSPTDSLEDCRAVVTLSGHGELPVVKDGKLLGMVSLRDIAGLLHRYDTNCQETSAKSDYLNVILPRKGLPFNLSYTESTISSKDKDMYYLHCFAMSMPHPEKKQTGGEDAYYIATLSSEKEAKASTSNPGPLDAFCVGVADGVGSWFERGISAREYSQGLMLAAHQAAEASFSKRGFCDPSEILDAAWTSVLHKGIVGSSTACVLSLDPHTAELHAVNLGDSG…	PF07228	283	575	1.36e-09	PPM
Albugo_laibachii	CCA26722	MNRDFMVVSQMRQKELTSMQRTYRPASIGTYRVREGPLRVDMFGYKPLWSPSPSVQGVSCTSPDCVLHFPMNGMPASPSRLPVPRYDQFGFTWFWILELTAHFSLQRQSAHLARQYAFIILRKRLLLVEDFCYFVRSNEETVVLRQRLQRVATTCVFMAAKIEEVFPPKATEFADFISAKCGFECTSDDLIRNEMDFVEDLDWNFHPVTAYSWLMFLVAGENQGSTFSFHQIGAHGKILDIFLSAVQLMDIGFLDAQAWSYLPSTLAGAALVLVDADLDYLFVAQFLQLDASVLYDCVVWLRSLVAGLKEWESDGTRDNDRWSKVPVTDTYFIQRRVVVPPALQFGLLQSDGPKVHRQVASYFKNAHGMQVPMESSASPSSSDYCLCCCKNGVHTCGLI…	PF00481	698	1004	1.37e-66	PPM
Albugo_laibachii	CCA26724	MKTLPAPSAPVISQVKRTSVTIGWHDVHRPDRYNTRAFGYFIRWKGNQDHTLHRRSIITRALDRNVADLYQNGNSNHSFVEPAEEMTEEAMSGKLFEFQDHSALRSDETNKKLDEEAIQNAPHSEMPSTLAKKTLGREDFDQRRRSTVIPFDISSFNSSRKAFSRANTSGVNRFLSENDAIDFLSTAERNKNGLKNTQLKLTDSATEHVVTDKEPPWKHLILKMTAATDEDLITSFRFTKEGGGVGRDDENTASIPADKSLADRDHALILYRGGRFFLRNGNNQSGTYVRLTACTTEEERMQWPLLRDCSFRCGKSDFVVLSENEEAQTIELEAISGKLAGVKFIIDCHGGGIGRSTENVIHTGDGELSRKHATIMFDDRTARFYLYDLESTNGTYMRL…	PF00481	427	738	8.97e-71	PPM
Albugo_laibachii	CCA26976	MLSEMLRASDSIEGEKESMFLDFQNPLHTVKESNSTILTTKLIASFKSADDLVGSKTASEVQVKTTNTVIDAKPSVLVEAPKSSTACSTVRGQITNTSSCGFATHCGQRYTQEDTYFVGQVCYQRNTLNGVFRTDFPGCFGIFDGHGGIRASTFCANYAFRKFGRKIQENGASIEEVLYDAIYALDDDFCAIIRRSQAQRHARSKEEGSTCLLAVIRDNIVHIANVGDSRAIICTHKGKYISLSRDHKPQVGEERVKIEARGGIVTGYPACFYAIWPINKLIDVPRVNGLLSMSRSIGDVGLKPWITCEPDITTRQLCAKTDKFLILATDGLWDVLSSRKAAKIAYCYDDPQDAADALILEALRRKTHDNITVLIIDLASYF	PF00481	99	378	1.27e-72	PPM
Albugo_laibachii	CCA27345	MLQLLKGIAILHSKAITHRDLKPSNILISVSKHKAPNNRSSKMEESVVVRLADFGSAVDAYTFHEFYEGNPTQAEETREYQPPEVLFNELGIVYDYENPTSYDLWSTGIIFLELILGSPQVFLISARDRVKLDVKLRGKDEQTKLKSYLLHVITDEFCIFQPEYNQLQHFWNKYALVTRGCHFGQFNATILKRDPFHKGFQDPWGLDLIWKLLQWDPKQRISAKEALRHAFFVGPYICNETGRAFATKKELSVHLSYLETERKRQREFAHLVRDRVEIPAEFKCPKCARVFSTNLACQAHALARKHAQNHAFCSFDDRVLNDAIRSDTEAAVPSPPDVHVPVGYALFQGKRTYMEDLLVVERNATLGYTMYAIMDGHLGTATARFVKEHIFQLICDRLS…	PF00481	342	605	4.05e-67	PPM
Albugo_laibachii	CCA17830	MHRNVRARLRPASLSTTGRSTHTPLTPDSESRTQIYYNAEERIQPEVFVHEKNPGDSIRHVEMKTTHTNQVSFVVLADSGVPGYHRNAKIDGFHGVLGDKLLTLRDGIDFVVMAGDNFYDKGVADCNDEQWKDVWFKRLNVDQLNVPFFTVLGNHDILGDRIVQSNYHKCPGKAHMSKYWMTPGEDYTLSVNGNLKMFFINTNTRDPESVQTIENALKRYEPNFVIGHHPMSVQGIYNKHGSYLAREKSSAKDFELKGESLMAATLHRIEFPTYLCGHLHAMQYGETGIYEDERKRFESQTKSAETTMFETQHVDPKTQILVGGGGGNLYNRLEFGPSSHQRQHTSSSSSFNERVHGFAVVTVNIISHAQTVIYYTYADDGSEVWKEQEFKSHFKIKAD…	PF00149	71	284	1.1e-18	PPP
Albugo_laibachii	CCA18587	MYTRKLLLAIGITIAAAIIITIIAVVVRNDDKETKTSGPIAPSDQVSEADLLEKPDKSSPKMSKQPKTIPDTARSAFTMLAIGDWGATTYKPGSCCSKYRKTTEDSIEYKTDYWAQINVAEILSQAASELKPVRIINHGDNAYWNGVGPSDVHSRMENTYESIYNQASLREIPWIGVVGNHDLGGSEFICGDEDYSFRECESVEELKKYLNLKFSLQQTYKSPNNNRWQLRDHYYVDRFEQDGVSVEIYNVDTNKADSHGLRQICCQCYGYVRNVESSEDKQKVLEKSCSAQSRGSKLCAGGSTELYDACAAIITDWWDISLREIQKDLSRSNATWKVVNSHYSPHFHMSEEDMKTWYAVTKAGNVHLWLNGHTHGFNHDVSNWGTNFIENGGGGGIQS…	PF00149	77	441	8.53e-23	PPP
Albugo_laibachii	CCA18635	MDARGDIKALDAQIERLCRAENLGENEIFDLCQKGKEILASEPNVQPVKCPVTVCGDIHGQFYDLLELFRIGGNCPDTNYLFMGDYVDRGYYSLESVTLLVALKVRYRERITILRGNHESRQITQVYGFYDECLRKYGNANVWKYFTDLFDHLPMTALIENRVFCMHGGLSPSIDTLDHARSLDRVQEVPHEGPMCDLVWSDPDDRSGWGVSPRGAGYTFGQDITEQFKRSNGLTFIARAHQLVMEGYQWTHNRGVVTIFSAPNYCYRCGNQAALMEIDEVMCDRAGDKVYDTCKFIQFDPAPRDSTFNEKKRTPDYFL	PF00149	10	303	0	PPP
Albugo_laibachii	CCA19201	MSDAHVDVDAVIEKLLSVRGARPGKQVNLSIEEIRGLCVQSRDVFLSQPILLELEAPVKICGDIHGQYYDLLRLFEYGGFPPEANYLFLGDYVDRGKQSLETICLLLAYKIKYPENFFILRGNHECASINRIYGFYDECKRRYNIKLWKTFTDCFNCLPVAAIIDEKIFCMHGGLSPELSHMEQIKRFARPTDVPDTGLLCDLLWSDPDKDIMGWGENDRGVSFTFGPDIVSQFLKRHDLDLICRAHQVVEDGYEFFAKRQLVTLFSAPNYCGEFDNAGAMMSVDETLMCSFQILKPAEKKQRYAYTGLGAQRGATSPH	PF00149	7	297	0	PPP
Albugo_laibachii	CCA19296	MRVVCVSDTHGLHEILAKNAPFPAGDLFIHAGDFTDTGDRQEVIDFNKWVGTLPYKYKIVIAGNHDSTFDSAFYAQNWQKYGHAVQHDPAQVRALLTNALYLEDQAVMIDGFKVFGSPWQPEFCSWAFNLPRGEALNEKWLAIPSDVDILVTHTPPMGYGDRVCFHNDHVNIHVGDAELLTHITKRIKPILHVFGHVHEGYGSVFDGNTTFFNASSCTHKYAASNPPLLFTLKEPRKRAQDSLAPEYSVMMHQWLRKCSKALTSRTSTGLTKSTSSPNFIALGDQGGRSHSIVMENKHVSSKKRLQGFRVDGTTAGLLFESTLKLRPVAEVHVRAMRYLFHQGYLDESHDPSIRTLESHFDLIRRNHRSLQLSRRYTDGLIPVESVQIKDLKGEKADRC…	PF00149	2	215	5.9e-45	PPP
Albugo_laibachii	CCA19330	MLYVNIEGSLDLRAYHIKVSSVHRNESHYRELCAELIDVSTILSIFDQSMTSTEENAAISHNLGGSSAAINTSSVSNKANTFRRGGLDEWIECLRDGKLLTELELKQVCDMVKDQLIEESNVQPVTSPVTVCGDIHGQFFDLLELFRSGGNITHTNYIFMGDFVDRGHNSVETFELLLCLKARYPDRITLLRGNHECRQITQVYGFYEECVRKYGNANPWKYCTDVFDYLNLAAVIDGRILCVHGGLSPEIRTLDQIRVIERHQEIPHEGSFCDLMWSDPEEIETWAMSPRGAGYLFGAKVTREFNHINGLELICRAHQLVQEGYKYMFPDQDLVTVWSAPNYCYRCGNVAAILSFDENLSRDFKLFREVPESCDNYSERANVPYFL	PF00149	87	371	0	PPP
Albugo_laibachii	CCA19560	MGALQPNSSAKAAGKAVQDDVSAYALSPRSSDASAVSPKSTRASSASELTDKTAPDDEKSLDWKLFMDLETREEKEALELSGFLNALEEHFPMQNETEKNPSLERGNREPVSNIQSIDISDVYLSSSSLDKVLTLRNAQDMIESCQQGKKIKRSIVIRVCKEICGILREEANVVDLSFETASEDDIKPNQITLLGDLHGQLDDLLFIFRKNGLPSPSNPYIINGDFVDRGDRGVEVCILLYLFKLLYPKAVHINRGNHEDSNVTQVFGFMSEVLQKYDREVYYHFCETFKWLRLATLIEKSVLVVHGGIERNGVLLQELQSIRRYEYNITDDVGTPGRYKSNRIHQLVTMRDLLWSDPQNRRGVRLNSRGIGICYGFDVVNKFMAKNKLKMIVRSHECV…	PF00149	133	448	9.92e-91	PPP
Albugo_laibachii	CCA19973	MSLDFIIENEALRERFRGWKDVYMFSIVDISDEYVRVHDTPAQGPQSHICLYARKRAMRFYRAQITDTEPVVMHLAKQLERLQRGELLDCATFVALCDRVKDILVQDENIVHIASPVTICGDIHGQFYDLLELFKLSDAVPSTNYIFLGDFVDRGAMSVETIALLCIFKVLYPSAVTLLRGNHESRQTTAVYGFQVECLKKYDGDPRPYKACMEMFDYLPLGALVDQHLLCLHGGLSPAIHHLDQLRMINRFMEIPPDGPFADIVWSDPDPKNTGFHLSPRGAGYIFGGDIVEKFLHVNGLHHMSRAHQLCMEGYQVLFRETFSTVWSAPNYCHRFGNLAAVMEVDEHFQRSYKIFKEANRSQSVDVQGSASSSADVIDAGYFT	PF00149	75	359	1.07e-168	PPP
Albugo_laibachii	CCA20193	MTQHQVLMTVRRDYRRVIIVGDVHGCLDELQQLLTECNATTEHDLIVLVGDLVNKGPKSVEVLQFVRTSPNMLSVRGNHDEAALTAYSKWKNDEDVPGKYDYVKEFSTEDVEFLRDLPYTIKLPEFNVMVVHAGIIPGLALQDQDPVLLTKMRFLERQEGSMVTETKWKALEKCQEETEAISLWAKQWNGPEHIYFGHDAKRGLQVRPLSYLIFNDLITFLSWKNLPLVLTQDAATDEA	PF00149	18	219	1.68e-31	PPP
Albugo_laibachii	CCA20544	MYTRKLLLAIGITIAAAIIITIIAVVVRNDDKETKTSGPIAPSDQVSEADLLEKPDKSSPKMSKQPKTIPDTARSAFTMLAIGDWGATTYKPGSCCSKYRKTTEDSIEYKTDYWAQINVAEILSQAASELKPVRIINHGDNAYWNGVGPSDVHSRMENTYESIYNQASLREIPWIGVVGNHDLGGSEFICGDEDYSFRECESVEELKKYLNLKFSLQQTYKSPNNNRWQLRDHYYVDRFEQDGVSVEIYNVDTNKADSHGLRQICCQCYGYVRNVESSEDKQKVLEKSCSAQSRGSKLCAGGSTELYDACAAIITDWWDISLREIQKDLSRSNATWKVVNSHYSPHFHMSEEDMKTWYAVTKAGNVHLWLNGHTHGFNHDVSNWGTNFIENGGGGGIQS…	PF00149	77	441	8.53e-23	PPP
Albugo_laibachii	CCA20770	MRHSILYAFFHLFASTSASNGTIPYQFHVSMASVKEGNFYLVDWVFPSPVSSQNTLLPQEESTIAFGISSDSLNVFVMGRFNGFVPQNNENTEFAACYSSIIPLSKFIGASSVFYALIQLDAAKNVVKLSDTVQFVVPKPAGMRWAIFGDLGSSIQKKASGISFPALLNDFKNGVFQGILNIGDLGYELVGANGKDYIESFIPMTQHIPMQTTVGNHEFICAMGPLFSLHNYRTRFAGMGNGPGTASGSHSPQYYSFDSGKIHFIFLNSEVYGDEPYGYYTLQTGQMPVWVLSEETRKTDAIVQRDWLMNDLASVDRSKTSFIVLCMHRPPFKTPGPLETGGNGFARDIVPLLDQYRVNLMLTGHEHTSMIFNETQVLSGKYYFPKLIIVGAAGNNEYV…	PF00149	146	425	1.41e-35	PPP
Albugo_laibachii	CCA21414	MMFDLSVEVLDKWCDKLMNCNSLTENEIMRLCTKAKEVLGKESNVQLVRCPVTVCGDVHGQFHDLMELFRIGGHTPDTNYLFMGDYVDRGYYSVETVSLLVCLKVRYKDRVFILRGNHESRQITQVYGFYDECLRKYGNPNVWKYFTDVFDYLPLTAVVENKFFCLHGGLSPSIDTLDQIRGLDRLQEVPHEGPMCDLLWSDPDDRSGWGISPRGAGYTFGQDISDQFKHANGLQLVARAHQLVMEGYNWSHNGNVVTIFSAPNYCYRCGNEAAIMEVDERMNYTFLQFDPAPRRGEPHVSRRTPDYFL	PF00149	10	293	0	PPP
Albugo_laibachii	CCA21415	MFDLSVEVLDKWCDKLMNCNSLTENEIMRLCTKAKEVLGKESNVQLVRCPVTVCGDVHGQFHDLMELFRIGGHTPDTNYLFMGDYVDRGYYSVETVSLLVCLKVRYKDRVFILRGNHESRQITQVYGFYDECLRKYGNPNVWKYFTDVFDYLPLTAVVENKFFCLHGGLSPSIDTLDQIRGLDRLQEVPHEGPMCDLLWSDPDDRSGWGISPRGAGYTFGQDISDQFKHANGLQLVARAHQLVMEGYNWSHNGNVVTIFSAPNYCYRCGNEAAIMEVDERMNYTFLQFDPAPRRGEPHVSRRTPDYFL	PF00149	9	292	0	PPP
Albugo_laibachii	CCA22543	MAEIASIINLVNKFALVFSFEDKENSIQQLVELFTQDATFTHELIGLLTGQPEIEKGLQEMADLRFLADTRHLPSGHVVDLIDDTHGEVTSYSVVFWKCTAISVVQWIDQVVKLDGKWLFQSRKADSLQKNFEMIGEMQLRGKKQYLQQVEDKAESQSMIRNCSTVPNPHLKHTLKNPLLLSFGLVTDVQSADTEDGWDYLHTKKRYYRNALVLLDNLVQHWLQLRAIEENSRDEKSREENQSSYSKLRFAINLGDLIDGKNGILQESQKALSRAKECLKPFEQSIGPVHHLVGNHELYNFTPQEFAEKLLWKGKNLKGSAETHDQEVPLYYEFSHPEAPQFRFIILNTYGVSSLGRGPHDPVFERARELLKRKNPNSSFNSSDGLLGLEKRFAEFNGA…	PF00149	181	507	5.58e-58	PPP
Albugo_laibachii	CCA23240	MTQLVEGYSTVVEMRAPKMQPETSGRPPGSRNLPKAAQKRYLFKFKHIVSVMLLEAGLCKKNDDDFRNEVPRLTAQCSTYQYNAVSKYEHWLKVASCSFLCFWLLTISYHWLASSSVSPSHVDPLEEEGVLSDEIYHIDVGNELINSQPTHFLVVGDYGTGTEPQAQVAAAMGRLASTMDPAPIFVISTGDQIYNSGIQSPDDPELRTRFEQMYTSTQLEIPWYITIGNHDCEGSIDAMHQYASRKESLWYFPKRYYTLDRLVTPKTIIRILVLDVCDLVCGKEPRDGRCNGAMLEQTSPQSRSAQYEWIEDTLSARMPEGVEKMWTIVVGHWAVYSFAGNANTPELIHRLDPILKKHKVDAYFNGHDHCMQHIIKREDGWTRNYFVSGAGGYRIHELQ…	PF00149	152	436	1.68e-72	PPP
Albugo_laibachii	CCA23598	MNKRLGILFLSPMMLQISTFYLASWYCRLHGDRNAVDAVVLSDVHLLGHRRRNVLERVWSDWQIMISVMVVVHVHRPKLLIVLGDQLDEGGFPTQQRYVRRFFGIFSHPRVKTLFVLGNHDVSLIFQEELIRYENAFGASNSVYHVNGASFVVLNTIALDNDIPSRNIAKVQAQRFLSDLSRNWTKREHKVILLTHFPLYRVNDLDCGDFRRNERGHVTYLHPSWPYQVHHQVLSKNLSTYLLETIRPSLVLSGHTHAYCALHHPVRSENASNMSISEHTIPTFAWSQRPDPSYAVLQLNSSALSRIQLCYLPDERVIGTMYLFLIPILLVIFQASSLFKNPRAHRYFDQVPNHIICT	PF00149	77	286	1.7e-20	PPP
Albugo_laibachii	CCA23724	MRHSILYAFFHLFASTSASNGTIPYQFHVSMASVKEGNFYLVDWVFPSPVSSQNTLLPQEESTIAFGISSDSLNVFVMGRFNGFVPQNNENTEFAACYSSIIPLSKFIGASSVFYALIQLDAAKNVVKLSDTVQFVVPKPAGMRWAIFGDLGSSIQKKASGISFPALLNDFKNGVFQGILNIGDLGYELVGANGKDYIESFIPMTQHIPMQTTVGNHEFICAMGPLFSLHNYRTRFAGMGNGPGTASGSHSPQYYSFDSGKIHFIFLNSEVYGDEPYGYYTLQTGQMPVWVLSEETRKTDAIVQRDWLMNDLASVDRSKTSFIVLCMHRPPFKTPGPLETGGNGFARDIVPLLDQYRVNLMLTGHEHTSMIFNETQVLSGKYYFPKLIIVGAAGNNEYV…	PF00149	146	425	1.41e-35	PPP
Albugo_laibachii	CCA24167	MNKRLGILFLSPMMLQISTFYLASWYCRLHGDRNAVDAVVLSDVHLLGHRRRNVLERVWSDWQIMISVMVVVHVHRPKLLIVLGDQLDEGGFPTQQRYVRRFFGIFSHPRVKTLFVLGNHDVSLIFQEELIRYENAFGASNSVYHVNGASFVVLNTIALDNDIPSRNIAKVQAQRFLSDLSRNWTKREHKVILLTHFPLYRVNDLDCGDFRRNERGHVTYLHPSWPYQVHHQVLSKNLSTYLLETIRPSLVLSGHTHAYCALHHPVRSENASNMSISEHTIPTFAWSQRPDPSYAVLQLNSSALSRIQLCYLPDERVIGTMYLFLIPILLVIFQASSLFKNPRAHRYFDQVPNHIICT	PF00149	77	286	1.7e-20	PPP
Albugo_laibachii	CCA24242	MSNAKKKIVIGVVLVVAIVAVSLGVTLISNSASTKSGTDSNPPPDSGTSALTDVHNDLDRGKKPSSNSSRNSSPFPITALAIGDFGVTVDKGSCCSNYIRHGIDLYKDQRAQTNIAYLMSISAKKLNCQLIIGHGDNFYYNGIGQEQLYRFEQTFEQVYNQKSLSGIRWINVMGNHDYGGSGYLCGKKDFNWEPCQTVDETLKALNQRFLMQSTYKSPNEDRWKMPARYYKERLTDPQSGLTVDIFNVDTNAANVHGAQQVCCQCYDYMGKKKKGERGYFPCSTVTRGHEYCFGGDIKLFDACVDQFEKWTQESLQQLIKDAKTSDADYKLVNSHYSPYLHMNDIGMKKWLDAVEIAKIQLFLCGHTHGESHDYRLGTHFVVNGAGGGIQSESVGDISE…	PF00149	80	435	7.69e-36	PPP
Albugo_laibachii	CCA24554	MFRLNSSKVIMSILAVATLGAVVWISSFTFNQVLQNHDYTTDIVQLRSNANTKNEHDPPAQIHLALYDDTQTSSSLAGNGMTVSWATKRRNLIPSVVQFGLKPSQLSEKVVSSQQCEQYSFCDYHSACFHHVNIPAKRLLPETLYYYRCGNEASGWSEIKNFTTPMAIGNTKSALFALIGDLGQTEFSKRTLEYISSRKKDLRAIFHAGDLSYADSDQPRWDSWAKMVEPIASQIPWMVASGNHEEEEPCKAKTDPFISYQKRFCMPYVSEPDSLQQGNLYYGIRVGMTHFIILSPYIDTTRNSSQYRWLEEELGRVNRALTPWLCVLMHGPWYNSNTAHQNRREPHFEMKKNMESLLYDNKVDVVISGHVHAYERSLPVWKEQVRLDGIVYVVVGDGG…	PF00149	54	458	6.87e-107	PPP
Albugo_laibachii	CCA24676	MRSRNCLIACVACLTLLAVLGIILGIVLSRKSVGHTKQGEKEFWRKKSENLFEGLETSGSGSGSEEDEIDTTDPTRENYTMTALAIGDWGRTVEKIGGSCCARRKTYTIKDFNAMEYTATLLGLAAAKVRPRPTFILGHGDNFYWTGLNGVQDQVYRFHETFETKYDDTSLTGIPWINVLGNHDYGGASFVCSKDNVPIKCTSPDALVKALKDKFDLQASYHSPNGDRWILKDHFYTVRYASEEFDVEIFNLDTNDADTHGARQICCQCYGYSGKNDGQCEQVVRGNALCAGGSTAMYDACATQLSVWADDSRARLVDAVAASNATWKIINTHYSPYNHYSPEKAEEWKELLSSFEGKVQLFIYGHTHAEKHDYASFRMHFIENGAGGGIQNESPSGIP…	PF00149	84	434	3.12e-23	PPP
Albugo_laibachii	CCA24682	MGTGKNRTIAVTLIILAATAIFLTVTVISSKRKSVSLSDHVEEEHGEEDEEHEAEGNTTGLHALAISHWGTYLKTSRNGEAEVANGKMQMSVAHLLSLSAENLQPKVILNHGGNFYRNGVKKIDRDHRFQQSFEEVYHQSAVVNIPWFSIVGKPDYGGGWYICGIDESVSRPCKSVKEVVQALNAKFSLQKTYKSPQNDRWVLPDRFYKRRLTDEHSGVTVDIFNIENTAADSSEANDICCQCAAYSDGEPQLCAGVSRGQKLCFGGHTDMYDACVDQFSKWTKDTYERFLKEAEGSDATWKIANAHDSFYGRMNEQSTNAWLGAIKKAKIQLVLDGSTPSEKHDFGSFNCHFITNGGGGGVKTATSRNLSPAAIKAGIQNVWESPDRSYGMYELSFEK…	PF00149	89	407	1.28e-21	PPP
Albugo_laibachii	CCA24683	MVKYPVILSLATLGNVAAEISKSETIPTGDTFDVIALGDWGAPLSTSNVAAQGAVATIMALWLEQNAYSDVFDLGDSLYWNGVIAENSVGRMQESFENVYTKVIEKQVCWSGVYGNHDLAGGAYLCIKPDVNITTDNPTRIACDKPSDVKAALQQHVDGQRSYAQHNKLWHPKTPFYMRTFQKGQVTVDAFFVDMNSARVNGVSNICCQCYGQTDTKDCESVVIGHPRCADGKKDIAEACIRVLDGWEAESLKLLQDKACSSKADHKVLISHYNVLLHLTEERRDQWIKTLTTCGVTLSVSGHTHGMAQHEHSGITFVTSGNGGGRPAEDVFEPVLGTTVWKPTNLNYGFTALSFTKESIVVQYVVLKDGSKIGATTAGNQIEGYQVLHSITLPKAGAP…	PF00149	34	365	2.01e-17	PPP
Albugo_laibachii	CCA24874	MRVHQTWIPAFLLSHAISNIAQHVEWDGEDLNIHPDRYGNVKFAVLADFGHVETSPHAQKMAHKLNTLCTNNDIHFIVSTGDNFYGTVDFQKYWIDRFNIGLTSCKWVVLAGNSDYKDILSDYHHALGKIEAQMEGPQGEFGDKWLMPRHNFIGIINGTDYEFAFLDTVEDSEQTKRIIKQRENLLVNMNQAKKYIVFGHYPILSNIQGDLGKKVTYLKNHFDKNKNILLYCASHVHALELLQYHDRTQSPPVPSYVQVISGAAGAFLNQKANDKDYRVMEDGLEIGKPIHSEIKKWKEGSYEDNYALKNALEVLDVKRGGEMENGLVNALKSLSSETQHPRHVSETPAESKQKERRGKVHYGESRNGFVVFTLQTQMHMLHLTYYTQDGISDMKTKEF…	PF00149	41	265	1.31e-19	PPP
Albugo_laibachii	CCA24957	MGGNKGSQSVIRNCSTVPNPHLKHALKNPRLLSFGLVTDVQSADTEDGWDYLHTKKRYYRNALVLLENLVQHWLQLRATEENSREENQSSYSKLRFAINLGDLIDGKNCIFQESQKALSRAKECLKPFEQSIGPVHHLIGNHEQYNFTLQESAEKLLWKGKDRKGSVEKHDEEVPLYYECSHLEAPLPSFD	PF00149	32	153	1.17e-21	PPP
Albugo_laibachii	CCA25689	MNATNKLSAFLAAVPSNSKQLDSFDSSQELCTSENDVDDKVCAVSNATHVDELHQIDEMERNTLKPEHSERLSDFISATCRSASFPRADERMEESNLAEEVDTSQRNTKADTEAEGDAMLRVPNMNPVLSGNHHRRISTKCGPAFSFSRKTHEKITDTIVQHFVSGVPMVAISRSPDLVNETLQTPCAFHVEDIALLLQTGKTLPMNFVLDVVSKAMNSMTAEPNVIEMQASCVVVGDLHGQYQDLLSIFHNSGYPSPENRYLFLGDYVDRGVSSCEILLLLLAIKVERPQSIQLLRGNHECRSLSTFYGFRDECWTKYGGIVYHRFLKCFQSMPLAARIHTGYGTFLALHGGLSPDIRYVDDIQTDVNRFQDPEPQGALCDLLWSDPVKQDFDDKKKE…	PF00149	209	482	2.63e-97	PPP
Albugo_laibachii	CCA25879	MSNAKKKIVIGVVLVVAIVAVSLGVTLISNSASTKSGTDSNPPPDSGTSALTDVHNDLDRGKKPSSNSSRNSSPFPITALAIGDFGVTVDKGSCCSNYIRHGIDLYKDQRAQTNIAYLMSISAKKLNCQLIIGHGDNFYYNGIGQEQLYRFEQTFEQVYNQKSLSGIRWINVMGNHDYGGSGYLCGKKDFNWEPCQTVDETLKALNQRFLMQSTYKSPNEDRWKMPARYYKERLTDPQSGLTVDIFNVDTNAANVHGAQQVCCQCYDYMGKKKKGERGYFPCSTVTRGHEYCFGGDIKLFDACVDQFEKWTQESLQQLIKDAKTSDADYKLVNSHYSPYLHMNDIGMKKWLDAVEIAKIQLFLCGHTHGESHDYRLGTHFVVNGAGGGIQSESVGDISE…	PF00149	80	435	7.69e-36	PPP
Albugo_laibachii	CCA27195	MSSVTIGQTHEISEESKREADSLKNEGNQSLQEYKYRNAVELYTAAIEIYPTAIYYANRAAAHMKTESYGLAIKDATNAIGMDPNYVKAYYRRGSAELALGHYKAALKNFRLVVQMKPQDKDARMKYKLCDKLVKEAAFAAAIQSERNLPISETIDVDSIVIDSSYDGPRLADDVQSTLPDFIPELMERFKKGKLLHRKYVILILLEMKKLFSSLPSLLRITLPDADADDAHITVCGDTHGQFYDVCNIFNLNGMPSEENPYLFNGDFVDRGSFSFEVVMTLFAMKLIYPRHVHLLRGNHESKNMNKIYGFEGEIKHKYDETVMQLFTEVFNWLPLAAVLDNRVLVVHGGLFGEDDVSLEDIEKIERNREPPESGYMSDLMWSDPQPFAGRGPSKRGIG…	PF00149	166	485	0	PPP
Albugo_laibachii	CCA27243	MANVMLNDTIRDPNRPFRFRVEDVCSQFDVVVTECLHLLQSEEQSNIIDSKFPLDCKTVRMSSTHCDLDRQIEQLKRCEYLKESEVKALCQKAREILVDESNVQRIDAPVTICGDIHGQFYDLKELFSVGGECPETNYLFMGDFVDRGFYSVETFLLLLALKVRYPDRITLIRGNHESRQITQVYGFYDECLRKYGSVNVWRYCTEIFDYLSLSAIIEDKIFCVHGGLSPSINTLDQIRIIDRKQEVPHDGAMCDLMWSDPEDIDGWGLSPRGAGYLFGGDVVDKFNQTNNIQLICRAHQLVMEGHKSMFNNALVTIWSAPNYCYRCGNVAAILELDENLEQRFKIFEAAPQDARGVPAKKPAPDYFL	PF00149	67	351	0	PPP
Albugo_laibachii	CCA27923	MLKFRVCDDVRRGFNNFLLHVGDVGYALGFGLRWDYFMKMIEPVATHVPYLVSVGNHEHDYTRGGKSHDPSGAVGPDGGMNFQPSWGNFKRDSAGECSVPLYHRFHTPENGRGLFWYSFDYGPIHIIQMSSEHDWRRGSEQFLWLEEDLKQVNRSVTPWIVLTIHRMMYTTQVGEAGDLVVSYHLRMELEDLLFKYKVSLIIAGHQHSYERSCRVRNGLCLKDDEQGPVHIVVGTAGAHLEQNGFSPSIGKWSVSHVVDWGYLRFSVTNQRMQMQFVLSRTGDVFDQVDISPWK	PF00149	17	291	3.53e-85	PPP
Albugo_laibachii	CCA14733	MSSPVRAREWEQKLTIKCRFCGGPQCKRCSEHAALAKIDSPISGLHADWVTDRILGMMRPSSRLIKQYHIIDQFHRHRITAVFNLTIPGEHPFCGDGLGSSGFPYDPEIDFMAQKIQFYNFGWEDMTVPTLSLMMDIVKVMTSMLQDGMQKVGAVFIPSKVLNFCQVAVHCHAGYGRTGLAIACALIFMHGISPERAIHIVRRDRPGSIQTPSQAIFVREFCEYMSCARLTFALPFIHEPFTLSQAIEQQNRLIHGTHTGRRSFQISRILDFLCYQVERLAEESSIEVIEAFLHHPSQTHIQLRHGGSEDLRFVEGIDRREKDLKENLMGSELQSTFVSDELYAIKVGFNEGQHCWGSLHESWSSEKAIRVLPALLLDWLEHLSEPLLSVSMISPQVLI…	PF00102	40	258	1.51e-97	PTP
Albugo_laibachii	CCA18463	MITPTNKPTLVQWANLSFVIMDAPTNDNLQFYLKELKRYNVTDLVRACEITYDREAVNAAGIKVHELEFPDGEPPDDVIFQRWLSLVADRFKENQASPTMTNRSIAVHCVAGLGRAPVLVAIALIENGVDPITAVEHIRKFRRGAINLRQLKYLEKYEPHFGQKQKCTIM	PF00102	5	160	1.69e-89	PTP
Albugo_laibachii	CCA27759	MRCPTKFGEYDSIFAVEYEQICAEIDTSDWLKGALSVQSKDRVKKNRYSDVLPYEATRVRLEDSYPNDYINANHIAPYYIACCAPLPHTLIEFWKMVWLHNVYVIVMLTQLVERGRIKAHQYWNGTLMSITEYGDISVQLCKQSFIGQNGSILPSERNSLFVLRAFKIWKTGDDASDEKRDIIHVQMTCWPDHGVPQDFRVITSILDIVNARKRDSDAQLTGKGSEARVIVHCSAGIGRSGTFIAINIVLRQLHAELTANLSEEQLSDAFNIAKVVYHLRCQRPSMVQTPQQYAMIYEYISAVFSNARPW	PF00102	44	298	1.75e-82	PTP
Albugo_laibachii	CCA14342	MKSSCNRAKRAHRFRLLLQDDIIIIQRASFSECLAIPRSAIASVKGPTSTKGDPVRPTLNIAVEDLKTFSPLHGRILGFDAIYGIIWLLRGPYLALVSDSKVISNNEIHKEIRQVMKLELLLIATYQNEAPLTPEQERDESRYLEMLTTNIDKLQLHFSFDSDLTHSLQRSSELKPFASSASHDDNYAAIAERADRRFCWNYIHCAAFFEKKLYKWITPLMQGFIEVTETIRVNRTAFKMIFISRRSCRRPGTRFTMRGIDENGNVANFVETEQICVFQDGRQTSFLQIRGSIPFHWSSPVNMKYAPPVYQRNRIEKDVEAFRKHAYELMQLYGRVILINLIDKKRHELQLGNALTKVIGTAANQDSHILATIRLVWFDFHQECRKMRYQNLVRLIQLV…	PF02383	75	542	1.6e-102	Sac
Albugo_laibachii	CCA14515	MNTLVSVKRDIERGVRPLISIVCPPLDPPLPPRTSSTRRKGISNPSDSSSSSISSLSSGPQKQHYRESHLDSVIQYFERFTVYETDSMYYIVASDRYYSQFRFFQLDRTIEKPDSLNDILQEDCKLYQWAEMEEKLQEISRTKLQNTKSAVGSGSSYTHGKLVRVLSAVGIVGCFRFLCGYYMMFVTERRKVGCIGGNFIYGVQSTQQISISRKLELGTGWSWFRRWLNPSAEEEAEARYLGLFHFIDLSKDFYFSYSYELTRTLQYNMTAQHVDPSEMFVWNHFLIRELSNSLSKAASSKILMPYMLGCYEQRKCSMFGRLISIVLVARRSRHFAGTRYLKRGIADTGKVANDVEIEQIIEDESIGMGKFSSFVQHRGSIPVFWSQETSATLPKPPIV…	PF02383	170	476	7.38e-109	Sac
Albugo_laibachii	CCA16739	MFKLHVRPSDLLLEDCRANPCSVTTTSNSSSSTEYPSFLRLFCSNGSNVLPRHECDIETMTNEAGSSLISNKNGSVQRTTTCFAFYGMYKLLSGMYLAYIRDARVIGSGPRSEKIYCILSIKLIPISQISYQNFLKNASSRDIRDEEIYVSMIESVFLARTFYFSYEYDLTLSAQRKAIKQSMSSVRNTAIQVPTHIPSASVISPVSSSSGPGSQSNGSKSSTSSTSSGVTMNQCLWQHLEDDFFWNRRLIQPFLVKELHSWIIPVINGFVKVIKKCEGLRCDLFLFTRRSWRRTGTRFNVRGVDKEGNVANFVETEMMIVKPNDSICSYVQIRGSIPLYWDQLVTLKYMPRTRYAYSTGSDRIVDWNGLAFRAHMDNIIQRYGHITVVNLVDRAGSSR…	PF02383	83	658	1.01e-94	Sac
Albugo_laibachii	CCA21842	MFKLHVRPSDLLLEDCRANPCSVTTTSNSSSSTEYPSFLRLFCSNGSNVLPRHECDIETMTNEAGSSLISNKNGSVQRTTTCFAFYGMYKLLSGMYLAYIRDARVIGSGPRSEKIYCILSIKLIPISQISYQNFLKNASSRDIRDEEIYVSMIESVFLARTFYFSYEYDLTLSAQRKAIKQSMSSVRNTAIQVPTHIPSASVISPVSSSSGPGSQSNGSKSSTSSTSSGVTMNQCLWQHLEDDFFWNRRLIQPFLVKELHSWIIPVINGFVKVIKKCEGLRCDLFLFTRRSWRRTGTRFNVRGVDKEGNVANFVETEMMIVKPNDSICSYVQIRGSIPLYWDQLVTLKYMPRTRYAYSTGSDRIVDWNGLAFRAHMDNIIQRYGHITVVNLVDRAGSSR…	PF02383	83	658	1.01e-94	Sac
Aphanomyces_astaci	ETV80616	MLAKVSTLVAASLALCNAFDPVDGRPNVDFDYEIDEDKLKSRSVIMMIPDGTGPNIWVLARNMVDPTHKKMLHIDPLFRGSVQTFSNTSLITDSASSATAYATGFKTYDAGIGVDMEKRPLGTILEAAQARGMVVGMIVTSRVTHATPASFAAHIHSRSLENDIADQYCANANLDFLLGGGKRHFSDACLAKLKAAGYTITHDKDELAAYRKTNEANGTLRMFGLYQKSHMSYEVDRIRGETNEPSLSEMTEHIFAILKNNKRAQKHGFFVMIEGSRVDHAGHSNDAGTMGKEAIEFDNTVSVVKQFVYSNPNVAMISAADHGTGGITLGRDGVYKWKPEPLVKQVMSTEGMKALFSNDRATYTEATALQKVKDLIIQNSATKKISKEWDAIFAAEVKK…	PF00245	40	473	2.81e-112	AP
Aphanomyces_astaci	ETV80618	MLTKITTLLSASFAITAAFSFDDSRPEVDYDYEIDEDHRLPRSVVMMIPDGTGPNIWALARNILDPTHKKMLHIDPLFRGSVQTFSNTSLVTDSASSATAYSTGFKTYDSAIGVDMEMRPLGTILEAAQARGMVVGMIVTSRVTHATPASFAAHIHDRSLENDIADQYCDNANLDFLLGGGKRHFSDACLAKLEAAGYTITHDKDELAAYRKTNEANGTLRMFGLYQKSHISYEVDRIRGETNEPSLSEMTEHIFAILKNNKRAQKHGFFVMIEGSRVDHAGHSNDAGTMGKEAIEFDNTVSVVKQFVYSNPNVAMISAADHGTGGITLGHDGVYKWEPEPLVKQVMSTEGMEALFSSDRATYTEATALQKVKDLITQYSATKEITKEWDAIFAAEVKQ…	PF00245	41	473	1.99e-107	AP
Aphanomyces_astaci	ETV80623	MLAKVTTLLSASFAINAAFSFDDSRPDVDYEIDEDHRLPRSVIMMIPDGTGPNIWALARNMLDPTHKKMLNIDPLFRGSVQTFSNTSLVTDSAASATAYSTGFKTYDSAIGVDTEKRPLGTILEAAQARGMVVGMIVTARVTHATPASFAAHIHNRRLENDIADQYCDNANLDFLLGGGKRHFSDACLAKLEAAGYTITLDKDELAAYRKTNEVNGTLRMFGLYEKSHIAYEVDRIRGETKAPSLSEMTEHIFAILKNNKRAQKNGFFVMIEGSRVDHAGHSNDAGTMGKEAIEFDNTVSVIKKFVYSNPNVAMISAADHGTGGITLGRDGVYKWEPDPLVKQVMSTEGMQALFSSDRATYTEATALQKVKDLITQNSATKEITKEWDAVFAAEVKQIV…	PF00245	39	470	8.28e-111	AP
Aphanomyces_astaci	ETV83809	MTADPTSTTCGGQPELEEVPPAARRTSARSIKSDSYFMGENIVRSIAPQRLVLVMVGLPARGKSFVVRKLTKYCQWLNLPTQIFNAGDYRRKASLTGADASFFDPNNAEAKRLRDALAMAAVANLIQWLEEGGQVAVLDATNTTKERRALVWDKFKHMENTQVMHIELVCDNPSLLEANYLRKLKNEDYDGMDPQVALNDFRQRVAKYEKVYETVQDSENDGTVCYCKVYNAGEKVLARYCQNFIPSQIVSFLQNIHVHPRKIWLVRPGPNKNGVRGILGGDEELTDEGHAIASALGTFMESAVQDNKGYVDVWLSPMKRATQTAEYIRQDHVTRTVTTTLLNEVGGGDFAGYTFEELEAEFPQHVKARRTDKLYYRYPGAGGESYMDLIFRLRPLVIE…	PF00245	260	448	4.73e-24	AP
Aphanomyces_astaci	ETV83810	MTADPTSTTCGGQPELEEVPPAARRTSARSIKSDSYFMGENIVRSIAPQRLVLVMVGLPARGKSFVVRKLTKYCQWLNLPTQIFNAGDYRRKASLTGADASFFDPNNAEAKRLRDALAMAAVANLIQWLEEGGQVAVLDATNTTKERRALVWDKFKHMENTQVMHIELVCDNPSLLEANYLRKLKNEDYDGMDPQVALNDFRQRVAKYEKVYETVQDSENDGTVCYCKVYNAGEKVLARYCQNFIPSQIVSFLQNIHVHPRKIWLVRPGPNKNGVRGILGGDEELTDEGHAIASALGTFMESAVQDNKGYVDVWLSPMKRATQTAEYIRQDHVTRTVTTTLLNEVGGGDFAGYTFEELEAEFPQHVKARRTDKLYYR	PF00245	260	377	1.03e-13	AP
Aphanomyces_astaci	ETV69275	MPPTSPFEVVLYYRYVHITDVDTVISSQQHLCETLSLQGRVRISEEGINGTLGGTPASIQGYVDAMESCAPFCGLNIDWKRTTDLDMLPFEDLFVRRVKEIVSIELPDDACDVANTGIHLSPIDFHAALDLSPKHSTAIIDVRNNYEYNIGHFHDALNPSTRRFGQFPHWVRDNLDDLASKDRILMYCTGGIRCEKASAYLKHLGLSNVFQLQGGIHRYLEAFPDGGAFVGKNFVFDQRVAVASSNEDVVGQCEGCGGAHDVISGIRCAYCRMHVMLCSSCESCRVFCKLHQWLGVGDVEDLTLKLGQLETQLSDNAGPKGKGRRRSIRKQMHALQATLATATAVN	PF00581	4	291	1.45e-98	CDC25
Aphanomyces_astaci	ETV79058	MHIFGTNEMAQQVDRITAKELVEILKNPEARNAVRIVDVRDGDFAGGHIRGAINVPEEHFHDDDDVDNFVDEMKTVPTIIFHCMMSQVRGPFCAHRFQSRVNAVLEHAAIKPKVLVLTGGFQLFRQNYSHDDDLVEGLPKEGDY	PF00581	15	124	3.94e-24	CDC25
Aphanomyces_astaci	ETV79330	MLPRTLMIVPRRLAASWRRRTLVHRFPSIQALPTMNVPSVCYTSSNSNAHQSPARTAEAANTMSIATSHDQQYLSFYKYTIVDPMDLPRLRKSMLQEWRAMGVLGRVYIAEEGINAQITVPVSQHTAFRAYLRNHPHPVFHDVFFNSGGELTDDNNDRQPFHTLHVRVRPHLANDGLTTPLDMSNRGQELSPSEWHDALDDPRPKRVLDCRNYYEHDIGRFDHAERIMVETFKDTFDTLDAMLHDTPKDTTCMIYCTGGIRCEKVGAYLTQKGYTDVKRLEGGIVHYAQYIKQAATITSKFKGRNFVFDQRLSNSNTAITDDVLAHCYTCGDPTNSHTNCSNTLCHSLMLQCPSCATLLDGACSIQCQNMKYVMDKQPRDVRRKFAKQYSYQFQTHLVP…	PF00581	74	399	3.73e-93	CDC25
Aphanomyces_astaci	ETV81318	MGDENDDACTPQVTGTAPMTPKLSRTQSDMSGLGSVQRRRVLTHSSKRALFSSPESALDSDSKRARSLTDESGRRRKPTAFQEAIADSESNSFKENELPPALVPSVMINRSLSSPGPSTPLHAYTPLLPLIKSSKHPDLNVISPSTVEKLLDGTYNDVLHTFHLIDCRFQHEFLGGTLRGARSLALPQHVEAAFFQPQALRASTRTALILFCEFSAERAPKMARHIRNLDRRIHADVYPTLHYPEVYVIDGGYKHCFESVNHDVCLSPAAAYVPMNHPDHVDACKMELSGLRSSWKQLRSTPFSKRHANKWC	PF00581	139	258	3.82e-43	CDC25
Aphanomyces_astaci	ETV84789	MPGTGAPLSPKQGDSKRLKTSEEGESVDYHVILFYKYVEVPDPTAEKTAQHDKCVELGLLGRSLVSEEGINATFAGSLDKINEYVAYMCSHPVFSMTADDFKRSMVVATAPFSELVIKYVKEIVSTGGAVAPPPVTMTDAERGYLTPQQFHEAMADKDKSNTVVLDVRAHKEFLVGHFKDAIDPQVKNFSEYYTFLDQQHIPSFKQDKPKVLMYCTGGIRCEKASQFLRSRGVTDVYHLKGGIHKYLEQFPDGGYFKGKNFIFDKRVLMGPDQSDVVGSCIECSSPYDTFNGGKVCSVCRDLVLVCDSCYASRHGEVHCGDHQYLKHAYFTFIQYFSADELKRQVAELDQVYASLLQEPDVAKRSKNKRRTVRKQLEKVKARLAVVEADPSVVETRSGF…	PF00581	28	319	8.24e-87	CDC25
Aphanomyces_astaci	ETV84790	MPGTGAPLSPKQGDSKRLKTSEEGESVDYHVILFYKYVEVPDPTAEKTAQHDKCVELGLLGRSLVSEEGINATFAGSLDKINEYVAYMCSHPVFSMTADDFKRSMVVATAPFSELVIKYVKEIVSTGGAVAPPPVTMTDAERGYLTPQQFHEAMADKDKSNTVVLDVRAHKEFLVGHFKDAIDPQVKNFSEYYTFLDQQHIPSFKQDKPKVLMYCTGGIRCEKASQFLRSRGVTDVYHLKGGIHKYLEQFPDGGYFKGKNFIFDKRCERYSFNIVLLLKIWTFLLNRQIHFVLNFGDGIHTNFRHTLIRCW	PF00581	28	266	8.78e-78	CDC25
Aphanomyces_astaci	ETV87566	MSLKSGTHNKPKAAMTIMEKRLPQNPKYKDTQSKLDTGSTVNKVRLISSKEFLKRRDETFRRVTPRCLAELFAEYEDTGKGDAAAPEMVARMVKNADGEFVMERQVSDDNQEHAGPRVVSYDAEEGENYDVPYLILDTRPREDFTENRIHRSKSFPTAFLCRDQFLPEMHQFKNHESKLIVLYCLDEKLSIQSANLLGQKGFDNIYVLSGGLMEYAALYPHHVEGTPPPRPKARDAKKPARDLYKSGTALIASSAKSVAGSTRKKLVGDDDVSSVASHQSVAESVISKATQRKSSVKHGGSGSRGGNANSFR	PF00581	133	216	1.7e-10	CDC25
Aphanomyces_astaci	ETV74358	MQDAHMIEFIPQAVYYTWFPEGHAPRSTADVTYFCVDRQLLYTNFYLDFGPLNLGHTFVFSQVLNHELARVKPLGKKLVFYSSADGKRKANAICILACWGILFNHMTADQAYAPFHTVTQSLPPFHDATPSICLFKLSVLDCLRGLEKAVRFRFVDTATFNVDDYQHYEQVEHGDLNWLSPKFIAFAGPHDVYRHTAEGFISLTPEHYVPYFKSHNVTLVIRLNEKLYDESRFKAAGIDHLDLYYPDGANPPDEILHRFLTACEATTGAVAVHCKAGLGRTGTCIGAYLMKHYHFTAKECIGWLRLCRAGSVIGPQQQFMEAIEPRMWSYKTTINRDDVASSERPRHSGELQSSPSKPIQSTLRILKPSATPITTMSGKSLLKHNMALPPKLVPASSSV…	PF00782	159	332	4.77e-119	DSP
Aphanomyces_astaci	ETV77493	MAGTSSTVEILPDRLYMHLSDDDIGPVLPHTTYLNVSPDVLVYINYFDDFGPLHLGHTFRFCAVLSDQLTAAKTAHVQLHVLVSSTDIHAQVNMVCLLACWGVLYNRQAPESAVQPFRHMNLPSFHDATDEACPFQVAVVDVVRGFHRALSLQYTCRQSFNVADYLHYEKVEHGDLNWISPKFVAFAGPQDVATPDATTHPPGFFIPMFMKANVTLVVRLNEALYDPSPFRSAGIAHLDLGFPDGANPPSAILRRFLAACEATPGAVAVHCKAGLGRTGTVIGCYMIKHDGFKAKDAIGWLRLCRPGSVIGEQQDYMLDMERKMIKAAAPRHVVRTTRTTPQKRSLSMAADASREVKNQGDRLLVAKRRHIKDRANATASEAAHIVQTMSSR	PF00782	159	327	2.64e-106	DSP
Aphanomyces_astaci	ETV82298	MSALFRASPDASPTARGAAPVLVEFVANKLFYTSVSAAPKSTEDMLYFSIDNQLIYWNYCLDFGPLNIGHVVRFHDIVQDAFAQAGRLGANTRVCLFSSTNGQRRANAVCLLGCWGVLFKDMTAAAAWAPFQDLRFPPFHDATDFECSYDLNIKNCLDGLEKAKANRYINTSTFNVDEYQFYEKVENGDLSWVSPKFIAFAGPHNKFSNKNGQITLTPEHYVPYFKKMNVTLVVRLNDKCYDRNRFVTAGIDHLDLYYPDGTNAPMNILKQFIEASERTPGAVAVHCKAGLGRTGTCIGCYMMKHEQFTAREVIGWLRLCRPGSVIGPQQDFMEEVQDFMRSAADLPSDETKHDVAQNSPLKHKSEGSIMTNMKKGALTLLMPGKAVGRPAPNKKMTIN…	PF00782	173	345	1.04e-117	DSP
Aphanomyces_astaci	ETV88276	MLHQRPQTPYGECCRALGHSFRPIPWSLRTSCQPSIRQASPSALSRRRIWLMHVWDNRIRLCLCSRKSTRFDAAAYDHLAQLEHGDMTWIVPGKVLAFSGPLMERREFAPTKVTMLAQDYAKVFNTMGVSCVVRLNEQCYDRKKFVHAGLNHVELIFPDGSTPADSILDSFLNLCERERGAVAVHCKAGLGRTGTVIAAYIIKHYRFTATEAIAWCRLCRPGCIVGPQQHFLAYKQASLWATPLPSNHQPPPKLKPQLQTRKSFT	PF00782	71	241	5.65e-106	DSP
Aphanomyces_astaci	ETV65936	MEMKRKHESPSPALSVMATTATSPSQQKIQLAAHHLASSNTKTRKRTPSLNSEQFSHDIPERELITSTRDSSPVDPVTMVQPAMTTRTPSLLLLEVPTKHPQSPNSIEPSPKVILSSREALPSPRLTLPPKDQEHPPPTTTTTAFPPKRARNRNPGNLILDLSQMTPMQSPTKAADCTNVCSQVTDFLFVGGAVVASQRDVLERHGITHVINCAATITPNYFPHVFDYYRLRLRDHATQDIHQHFYNIFQFIDTARARHGKVRSIDRSIPTIMGSFLPCRRLGYFPLNNFLYPQVFIHCVKGISRSPAMAIAYLMAREQLGLYPALELVRSSRPVIDPNAGFIFQLNEWDSLRQLHCNQPSTVFRVEMSQDDDVDGETSSGRYYPLIIGPVPSDHLMAS…	PF00782	181	348	5.18e-53	DSP
Aphanomyces_astaci	ETV65937	MEMKRKHESPSPALSVMATTATSPSQQKIQLAAHHLASSNTKTRKRTPSLNSEQFSHDIPERELITSTRDSSPVDPVTMVQPAMTTRTPSLLLLEVPTKHPQSPNSIEPSPKVILSSREALPSPRLTLPPKDQEHPPPTTTTTAFPPKRARNRNPGNLILDLSQMTPMQSPTKAADCTNVCSQVTDFLFVGGAVVASQRDVLERHGITHVINCAATITPNYFPHVFDYYRLRLRDHATQDIHQHFYNIFQFIDTARARHGKVRSIDRSIPTIMGSFLPCRRLGYFPLNNFLYPQVFIHCVKGISRSPAMAIAYLMAREQLGLYPALELVRSSRPVIDPNAGFIFQLNEWDSLRQLHCNQPSTVFRVEMSQDDDVDGETSSGRYYPLIIGPVPSDHLMAS…	PF00782	181	348	4.29e-53	DSP
Aphanomyces_astaci	ETV65938	MEMKRKHESPSPALSVMATTATSPSQQKIQLAAHHLASSNTKTRKRTPSLNSEQFSHDIPERELITSTRDSSPVDPVTMVQPAMTTRTPSLLLLEVPTKHPQSPNSIEPSPKVILSSREALPSPRLTLPPKDQEHPPPTTTTTAFPPKRARNRNPGNLILDLSQMTPMQSPTKAADCTNVCSQVTDFLFVGGAVVASQRDVLERHGITHVINCAATITPNYFPHVFDYYRLRLRDHATQDIHQHFYNIFQFIDTARARHGKVFIHCVKGISRSPAMAIAYLMAREQLGLYPALELVRSSRPVIDPNAGFIFQLNEWDSLRQLHCNQPSTVFRVEMSQDDDVDGETSSGRYYPLIIGPVPSDHLMASSSSRDPSQESPQIHDEHAAACFVVCSMEAKYCS…	PF00782	181	315	4.46e-60	DSP
Aphanomyces_astaci	ETV65939	MEMKRKHESPSPALSVMATTATSPSQQKIQLAAHHLASSNTKTRKRTPSLNSEQFSHDIPERELITSTRDSSPVDPVTMVQPAMTTRTPSLLLLEVPTKHPQSPNSIEPSPKVILSSREALPSPRLTLPPKDQEHPPPTTTTTAFPPKRARNRNPGNLILDLSQMTPMQSPTKAADCTNVCSQVTDFLFVGGAVVASQRDVLERHGITHVINCAATITPNYFPHVFDYYRLRLRDHATQDIHQHFYNIFQFIDTARARHGKVFIHCVKGISRSPAMAIAYLMAREQLGLYPALELVRSSRPVIDPNAGFIFQLNEWDSLRQLHCNQPSTVFRVEMSQDDDVDGETSSGRYYPLIIGPVPSDHLMASSSSRDPSQESPQIHVQLGVIFVEGSHMSSTGRT…	PF00782	181	315	3.46e-60	DSP
Aphanomyces_astaci	ETV65940	MEMKRKHESPSPALSVMATTATSPSQQKIQLAAHHLASSNTKTRKRTPSLNSEQFSHDIPERELITSTRDSSPVDPVTMVQPAMTTRTPSLLLLEVPTKHPQSPNSIEPSPKVILSSREALPSPRLTLPPKDQEHPPPTTTTTAFPPKRARNRNPGNLILDLSQMTPMQSPTKAADCTNVCSQVTDFLFVGGAVVASQRDVLERHGITHVINCAATITPNYFPHVFDYYRLRLRDHATQDIHQHFYNIFQFIDTARARHGKVFIHCVKGISRSPAMAIAYLMAREQLGLYPALELVRSSRPVIDPNAGFIFQLNEWDSLRQLHCNQPSTVFRVEMSQDDDVDGETSSGRYYPLIIGPVPSDHLMASSSSRDPSQESPQIHVQLGVIFVEGSHMSSTGRT…	PF00782	181	315	1.98e-60	DSP
Aphanomyces_astaci	ETV70061	MPLQAAKKLLRLDEAVGSFAVQHDITKVLDGLYVGGRGIADDLLAMQSLAITHVVNCTQDIPCYYDDSLEYLRVPLTDDPDTAIEAHFEIVVKFIHDAREMGQTCLVHCSRGMSRSATFVLVYLVERHDMSVLEALQYTRALRPVISPNVGFMGKLLDLEQRLHQRCSVDLHKYRKDRYAAIEDLVVPSPANDVDEAAIYLNHVARH	PF00782	25	158	3.94e-48	DSP
Aphanomyces_astaci	ETV70881	MSAPSSPTRPSQGSPSQRSPGKTSPLRSSRENSAAPPSPPKSPPKPGVVGPREWEKSLTVKCRLCGGPKCRRCSESAALAKPTSPVTGLHADWATDSMLGMMRPSSRLFQAYRIVEQFQRLKIKAVFNLTLPGEHPYCGDGLVASGFPYDPETDLMAHNIQCYNFGWEDMTTPTLAFMVDLVKVMTGVLSCANQKLAVHCHAGFGRTGLAIACALVFQHDISPQNATDIVRRGRPGSIQTPGQVEFIRLFYDYTHGSKLVYAMPSIHDRFTLHEMAEREGRQYIHSLRSTLGIAPPRVVSFLCKSLEAAAAASPNAQSLCMIYITHLPATSDGSMASHFEHMKGLLGTDSDVPPLGQAMVVAADELWPHKVKMNTGEFSDIPPECVGGLLLDWLEHLQV…	PF00782	84	283	1.37e-83	DSP
Aphanomyces_astaci	ETV71047	MATVADIVQDILNAETLPIAGSTFLALIQKLVDHAEHLEQNVSDLNEQLDNLREQVSLGNAATVIQAGFRGAKDRDTIMRAKQFQQQGTCVLKKYLLKKDRVPGMHKLDTLHGDIAPNFRRLKDSPIYGSAQPSEAGINHILDTVTADGYSKVVWVTLRDEAVIFVDGTPFTARRSGKLNDNDLVPGMTGHNISVLELSLKNSLVDQLNLSDHKFEYWHEPTLLCNELAVSTVDPSHVLTLPELMSRIQHPGIQSLTYHRAPIDRENFPEHSIVDRLVDWLRSADATTALVFNCQKGRGRTTTAMSLAYLIWSAPTQVQSPLDAHDHPDSRLVRAMTMDPRNADYKHGLYKVILALCDKLENGVRTKGWIDNVIDDASVIYNIRLVINEYRARSLEEAK…	PF00782	462	736	3.13e-47	DSP
Aphanomyces_astaci	ETV71048	MATVADIVQDILNAETLPIAGSTFLALIQKLVDHAEHLEQNVSDLNEQLDNLREQVSLGNAATVIQAGFRGAKDRDTIMRAKQFQQQGTCVLKKYLLKKDRVPGMHKLDTLHGDIAPNFRRLKDSPIYGSAQPSEAGINHILDTVTADGYSKVVWVTLRDEAVIFVDGTPFTARRSGKLNDNDLVPGMTGHNISVLELSLKNSLVDQLNLSDHKFEYWHEPTLLCNELAVSTVDPSHVLTLPELMSRIQHPGIQSLTYHRAPIDRENFPEHSIVDRLVDWLRSADATTALVFNCQKGRGRTTTAMSLAYLIWSAPTQVQSPLDAHDHPDSRLVRAMTMDPRNADYKHGLYKVILALCDKLENGVRTKGWIDNVIDDASVIYNIRLVINEYRARSLEEAK…	PF00782	87	375	1.94e-42	DSP
Aphanomyces_astaci	ETV71140	MGQQPSSSRDSFGIVPSEPPANADKKLPPQHVNVDDPPSRKERLAVCAPILSAIRPWLFVAGHGVVWPKQSHSLINLASEVPFLEDNPPPPHIHSVLTLALRDGATQEILPFLPRVLETVQTQDNVIVMCQQGVSRSCATAIAILMCRESMSYASAFADVKAARDVCSPNAGFICQLMELHAQRQDQAKRPRVYRFVPHALHDLATNVLKPCWLTPHARIHATPAQVRRRSNGIYVYSESPLTVFLWRGQDATDANVTSATTEVHLWYLHLWGETTMPSVIVEREGAESAAFLSFVQPAALDDATIDFDDVSWTEPPRTRQVEDDLAPSDGLLDSSRKPQLRVIESVDDESWELLQEYDSSDLVPNQVGWLHVPGDRDYIWLGKACKSSWTYDVLVQRV…	PF00782	75	179	4.59e-21	DSP
Aphanomyces_astaci	ETV72311	MYIYACSHYDGHKFGDRVDECGFPDHHPPPLQVLVDILNRMLDWYTRDPDNVVVVHCMAGKGRTGVVVTCFLIVIGFFEDEYGISIYHKSDQDLLEYVQMVNGIFWKKRGQGVRYPSQARYVYYFTKYLSRLPYRPDRLGYRLPPLPRATKLFLRQIVMTGMPYVDAGGCSPFLLVHPAPSEHVPSKLLYNSAWDTPQLQSYTDPHTTLVFRTECVVEGDFLVRIFHANATAVLGKKESQLCHFTLRTDFVTSRGSIVLTKADIDGATDHKRFPDHFSVACEFEPTTNLHSHPHNQMLPDLVPHDVRQKECYIKRGWLFKQGGFVQNWKRRWCVAKDGTLTYYKSDTNCHANGSVALQGATVNRWQCHKFTAKVGHPCHFFKVEPPSSAQKRRVYYFGA…	PF00782	13	128	7.39e-34	DSP
Aphanomyces_astaci	ETV73282	MAAAGTTTSVAMKKSLSAQRSKPPCLALQPSLVQDNLPCEVVPKLWVGSVHAAFNFEAIKERKISHVLNVSGTVATYPQEFTYLTVDIRDKDYTNLLSCVPIATVFLESGMQHGGVLVHCAGGRSRSPAIVVAYLMSTLGTSFDEALIKVRTARPVASLNSGFEDQLRCFEKAKRDVYVAHQLLLQTKIVRARLRRSQQLDVDLYPPPKASSSAKKADMRMLLGTLPRGFYLSRPTSPKAQTFVPPLRSMGSQFGCAACGKLLFCAANVLRHSGTTDAALWTVAIDRKRAISCPETPRGRQGASLPLGRPFTDTGFDDDDDEETAHHDMLQASVVPSTCHDDDTLDMTLGAAIQDVVIGSTQADEKAIRPATTGDDASGRRRPVDGGSGGHITSSSPPP…	PF00782	38	168	2.47e-46	DSP
Aphanomyces_astaci	ETV78492	MADDEVYHDDDYDGEYDDEVEEVEDMVDDMPMHITGRIYLGSIDAAMNASGLKAKNITMVLTLLSVYDTTSLPLDQVQHHVRVDLEDDLDAPLFSQLPFLVDCINQFFANNDQGNILVHCIAGVSRSASAVAAYLMATNDIDVTDALNRIRLSRPWVDPNPHFRQDLALFHSVLSHSSVASADLASRSLPQLHFHSSFVHPISVDQTKTLTIRLESDPKHDDATSLLAASMFPFSTVVAVTDATNTPFAYLFVTAIEHINIQDLTLDHANGEGLPTLADLHATLHRFYTPDQLEPGTRCLVLHFRLVAAAVGQGASI	PF00782	34	165	6.46e-36	DSP
Aphanomyces_astaci	ETV78876	MAALPNGSSRRPWTPPDHWDDVAKMGDLIPMGFQPDTRAKLVAARVPLDPKYTMSDVEQWTPLHLLEACQARNLTVHMVIDLTNTFKYYDGVAEFTSRGVEYVKLKVEGFADVPTEDIVQRFIHVLSTWEDTFRQQPPSQGDLTPVVVVHCTHGLNRTGYLIARYLIATKGVTVKEALATFTAARPPGLIKHMYVQTLYDMFDQSDDAVLPELPLWAKNKYDRTKLALQAVNNMPPRLLPPSTPAAKPKWRRSDQSHLRRPPENWTDPPRFGAVVADSPFLPMRTLLDDTYHHGAERWTPATFVAELGHDVRLVVDLTNTTKYYDGPSAFPSTISYRKFALEGFSAAPSPTSVAAFLDLVDAFERDHPGKHLALHCTHGLNRTGYLVASYLIRRKQYSV…	PF00782	19	200	2.19e-41	DSP
Aphanomyces_astaci	ETV80057	MTSKQEACTYPCIDQTPASAHAPCLDVPVVTPVHVFNFLQHSASRSIVLDISKSFDKPPKMVLAVSFSTDDSTARSCEFDQETAARLTDVRLTHVFVMGNPSSPHFHQDLSVVYARLLDTRGTVPPALCIQYVDAAILVDMFPLVEPPLVSLIETSRGWIFLGNNLHAQNDKVVNDLAIRSIVNCSSTIQERTFSHVDYYDVTVSTENPEESTFKAFDEAVAYMESAQSRVLVHSTYGRSRCCTLVVYFLMKTENMSLVDAYHRVLSSRPNMMPRDAILDILLQKERFLFGTSSFDDEDGRNRCKHMTRGGLLSREGQARLTAAISNIHDTEVRHLAAKNKPIHHPAVIHESPTARLSSKSKRTVPESSVTCRWLFNRLQSGTGMLLLDARSRADFDDN…	PF00782	526	661	1.38e-40	DSP
Aphanomyces_astaci	ETV80824	MSTKINNGLFMGDIDAAQDAEFLSLNGIEFIVNCVPREVPNAFEPEGIRYFACDMAEQPEGILFDLRNEDYVELIAFIDHAMQSSLSLLVHSLDGMSRSPCVMMAYLMSKYQWSLDKAYEFVKMKRPDIAPHNAYLDQLAMLDAQLQKNHRASEKKRNEWDPLHTDPKTDELVLVNTFLNVTNGIALPHDSAPRKLKKKQLVWIDLCPRMRKLNPHYDFTKLERPPSASYSSLSAGNGWVDTEASTTVHRPSSSPAASRVVVMESRAVHDVDLSLSDDEQERVTKDEDSWDMSTSDPGLSHDADFDRPLSSWVTARQGPPRQPETRHKRPQVQPQPQQQKPPQNIQPPPLQHRSSFPSQHIKPSHTSKGSTVMPQTLHPPFPSDLSQNQHSPTDKTDEF…	PF00782	3	139	2.25e-30	DSP
Aphanomyces_astaci	ETV81353	MERIQAAIKRQGKAAASSSSGGRRLLQWNDHEWSVYQKTPPFGGLVENIVPIRPPLSTLYEVHYDSSFKGATPTDLMEGLIEQAKRGKVFNVATVIDASGNGVYYHERGEWNDWDVEYVKIPADTDNDAVHDAASATEIVPSKSFVNKFLQSVQQHFAGDRCDENIAVFGARGYNTSAFLIVCYLVELKGLSLNDALEAYKKTNPVGIYSTACLEVLYKRYYSTLKPQGLRIRRPDPPSWDPVAADDSPEAIGADILTDDDKAQPFVRSQSAAIAPPKPAASYPPPPSSMPSTASHHHPSYKPAAPPVFHMPPPVAKKPLTKKRKIRTWEDDVEPFPFGDAVPVDSAEHERLVAVVAELTGGLSDGFPGCEATSLTKIHIRDPTRRAPGSLTKEYLVTW…	PF00782	37	219	1.1e-29	DSP
Aphanomyces_astaci	ETV82480	MDAQNEPQGSPPEAGSKRTKTGAFHKFWHGMLTQKYLEHDNQPAEVLRGLYIGSVGAGANWAALSELGITHILVVSETVQPAFESSRRFEYFRVSIGDVCSARIVNFFDDSNAFIARGLVGGKVLVHCFAGKSRSATLVIAYLIATHHMSYESALALVRQVRPQAQPNEGFAVQLNMYYGRQHIASSLEANTLT	PF00782	43	175	3.5e-52	DSP
Aphanomyces_astaci	ETV84761	MDELCERQRHHPPLSACPDLARIPTANAGFHLFVGSAEAASNATMMQELGIGAVLALGTKALSEVETVSIDILDMEQAFLMQHFDACFAFLHRQEQRHVPTLVHCVYGQSRSAAICVAFLMHSEQLSLRQSYDRVQAARPCIYINSGFLSQLALFEAMQCQLLGSSPAHATFRLRWTYERHVNHNKGPVMLYPQPTAMAAPTIKRIFCKKCNLHLGVADNVVRITPKSSQTRPTVPLFQVHHGHKGGSPATSCGSLYVEPLPWMHLEVIILIYMT	PF00782	31	152	3.08e-40	DSP
Aphanomyces_astaci	ETV84762	MDELCERQRHHPPLSACPDLARIPTANAGFHLFVGSAEAASNATMMQELGIGAVLALGTKALSEVETVSIDILDMEQAFLMQHFDACFAFLHRQEQRHVPTLVHCVYGQSRSAAICVAFLMHSEQLSLRQSYDRVQAARPCIYINSGFLSQLALFEAMQCQLLGSSPAHATFRLRWTYERHVNHNKGPVMLYPQPTAMAAPTIKRIFCKKCNLHLGVADNVVHHGHKGGSPATSCGSLYVEPLPWMHLEVIILIYMT	PF00782	31	152	3.7e-40	DSP
Aphanomyces_astaci	ETV85038	MADTSPTQVLDYVFLGSRQHAKNRAMLESLGITHILNVTPTRKVDPVAGVPNFFEKDNVFTYRRCALFDNQGEDILTSLDGCIAFIDQAKFHGRIFVHCKAGVSRSASIVLAYLMKANAMPFDEALSFLQHKRPMVNPNASFRTQLQAFEKRLVRQSATGRPGTAPSGPSSAAASIGPQLPPHLKRPAACDNVQNDRVDATSMSPKWKKAKVDE	PF00782	6	147	2.09e-56	DSP
Aphanomyces_astaci	ETV86262	MTESLSRPASLPPLQQVTPQWLFNRLQTQGGLTLVDTRGFKCYEHSHIWSFMNLPQPLVTSTSMVTVITNAGASPSPLFLSSVDDVCPLTDTARRSWNKRKLTDVVLYDHFGMYTPSSWPMQLAVLLLHERAVTSVKFLRGGMQAFQRDYPFMITGRKDPYPVSSLSTPVKTTVAIDSLPRNIHTHHGHSSTTTHHALTFPNDVVPGFLYLGNVWQASQPEVLRKMGITHVMSICENGPSHPMPRITYMNVPPASLHDAFDGAYAFLKKARKAGGKVLINCVSGVSASPTLAVYYLMRSERISLVQAYNDVLACRPLMFPSVTCMLMLVEAELYRCGVASIQSKEAMDALQDGSLRDDTPCHPQMKLSAQLSMFFLGRCNDRYVRDNMHQYFGDSTRRS…	PF00782	201	320	1.35e-31	DSP
Aphanomyces_astaci	ETV87790	MTSDLMRATVAVSVAAGMVYVAFQLHLLPRSIASVVSRVYFFPTWPLTYLSRRSAYYTLVDSHVFLGAAPMEFMGHVSQMTSRGVRAVVNMCDEYDGPVDAYKKAGISHLRLPTPDHTEPSLANIRKAIEFIEFHKAQGSRVYVHCKAGAGRSAAVVFCWLLQSTGWSLDDVHEYLSDKRRVRRRLKTQPNVLAFFHSLPANQQSTLSE	PF00782	56	196	1.42e-53	DSP
Aphanomyces_astaci	ETV87791	MLANMAVGAAVVVGALAVAYIVFQLHLLPLPLASMAGKFFFFPMWPFTYLARRANYFTEIDDTVILGAVPVVFMGHMSQMAALGVRGVVNVCDEYQGPITAYKKCGIAQLRIPTVDHMEPTLEDILKAVEFIEYHKKLGARVYVHCKAGSGRSGAIVFCWLLKSTKMDLMEVQDFMRAKRRVRRKLYKQPNVLAFYNTLHPAATVPSHVESV	PF00782	56	197	1.07e-53	DSP
Aphanomyces_astaci	ETV88561	MTGWGEARKTKKGKSPLKSPQPKSRKVHAGQHAEEQQAGTSSSPKTSKPPEGRKVEVKPKLLRRSSSEGSAYMLVKQKNKEAQHKMLTTSFPDDYSEASLLDTMSSWLGRLLGLNATPHSMDKILPFLFLGNDHAASHLPDLRKAGITHVCNVATQCNDHFPDHFEYLHLHLFDSPTQKLAKHIKAAGAFIHRAKHTNGRVLVHCVAGVSRSVCVVVAYLVEHCHMPLVQAYDYVKRKRPVMCPSESFRMQLAMYEIALFESSSVLSTSNSDWDFYELNMYRQTRRRH	PF00782	121	252	2.48e-57	DSP
Aphanomyces_astaci	ETV72310	MKVLRNAISGSRNRYTQDGYDLDLTYIHDRVLAMGYPASGVEKTYRNDVSDVSSFLNMKHQDKYFIYNLSERHYDGHKFGDRVDECGFPDHHPPPLQVLVDILNRMLDWYTRDPDNVVVVHCMAGKGRTGVVVTCFLIVIGFFEDEYGISIYHKSDQDLLEYVQMVNGIFWKKRGQGVRYPSQARYVYYFTKYLSRLPYRPDRLGYRLPPLPRATKLFLRQIVMTGMPYVDAGGCSPFLLVHPAPSEHVPSKLLYNSAWDTPQLQSYTDPHTTLVFRTECVVEGDFLVRIFHANATAVLGKKESQLCHFTLRTDFVTSRGSIVLTKADIDGATDHKRFPDHFSVACEFEPTTNLHSHPHNQMLPDLVPHDVRQKECYIKRGWLFKQGGFVQNWKRRWCV…	PF00782	23	193	5.61e-60	DSP
Aphanomyces_astaci	ETV80212	MNIKASSSLQYLHAPSSPHIVTNNVGSPHGGTSNCFHTGMPGTPTRKSTISNMTTSLMTLQLKKLVSKKKRRFIDDGFDLDMTYVTPRLIAFGYPAENLEGMYRNHYKDVYSCFEHRHKDHYKVYNLCSERHYDKDKFHNRVAEYPFDDHNPPPLSLLIPACQDIFEWLAQHPDNVAAIHCKAGKGRTGVMICAFLLYSSEWVTAQGAMNFYGNARSLNQQGVTIPSQRRFIEYFATMCHSDQFDTAAQHELRMTSADFQDLWDKQWQQNPDSPTLSPSSSLSSSSLNAIVDGDAMAAAVEAELQQLQPLAALPKVFARLSLPKLNNVVLTAVTITGMYPKLRKMDNLRVEVQVGFDRSLVYDISAVGTSRVEVDEAASAAIDGPTETLHVHCPEKQVL…	PF00782	81	238	1.04e-99	DSP
Aphanomyces_astaci	ETV80213	MNIKASSSLQYLHAPSSPHIVTNNVGSPHGGTSNCFHTGMPGTPTRKSTISNMTTSLMTLQLKKLVSKKKRRFIDDGFDLDMTYVTPRLIAFGYPAENLEGMYRNHYKDVYSCFEHRHKDHYKVYNLCSERHYDKDKFHNRVAEYPFDDHNPPPLSLLIPACQDIFEWLAQHPDNVAAIHCKAGKGRTGVMICAFLLYSSEWVTAQGAMNFYGNARSLNQQGVTIPSQRRFIEYFATMCHSDQFDTAAQHELRMTSADFQDLWDKQWQQNPDSPTLSPSSSLSSSSLNAIVDGDAMAAAVEAELQQLQPLAALPKVFARLSLPKLNNVVLTAVTITGMYPKLRKMDNLRVEVQVGFDRSLVYDISAVGTSRVEVDEAASAAIDGPTETLHVRRRSNARQ	PF00782	81	238	3.69e-100	DSP
Aphanomyces_astaci	ETV67206	MTSTRAIPHLNSTSFDAWLNQLDAFLFDCDGVLWRGDAAIVGAKEAIALLRARGKKVIFVTNNSTKSRDTYVTKLAGQGIPAVVDDIVTSASACAAYLKKTNVQGKVYVVGEAGLATEVSAQGFENFGLQDNGKTTLPHPFQVDPSVGAVVIGLDRGISYYKLSYAATCILQNPGCKFYATNNDPTYPTDGAILPGGGACVAALQTAVGREPDAIIGKPNQALLQTILSTHSLDPSRTCMVGDRLSTDIEFGRRGGLYTLLVMTGCTSYEEKAAIADEFQRPDFFVEDVNVLNLLAATST	PF13344	23	289	8.47e-104	HAD
Aphanomyces_astaci	ETV75612	MAAPTASTTKAALRCRCLGVEVKWRVSDGTTVKEGDVVLDLVALDKTTSTAVWSPAYGVVRHHPEPTNASTDGLEADIGWIDICQHDVLTSNRLMCQICLKRFEDGGANHTVKVIMNDGKAMQVSHTQAKKLDNDNIARMFKTEKLTLVLDLDHTLLHAVRLEDVVDPIESYVDILHFEIPGIPTPHVLKLRPGLATFLSDLAAMYELCIYTHGTRKYAEKIADIIDPGRKLFGGRIISRSDTPDIGHKDLKFLFPSCDDSMIIILDDRIDVWRKNYENVFIIEAYHYFNTRAEINNASGGGGGKGNLASVPKEDTHLQKTYRVLQAAHSRFYQPGADEEAQIRGQGRSVKRILYDLRHQVLADVHIVFSGVIRLDRPPQVDYLWKLALSFGAKPSMTM…	PF03031	140	289	9.3e-46	HAD
Aphanomyces_astaci	ETV75613	MDRHMPTRCPYIESLDVPDLPETIRRWRRQPHRQSDHERRQGHASESHPSHFALEKLDNDNIARMFKTEKLTLVLDLDHTLLHAVRLEDVVDPIESYVDILHFEIPGIPTPHVLKLRPGLATFLSDLAAMYELCIYTHGTRKYAEKIADIIDPGRKLFGGRIISRSDTPDIGHKDLKFLFPSCDDSMIIILDDRIDVWRKNYENVFIIEAYHYFNTRAEINNASGGGGGKGNLASVPKEDTHLQKTYRVLQAAHSRFYQPGADEEAQIRGQGRSVKRILYDLRHQVLADVHIVFSGVIRLDRPPQVDYLWKLALSFGAKPSMTMDDVPITHLIIDPRRLGSKKFMDAIAMKHVLVVNPQWLVDSASEWQRQDEAKYAVSSSSQRPPSFAADTDVKLEQS…	PF03031	65	214	1.88e-45	HAD
Aphanomyces_astaci	ETV75614	MAAPTASTTKAALRCRCLGVEVKWRVSDGTTVKEGDVVLDLVALDKTTSTAVWSPAYGVVRHHPEPTNASTDGLEADIGWIDICQHDVLTSNRLMCQICLKRFEDGGANHTVKVIMNDGKAMQVSHTQAKKLDNDNIARMFKTEKLTLVLDLDHTLLHAVRLEDVVDPIESYVDILHFEIPGIPTPHVLKLRPGLATFLSDLAAMYELCIYTHGTRKYAEKIADIIDPGRKLFGGRIISRSDTPDIGHKDLKFLFPSCDDSMIIILDDRIDVWRKNYENVFIIEAYHYFNTRAEINNASGGGGGKGNLASVPKEDTHLQKTYRVLQAAHSRFYQPGADEEAQIRGQGRSVKRILYDLRHQVLADVHIVFSGVIRLDRPPQVDYLWKLALSFGAKPSMTM…	PF03031	140	289	6.05e-46	HAD
Aphanomyces_astaci	ETV75993	MMFTLVGKWKKAAVEVTLSGDASILDLKQELHARTCVLPHRQKLVGINQHGKPAGDHVLLCELTLNIPVHKFMLIGTVEDDIFVDPQHMPKYALPSVFSDFGCAFSAGSAEWTKAKAIDDRVDQIADAAQITLIHPFRAHTKLLVLDLDHTLMDISATKTSNDIPISRFHRPYIHEFLKLVHQRYDIGIWSQTSWRWIEIKLTELGMLTTPVSQSDYCINFILDKTSMFSVPDQAKPIKVKALDIIWRSFPGRWHAKNTLHVDDLERNFKLNPLNGIVISRYDCQHAHAPDDQELVHLAKYLLHVCADLYDVTQCAHTNWTTHRSTS	PF03031	126	320	2.53e-55	HAD
Aphanomyces_astaci	ETV75994	MMFTLVGKWKKAAVEVTLSGDASILDLKQELHARTCVLPHRQKLVGINQHGKPAGDHVLLCELTLNIPVHKFMLIGTVEDDIFVDPQHMPKYALPSVFSDFGCAFSAGSAEWTKAKAIDDRVDQIADAAQITLIHPFRAHTKLLVLDLDHTLMDISATKTSNDIPISRFHRPYIHEFLKLVHQRYDIGIWSQTSWRWIEIKLTELGMLTTPDYCINFILDKTSMFSVPDQAKPIKVKALDIIWRSFPGRWHAKNTLHVDDLERNFKLNPLNGIVISRYDCQHAHAPDDQELVHLAKYLLHVCADLYDVTQCAHTNWTTHRSTS	PF03031	126	316	1.82e-57	HAD
Aphanomyces_astaci	ETV75995	MLIGTVEDDIFVDPQHMPKYALPSVFSDFGCAFSAGSAEWTKAKAIDDRVDQIADAAQITLIHPFRAHTKLLVLDLDHTLMDISATKTSNDIPISRFHRPYIHEFLKLVHQRYDIGIWSQTSWRWIEIKLTELGMLTTPDYCINFILDKTSMFSVPDQAKPIKVKALDIIWRSFPGRWHAKNTLHVDDLERNFKLNPLNGIVISRYDCQHAHAPDDQELVHLAKYLLHVCADLYDVTQCAHTNWTTHRSTS	PF03031	54	244	5.56e-58	HAD
Aphanomyces_astaci	ETV76101	MHRFGIAFDIDGVLIRGGKALPHAAKIIRQLQQKQVPHIFLTNGGGCREEKKTHTLSQILDLPLRHEQMILSHTPMRDLAKTFGNSKVLVLGAYEVMDVAQHYGFNKVVSVQDIARQSPSQYPFVKWDPTPSPFPDEPIDAIVVLHDPIHWAQDLQIAVDVLVGGTPLGSGHKQGRQTPLFVSNDDFTFSGEYPVPRFAQGAFTRCLQLLYEQHTGQSLQVHRFGKPHAVTYRFAEHVMHSQAGMAKVERFYGIGDNPYSDIQGANNAGDHWTSVLVRTGIFTDVDNHQQHPADVVVDGVDDAVEWILAQEASFSMG	PF13344	4	292	2.84e-76	HAD
Aphanomyces_astaci	ETV77116	MTTTESPPPRPPPDRSSKKTKLGFYADPRSPIASTPLKRPRTTPLNATSDGAHTDVVENVPSASSPTTEATTTRRLDMNVEDEEEEKEEVKSADEGDSNRTTASDKQYTTADDDVDLFSPALKVDGRIKQNLHPHHPIPSTTTTAVAEHVPDSLVPGEPDAETPATSASPKDDESIVEVDFNPFYFMKTLPRYSDLHELVRPVALPPKTSTAHKLCLVLDLDETLVHCTIDDIPQADLKFPIEYDSHEYTVSVKRRPFMMEFLSQVSEWFEVVVFTASQRVYAETLLDLVDPYHQFIS	PF03031	214	298	5.29e-31	HAD
Aphanomyces_astaci	ETV88198	MGRGLGVAKALKKQFGVVFDVDGVLLRGKTPIPGAADVLQHLHDTKTPYAIMTNGGGVTEVKKAEQLSDILKFEIPSTQLCLSHTPMRELASTYENDMVLAVGKSCDKTREVMEHYGFRNVVTASDLHSHFPASYPDISVSKVPHHGKFDANDFRAVFVLMDPIYWGREIQIIMDVLTSHEGKYGTLADNDQHVNLYSACSDFQYVGEHHLPRFGAGAFRAVLEDLYMRTTGTKLRQTLFGKPEPTSFEFAEKLLRHQLTAEDERLAAIYMVGDNPYTDIQGANAAGGLWKSVLTRTGMFQGGLNHDDHPADAVVADVGAGLKWILQDFDSIP	PF13344	15	326	4.36e-81	HAD
Aphanomyces_astaci	ETV65459	MVEIWFVRHGQTDWNIEHRLQGHQDIPLNATGLSQAAAAASYLMDIHRTTPFDAVVTSDLSRAYSTAGAIASALCLPLRLNAGLREHNLGRLQGFTSREMSPSQHHDYELLRTDAEFNGHGGESSAEMAARVQTTLKSLQQQHGGQRLVVVTHGGFLFHSFRWIHAMAVDRSRDDERTPNACICIIQATDNSPSWRVVLWGSTQHLTTQE	PF00300	4	203	1.86e-55	HP
Aphanomyces_astaci	ETV65933	MKKVVAALLAPLALASTYDEWDLPNYCMATDTMDKVAIPPLTSNRPMELVQAQVIARHGARAPYSRVFCWETAPSPVNAVWNCSTSSVWSGDIMANDANNRGFGRLYKKQYMDGGNVLSGTCAVGGLLPLGREQHRRVGELLRKAYIGEGPLKLFNSSNLNTLHKHEIYLRSDDQERTLGSGQALVDGLFPYDVTDDSDTEHMLTWMTADGATDYIDHKSDNSCPALPFILGQVQATPEWAALSRDVAPLQAEFERVVNGTFSWDTCLECLMIARCNDLALPPGMTQELFDGLIQHVQARKKLVLTFQGGRYAKVDMHHMWADVLQRIDKIIADPEHAPKLSITIGHDSTIMPMMALLLGDRWDGAWTTYAGTLVLELYKVVPTVTLRNDESKHPTNDA…	PF00328	48	410	1.43e-16	HP
Aphanomyces_astaci	ETV65934	MKKVVAALLAPLALASTYDEWDLPNYCMATDTMDKVAIPPLTSNRPMELVQAQVIARHGARAPYSRVFCWETAPSPVNAVWNCSTSSVWSGDIMANDANNRGFGRLYKKQYMDGGNVLSGTCAVGGLLPLGREQHRRVGELLRKAYIGEGPLKLFNSSNLNTLHKHEIYLRSDDQERTLGSGQALVDGLFPYDVTDDSDTEHMLTWMTADGATDYIDHKSDNSCPALPFILGQVQATPEWAALSRDVAPLQAEFERVVNGTFSWDTCLECLMIARCNDLALPPGMTQELFDGLIQHVQARKKLVLTFQGGRYAKVDMHHMWADVLQRIDKIIADPEHAPKLSITIGHDSTIMPMMALLLGDRWDGAWTTYAGTLVLELYKESKHPTNDASAAYAVRAVY…	PF00328	48	400	5.08e-18	HP
Aphanomyces_astaci	ETV69697	MKVIAVAMVTTMVCAELRQVLVVSRHGVRGPYGPEGLPPTEANMQRYSKDKYPFPVKATDWGTSDDATELVSPKITKHGARVIRNMGEYFAKHLYPSYMAAAAVTTSPASAVCADAFAYADDNERDYLTAQEFLHGFLPHCSELSPVINGTRLLFEQGQDPTATCPVASQAMYQGIVGGPTTDNVARQYAVEISSLNSLLGCCEPVVCGLRNATDQCDLFHVPSAWTGKFYEPWQDSLSEAQFLSEWFLLQSLNNMSLPPAMTLADVVSLGVIHKVHMDLITNEFNSENFGSTLLVHLVASMQQTIQQASPVSVKSGNKSGNHHDDDDDQGPHLLQSLSNKFLFYAGHDINLLFLKNLLRLEWETENWLSNQPNPGSMLVFELHTEQPHSTSEVDFYVQ…	PF00328	17	432	4.83e-25	HP
Aphanomyces_astaci	ETV69698	MKVIAVAMVTTMVCAELRQVLVVSRHGVRGPYGPEGLPPTEANMQRYSKDKYPFPVKATDWGTSDDATELVSPKITKHGARVIRNMGEYFAKHLYPSYMAAAAVTTSPASAVCADAFAYADDNERDYLTAQEFLHGFLPHCSELSPVINGTRLLFEQGQDPTATCPVASQAMYQGIVGGPTTDNVARQYAVEISSLNSLLGCCEPVVCGLRNATDQCDLFHVPSAWTGKFYEPWQDSLSEAQFLSEWFLLQSLNNMSLPPAMTLADVVSLGVIHKVHMDLITNEFNSENFGSTLLVHLVASMQQTIQQASPVSVKSGNKSGNHHDDDDDQGPHLLQSLSNKFLFYAGHDINLLFLKNLLRLEWETENWLSNQPNPGSMLVFELHTEQPHSTSEVDFYVQ…	PF00328	17	432	4.83e-25	HP
Aphanomyces_astaci	ETV69699	MKVIAVAMVTTMVCAELRQVLVVSRHGVRGPYGPEGLPPTEANMQRYSKDKYPFPVKATDWGTSDDATELVSPKITKHGARVIRNMGEYFAKHLYPSYMAAAAVTTSPASAVCADAFAYADDNERDYLTAQEFLHGFLPHCSELSPVINGTRLLFEQGQDPTATCPVASQAMYQGIVGGPTTDNVARQYAVEISSLNSLLGCCEPVVCGLRNATDQCDLFHVPSAWTGKFYEPWQDSLSEAQFLSEWFLLQSLNNMSLPPAMTLADVVSLGVIHKVHMDLITNEFNSENFGSTLLVHLVASMQQTIQQASPVSVKSGNKSGNHHDDDDDQGPHLLQSLSNKFLFYAGHDINLLFLKNLLRLEWETENWLSNQPNPGSMLVFELHTEQPHRSVHS	PF00328	17	383	1.67e-18	HP
Aphanomyces_astaci	ETV70923	MFPFLPSVCMATLRLHALTDDAPSVGEKESHDAGKALKVAGFSFDVAYTSVLKRAIKTCWNTLEELDLMWIPVNRSWKLNERHYGALQGLNKQDTVAKYGLDQVMVWRRSYSTPPPALDASSEYYPGNDPKYADVPREELPFTESLATTKLRVVPYWNDVIVPSIKAGKKVLIVAHGNSLRALVQHLDNISEDTITGLNIPTGVPLVYDLDENFHPIVHEHAIAPLSGHYVGNQEEIRNRIAGVANQTKA	PF00300	26	250	2.28e-140	HP
Aphanomyces_astaci	ETV71686	MMQTLRSISHQLPPLEEGFVRVYICRHGETDFNHLGIMQGRGVNSQLNKTGQKQAAKLARAFKDIPLSAIYSSRLRRASETASYLLDNHPGVKSGEFADLEEMSFGTMEGTARSSHASALQDIYAKWKQGNVDVTFPHGECPKDVEKRGVTAIHDLVRTAAAENDDHVAFVCHGRFNKIVLSSLLSVPLENPKLAQDNTCINILDFDRRTETYTARVLNHTKHLTATTA	PF00300	22	208	6.09e-53	HP
Aphanomyces_astaci	ETV71701	MTTIKEVQTTFPLDLGYTRVYLCRHGETDYNVALRFQGRGIDSTLNKHGESQAKKLGLALQDVPLEGLYCSFLVRAKSTAAAIGAHHNLEPVVVDGLEEMYFGTCEGIKLDDLYDLWKSTVNAWVEGDLHAAWPDGESPVQVEKRGREALLGLLTPQAKHVALVCHGRFNKLLLSSLLYGDMTKVETITQDNTCINVLDFHHETKTFTPRFLNYTEHWSLTLDE	PF00300	20	207	7.75e-54	HP
Aphanomyces_astaci	ETV72344	MSTVGGIDDVGARDAALHGGFHVAQGHFTYHPSPDSDKCIFEHFHRSAESWAAFTKAIEGSTRQVKVIYFIRHAEGEHNAAKVRHGAEVWFRDIACTDLYLDALLTAKGEAAATVTAARVEAELDRGMPLQKIIVSPMRRTLQTATSIFRRQLGHVPFVALELCRETIGMHTCDKRSAISTLSPLFPSVDFSHIRDDVDTLWRPDLRESLDDIQSRAVTFLRQLHADVPDTFIAVVSHVGFITACLRVLHMPEYRVGNCELVPVVLDVHDNHIPSPEVVPYDVAIS	PF00300	68	272	3.5e-14	HP
Aphanomyces_astaci	ETV72345	MAERHPTNSTMTASAMTFRSLDGFFAYEAATAEGINRPASKLFDQYTRIPTSWHAFRHHISSLAISTDAVKVLYFIRHAEGHHNAAEKHHGTAVWDHSVSKQDAYLDAELNAAGIADASKRSISMRGELDAGMPLDRILVSPLTRTVQTANLYFNLTSPTTSQVPVHAIESARETLGVHTCDKRRPTASLEADFPHVDWSRIEPNVDILWHPSHRETTDEIHARCRDFLHEVFYTVPDTYLAVVSHGGFIQACMDVLGMPSYKPANCEVVPVVVAMTSALNPTNNHLIEDDDDISCMSTLLLAIAVVVITKWVKYATMHGR	PF00300	73	260	5.9e-14	HP
Aphanomyces_astaci	ETV72454	MRAIAVVHAICVLLLEVSTSEVDPRSMSLGSKTPYYSQELPSEESPLPPSCSPVHINMVVRHGTRFPTTKVIQAIGAVSAKLRAAAIGPRHPPLPSWLESWQVESYYPIHESGMLAATGVAEMVGLGRRIRQKYAATFPSAYAKSSFTFEHTWKDRTRESATSFAFGFFGGHQPIHYEVAAKGDDHELRFFDNCPAYDRHVEQNQSATEQYDAFATSDSVLAALLHFQTAFNLPSLTLKDLSAVYDACAFDIAVHGISHHWCTLIPPGLLQTMEYWKELKQYYRKSHGNPLSVAIASPLLRDVVEAMVNITSRLDGVDGHFRFAHAETLLPLLSLLGFHQDQPKLVASATAPYDRLFRSAKLAPFGGNVAFVLYQCPNSTEPLVQITVNERVVATPGLG…	PF00328	55	389	2.08e-33	HP
Aphanomyces_astaci	ETV72466	MQVIKSLAPCQHKMECKEVKIVRARRGHLLHMKAWAVYLCLTAGHRVAATEAFADYAYCSKHVEQNVIAPLDNPDQYTLQQVQIVMRHGARTLAARSSCWTGYNVTWSCNAKMRVSPQLDGDSNPHHVYEMRYMEGETELKGNCHVGQLLDEGYAQEFQNGRTFRTAYIDAGALFPASNPADLSNPDDIFLSSTDMHRTVMSGQLVVDAMFPPPSSSAVVPWHVGDIALSSYVPNPTACPKLVEIKAQFEASPGYVAWMANQSAVVDLTRATFQSYDARMLFDCLVTSRCSQPQSLPHLLSSSHYDQIVTYERDKRMKIYVDSDAVYAKASIAKVMLAIRNRMLLRVRGGANTSRFALYSGHDDTVMPLLAALGGSQWLQDWPPYAAYLSFELYENNSG…	PF00328	78	407	7.86e-25	HP
Aphanomyces_astaci	ETV72467	MQVIKSLAPCQHKMECKEVKIVRARRGHLLHMKAWAVYLCLTAGHRVAATEAFADYAYCSKHVEQNVIAPLDNPDQYTLQQVQIVMRHGARTLAARSSCWTGYNVTWSCNAKMRVSPQLDGDSNPHHVYEMRYMEGETELKGNCHVGQLLDEGYAQEFQNGRTFRTAYIDAGALFPASNPADLSNPDDIFLSSTDMHRTVMSGQLVVDAMFPPPSSSAVVPWHVGDIALSSYVPNPTACPKLVEIKAQFEASPGYVAWMANQSAVVDLTRATFQSYDARMLFDCLVTSRCSQPQSLPHLLSSSHYDQIVTYERDKRMKIYVDSDAVYAKASIAKVMLAIRNRMLLRVRGGANTSRFALYSGHDDTVMPLLAALGGSQWLQDWPPYAAYLSFELYENNSG…	PF00328	78	407	7.06e-25	HP
Aphanomyces_astaci	ETV72469	MQVIKSLAPCQHKMECKEVKIVRARRGHLLHMKAWAVYLCLTAGHRVAATEAFADYAYCSKHVEQNVIAPLDNPDQYTLQQVQIVMRHGARTLAARSSCWTGYNVTWSCNAKMRVSPQLDGDSNPHHVYEMRYMEGETELKGNCHVGQLLDEGYAQEFQNGRTFRTAYIDAGALFPASNPADLSNPDDIFLSSTDMHRTVMSGQLVVDAMFPPPSSSAVVPWHVGDIALSSYVPNPTACPKLVEIKAQFEASPGYVAWMANQSAVVDLTRATFQSYDARMLFDCLVTSRCSQPQSLPHLLSSSHYDQIVTYERDKRMKIYVDSDAVYAKASIAKVMLAIRNRMLLRVRGGANTSRFALYSGTS	PF00328	78	213	1.68e-11	HP
Aphanomyces_astaci	ETV72470	MQVIKSLAPCQHKMECKEVKIVRARRGHLLHMKAWAVYLCLTAGHRVAATEAFADYAYCSKHVEQNVIAPLDNPDQYTLQQVQIVMRHGARTLAARSSCWTGYNVTWSCNAKMRVSPQLDGDSNPHHVYEMRYMEGETELKGNCHVGQLLDEGYAQEFQNGRTFRTAYIDAGALFPASNPADLSNPDDIFLSSTDMHRTVMSGQLVVDAMFPPPSSSAVVPWHVGDIALSSYVPNPTACPKLVEIKAQFEASPGYVAWMANQSAVVDLTRATFQSYDARMLFDCLVTSRCSQPQSLPHLLSSSHYDQIVTYERDKRMKIYVDSDAVYAKASIAKVMLAIRNRMLLRVRGGANTSRFALYSGTS	PF00328	78	213	1.68e-11	HP
Aphanomyces_astaci	ETV72642	MSHRNRFLHFKADTVADTLMWLDAFAAIGTPPHAPKKRRVHDTAAGVPTHATSATQTAATHTLPTTTTACRSLSPPSSLSSNTYVVTLPSLPPAKVLHIVLVRHGHYVNAHSKHARDSDQVLSHIGRRQAEWAGRHLHHQLVAASSSRHDLVLVHSDMERAVETAGIIGDFFPDCSRTPSPLLREGWPGAPSSNRPSAVQNEFDDAPPHDAKERGEQGGRGVSGAAFTSSPSPEAQAIEDRRLDRAFQATFMVQASMATSSTSSTSTTLEDEAATVGPTCRVVVCHANVIRYFLCRAMGIVAAGVWGAFEINHCSITRIDVSSTGACKILAVNECGHLPGTLVTSSEDHL	PF00300	92	344	7.52e-40	HP
Aphanomyces_astaci	ETV74830	MKVTTSVRAVVVMLLPCAASHMYPSYCAKDMRLSAIQPLDQTLLSTVELVQVQIVVRHGARTPCYPDSCWKDYDEEWNCIARELSRPSLTGLDDVPSRKHNKQALEFTKVFTAGGNIRRGNCSLGQLTDEGFAQEVQNAKHFRDAYVTSAVGLFAADEAVDLTDPSDVYFESSDIPRTVQSGQTIVQGMFPSVAHPTKPVPWHTQDKAVSTIFPNEANCPTLAAVGKQWLASPEFHAWAVAPANLELDAALDETLTSFSAPSLFDCLMTSKCTDRRIPMSDELFRVTVHREETSVLLQYLFHDSKYSKVAMKAFLQQAITSRLLDAAENHHRRRPLRLALYSVHDSSLMALLAALGGDLWLTEWVPYASHMVFEVYRAKRSRQANTLSDHTTASIDHPS…	PF00328	48	406	8.45e-26	HP
Aphanomyces_astaci	ETV75449	MARTLRLVQVLHRHGDRSPLHNVFRGGTSTQFQAEDALWTTKLQEPVTTRGIYGELTTVGVAQMQARGLKLRDRYLALGWTLDDKVDIHVRSTHYVRTQRSVQALLSRFVPHVHDQLPLEILPPSVDYINAYNANAASIMPLKTHLVEAHAALAAREAHMAPVQTELRRLLPMFASSAESFSWMKAADYFVCRQAHNIPLLPHTEELADATTQHLAYRFHEFYTYAPILTRVSGPLVVQLVTEMQRVMPSRDVPNATDLSVERVVVYSGHDVSLLALLNALHSSTQPTTKTVVDWPDYGAAVTIELYDEQGNSDQWMVQVTLDGSPVAPPVDAQRFCHDLLQTVLLPNDLDENDVVVPK	PF00328	4	322	1.58e-20	HP
Aphanomyces_astaci	ETV78156	MVTTRRGNGVDVDPATALEAAKSPRAVKSPKAAKSPKSATSPHGEKQQRKQNPSDLVLKHVLVLFRHGDRSPITTQVGQHLVMDAAEKELWASKLPSDEHIEKLSKGAKVTGMEPHLPPPKAPRDGGTFPNGQLTVRGLQQMEAKGEGLRAHYSDFLADIHEKDVYIRSTNVRRTIRSCLALLHGCFPELVGNDRLHIRINTDVTLEPSFTQADYGRLLARYKDPSHVATATLPPLPDTIGCTQSLDKDIRKVIGIHDDQPICYTSLREVLVCRHAHDVPFPSGMDRAMYNKLVDYNTWEFHALFGDAADCYDGFQKGVAEIFHLLHAVTQGQHAPRASLMAVHDSTLIALWNAMQLDVGIVFPTYAALTAIELYQHNTTKEWVVEVQVDHSPVHFRNH…	PF00328	57	190	4.92e-13	HP
Aphanomyces_astaci	ETV78606	MVDHRWMQQACVVVLATFLVVAVAASGRKRSAAKEDDPPRSSSSSASTTDGPRHRQRSSSEKTSTTKMHELGISMARLSALPRRISSTMSNPASEEYDKKTDLFHEGRNQGGKLVVIMVGLPGRGKSYMARKVARYLNWINYSTRVFNIGNYRRKLLGADHSAKFFDPDNADGKKQRMDMAEAAMDDMLQYLSNEGEVAIYDGTNSTLERRLWIQDRISQTDGFHLLFIESICEDERIIERNIIDTKLRSPDYKATSPDDAVTDFRNRIAMYRKNYEALGDADEIFSYVKMIDAGTKLIMNRIHGYLPMKILSFISNLHIVPRPIYMTCHGESVNSVVQRLGGDSDLTPRGIAFSEALGQFVAQNVSKDMSLWYSTAKCARQTAAAVPSDVRVQWRALR…	PF00300	325	510	3.74e-24	HP
Aphanomyces_astaci	ETV78838	MTSHSFVSPTAAASEDDPNNPSFQSRAQRRYVVGVCAMEKKSRSKPMQEILRRLVKKKQFDLVIFTDDMILNRPIEDWPICEAIFSFYSTGFPLAKAESYVHLRRPVLVNDLSIQHVLFDRRKVYEVLIRNGVNVPRHAIVNRDGPTPDVLDESENYVIVNGVQINKPFVEKPADAEDHNIYIYYPSSAGGGSKRLFRKVGDRSSEFYPDVNHVRREGSYIYEEFLNTQGTDVKVYTVGPNYGHAEARKSPVLDGRVMRDSVGKEVRYPVILNSIEKDIARKVCLAFQQTVCGFDLLRVRGTSFVCDVNGWSFVKNSKKYYDDCGLVLHNYLLTALLRYRHHHRPSPRYNLSPKSSGGPSPFAQYATEPVLLNQHQPFIKEQHSMSTHSSPSDPFDLPH…	PF00328	429	1019	8.58e-28	HP
Aphanomyces_astaci	ETV79328	MLKDGALVLVGVCVALQVQALLRVIRTKKSSSSHDGDANEGVDLADPIKHAHRHHSWSDKELTYFEKDQRSTGMLVLMRHGQSVWNRKPARPDFVWRYAGTVDIPLSEVGMQEALEAGHALQHIPLDLVFCSQMDRARTTVALALSSHDSGKTPVVVHTSPLSAPVFDDLVEPHPTRFVLPVYVTSALNERHFGSLQGVPSTQHPPDIGGAIRNDYRLKFPGDKGESCADVEARVMPFFVACIQPHLAAGKNVLVSTHGFVIRTLIKVLEGLDDATYLAHMAMEKSNPEACRLLAPTGVPLLYAFEKGVDEDGGRLVPVVTENRRARARSIARSLSKDNMVLDT	PF00300	75	308	1.89e-54	HP
Aphanomyces_astaci	ETV80262	MTRSYKSIEHHRNCHVGRLAKRILVALPVLAIGVVLACRWWLDAQAMQPLVAATSSLVVFPLSTNTPYAMSGSVEEPHEQPKNNWSTCSLVQINAVYRHGTRYPMESDYIKMQRTLHELQTAYNSTLPQWLQTYAFSYPQSVSELLAPAGEVEMEGLGRRARMLADRYSLPSRYSPDAFVFEHTHVLRTKQSAERYTRRIGPAEQWCVNIRRFAAAYFADTPSPPNISYKCQPQGQDISLRFFDNCPKYKAWVRYSTNMTIQTKAFEETSRALAMVAQLRDAGLHLPPSASFQWSQLMAVYDACAFDVALFNTSSMWCSLFPTRDLLLLDFHSDLKKYYECGPGFAISVAIAAPLLADMLATMTATDHPGSAAIAYFRFAHAETVLPLACLLGMCSSTS…	PF00328	90	447	1.1e-27	HP
Aphanomyces_astaci	ETV80263	MTRSYKSIEHHRNCHVGRLAKRILVALPVLAIGVVLACRWWLDAQAMQPLVAATSSLVVFPLSTNTPYAMSGSVEEPHEQPKNNWSTCSLVQINAVYRHGTRYPMESDYIKMQRTLHELQTAYNSTLPQWLQTYAFSYPQSVSELLAPAGEVEMEGLGRRARMLADRYSLPSRYSPDAFVFEHTHVLRTKQSAERFAAAYFADTPSPPNISYKCQPQGQDISLRFFDNCPKYKAWVRYSTNMTIQTKAFEETSRALAMVAQLRDAGLHLPPSASFQWSQLMAVYDACAFDVALFNTSSMWCSLFPTRDLLLLDFHSDLKKYYECGPGFAISVAIAAPLLADMLATMTATDHPGSAAIAYFRFAHAETVLPLACLLGMCSSTSPLVASWTEAQIHHRQFK…	PF00328	90	430	2.59e-30	HP
Aphanomyces_astaci	ETV80520	MGAQIAREDRRESVDGSQVSAGEPRGNGLFSFTGNLNAETSSTQGSRFVIGVCAMDKKANSKPMTEILSRLPRHTFSIVLFGDDMILNHPVEDWPLCDALIAFFSTGFPLEKAMEYVELRQPIVVNDLSKQNLLMDRRDVYRVLKDHDIPTPRHIFVNRDRYDGDNDGHGLDEANFIESDDYVELNGVRIHKPFVEKPVNGENHNIYIYYPTNAGGGCKHLFRKIGNRSSEFHPNVINVRREPGQSYIYEEFISTQGTDVKVYTVGPNYAHAEARKSPVLDGKVMRDAVGKEIRYPVILSTHEKEIAYKVCRAFGQTVCGFDILRVGNESYVCDVNGWSFVKNSPKYYDDCSVLLRQFLERALAGFADPYESMHSPTDRLLGNSSSMSLLDMGERSGAD…	PF00328	426	1026	1.64e-30	HP
Aphanomyces_astaci	ETV80560	MSSDDLELCHVMLVFRHGDRSPVLPRMGKNIVMDDKEKAFWADRLVTSEHEAVLDKMAKTAGLTRDAPPPTNGLIIGGGWPSGYLTQLGSEQMIAHGKAMRAKYATFLADATPDDLYVRSTNVPRTIRSAQSVLYGMFPEHLLSDDIFIHLDENCRLSMGKQMDYFNMSTKLKSRRHESPVKDIDDLERLVQDAAGLDEGEDVKWSFLREILVCRKAHAFPFPAGLTDTVLDKTIEHNAWEWHATLGNKPFLKDAFGGGVHEVMGYLHTAKQGASSHKLTVLSGHDDTLTALLVALQLRKPGVAHLMPSYGSMIVFELWRSKKTPADEWYVAATFDEEPIFFGDHTESVLCPFGHVETLVAAFHEG	PF00328	83	331	7.3e-23	HP
Aphanomyces_astaci	ETV80561	MSSDDLELCHVMLVFRHGDRSPVLPRMGKNIVMDDKEKAFWADRLVTSEHEAVLDKMAKTAGLTRDAPPPTNGLIIGGGWPSGYLTQLGSEQMIAHGKAMRAKYATFLADATPDDLYVRSTNVPRTIRSAQSVLYGMFPEHLLSDDIFIHLDENCRLSMGKQMDYFNMSTKLKSRRHESPVKDIDDLERLVQDAAGLDEGEDVKWSFLREILVCRKAHAFPFPAGLTDTVLDKTIEHNAWEWHATLGNKPFLKDAFGGGVHEVMGYLHTAKQVGCTLQ	PF00328	7	146	6.81e-17	HP
Aphanomyces_astaci	ETV83503	MADLVHADAMALAKKQSNHHNEAHTKGGHKHHKGQDKHNLHHAHGDGYTATPKPLHPAADSTLKVLVTLSRHGSRRPNPISTTLCPNNVQNSESYHVPPEQLTEIGMEQMRLAGEEVRREYIDNQGFLSNSIGGPENKHFETYFRSDAADRCAQSAVALGYGLYPDSTAPDQYYHQPISVYMNQLPNEHDFAAPKGPCKAVANADIHAYLEPRALETIQEHKALLEQVGQLCGINVWDIPTLPDGEDLVTGIKDIADTFTFDAQQGLRRLKVLVTLSRHGSRRPNPISTTLCPNNVQNSESYHVPPEQLTEIGMEQMRLAGEEVRREYIDNQGFLSNSIGGPENKHFETYFRSDAADRCAQSAVALGYGLYPDSTAPDQYYHQPISVYMNQLPNEHDFA…	PF00328	62	179	4.43e-12	HP
Aphanomyces_astaci	ETV83504	MSEAFDLSKKHQKQGGHHNHHGHGGDKKQYSLNGEAKPYHHAHGDDINSTPKPPHPAADSTLKVLVTLSRHGSRRPNPISTTLCPNNVQNSESYHVPPEQLTEIGMEQMRLAGEEVRREYIDNQGFLSNSIGGPENKHFETYFRSDAADRCAQSAVALGYGLYPDSTAPDQYYHQPISVYMNQLPNEHDFAAPKGPCKAVANADIHAYLEPRALETIQEHKALLEQVGQLCGINVWDIPTLPDGEDLVTGIKDIADTFTFDAQQGLRRLKGLTAEQQTEIEGLAFQHLMERYFSTDREVTYWVGGFPTLLLKNLQLPTPEKKEAFKYYSYHGHRELLHGMGQLLGWTFDFAGQPRALNTSALDPATTLFFELHQTNSSTELLFVRTFVWSPRVRRTGVK…	PF00328	61	178	2.98e-12	HP
Aphanomyces_astaci	ETV83795	MAPPAAEPSDSLRAVIALSTHGSRAPAQAAASLCPENAANLNAYAVPFEQLTDKGMQQMVHAGAHTRDVYVQSKHFLSPTLKQKKHFDAYFRADPSHSCSQSSVTFGYGLYPDSTSTTLGFPVPVPVVMQLLSNEHDIAVTHGPCRETLDADLARFDAGEGKKLFASHASVLHQLGIACGRPFDVVQSPSDDLSVIADMLRSDSSQGLRSIVPPNVADDVQGLEFNQMLGRYLGSPRQVTYYLGGFPDLMLSQLNKAAENVSPANDASQYKLYAYTGHRQLLHGMGLLVGWNFHFDGQPQSTKFNTSALPAGATLYFELHAPSDSSPVVETHIWSPQTNRTRVKLTKCSSISCPLSEFTDIIDRHIQHTTPWQELCQYHPVNQDSSIDGTMSEPQSNHL…	PF00328	12	138	2.92e-10	HP
Aphanomyces_astaci	ETV85434	MELVHVLAVFRHGDRSPITGAVGTMLKMSEGDTAYWISQLASESSRRRLNALVAVHGSDSDAPPPMPGGVWPKGHLTEQGVADMERRGRAFRRRYQVFLANINIHDVVYATSTNIRRTILSAQSFLAGLCHDIVGLTSDNPFVLHTVDPKELTPILTGHDYRQGAQHAREVALSTLPGYKALEDAVKDVLGIRGVVNWASLREVLDCLQAHELPLPNGMTTAMYESIVRHAAWEWYMFYSDVQRGQRGFLLAMRTFQSLLSDAIEMAPQRRRLTLVSAHDNSLVALVCALQLHHSSGIIAPSYGSMLVVEVYRDNRDGSHHVDVHWDGKPLRFPNQTTSLVHIQVLHAAIASFVQAHSPAHSSI	PF00328	2	325	5.18e-17	HP
Aphanomyces_astaci	ETV86546	MALMMRKLRVGGGVARWTTAVRSLHHFNAPRLADLVLVRHGESEGNVAREMSIKGDHSLYSGEFKNRHSCNWRLTDRGREQAEAAGEWLRKEDLAYYDRYLVSEYLRAMETAARFNLPDAQWYAEMLLRERDWGQMDLMSEAERGVKMQDELKRRDLDRFYYAPPGGESLATVAQRVDRLMCVLHRELPGKKVLLVCHGDVMWALRTRLERMSQDTFRELQMSGRMVDQLHNGHILHYTRTDPTTGKVAPFFTHMRSVCPWNEKLSPKGWIKINRPVYDNEMMLAIAERVPRMIVSEEYIQQTYRQESSSSLHPNIESPFDPSVPSPKIALNKVVVVNKMTRYQHEESLYGNTGEALKKQMSMRGFVYDRLKASHDHHMDAVDDVTTCLKEHEIAVSVV…	PF00300	35	223	1.68e-34	HP
Aphanomyces_astaci	ETV86547	MALMMRKLRVGGGVARWTTAVRSLHHFNAPRLADLVLVRHGESEGNVAREMSIKGDHSLYSGEFKNRHSCNWRLTDRGREQAEAAGEWLRKEDLAYYDRYLVSEYLRAMETAARFNLPDAQWYAEMLLRERDWGQMDLMSEAERGVKMQDELKRRDLDRFYYAPPGGESLATVAQRVDRLMCVLHRELPGKKVLLVCHGDVMWALRTRLERMSQDTFRELQMSGRMVDQLHNGHILHYTRTDPTTGKVAPFFTHMRSVCPWNEKLSPKGWIKINRPVYDNEMMLAIAERVPRMIVSEEYIQQTYRQESSSSLHPNIESPFDPSVPSPKIALNKVVVVNKMTRYQHEESLYGNTGEALKKQMSMRGFVYDRLKASHDHHMDAVDDVTTCLKEHEIAVSVV…	PF00300	35	223	4.71e-34	HP
Aphanomyces_astaci	ETV86548	MALMMRKLRVGGGVARWTTAVRSLHHFNAPRLADLVLVRHGESEGNVAREMSIKGDHSLYSGEFKNRHSCNWRLTDRGREQAEAAGEWLRKEDLAYYDRYLVSEYLRAMETAARFNLPDAQWYAEMLLRERDWGQMDLMSEAERGVKMQDELKRRDLDRFYYAPPGGESLATVAQRVDRLMCVLHRELPGKKVLLVCHGDVMWALRTRLERMSQDTFRELQMSGRMVDQLHNGHILHYTRTDPTTGKVAPFFTHMRSVCPWNEKLSPKGWIKINRPVYDNEMMLAIAERVPRMIVSEEYIQQTYRQESSSSLHPNIESPFDPSVPSPKIALNKVVVVNKMTRYQHEESLYGNTGEALKKQMSMRGFVYDRLKASHDHHMDAVDDVTTCLKEHEIAVSVV…	PF00300	35	223	3.14e-34	HP
Aphanomyces_astaci	ETV86549	MALMMRKLRVGGGVARWTTAVRSLHHFNAPRLADLVLVRHGESEGNVAREMSIKGDHSLYSGEFKNRHSCNWRLTDRGREQAEAAGEWLRKEDLAYYDRYLVSEYLRAMETAARFNLPDAQWYAEMLLRERDWGQMDLMSEAERGVKMQDELKRRDLDRFYYAPPGGESLATVAQRVDRLMCVLHRELPGKKVLLVCHGDVMWALRTRLERMSQDTFRELQMSGRMVDQLHNGHILHYTRTDPTTGKVAPFFTHMRSVCPWNEKLSPKGWIKINRPVYDNEMMLAIAERVPRMIVSEEYIQQTYRQESSSSLHPNIESPFDPSVPSPKIALNKVVVVNKMTRYQHEESLYGNTGEALKKQMSMRGFVYDRLKASHDHHMDAVDDVTTCLKEHEIAVSVV…	PF00300	35	223	2.45e-34	HP
Aphanomyces_astaci	ETV87010	MASPSPSTDKTIHFIRHGESTFNQWRLRSILTFSWIFVKDPMIIDARLSAQGKLQVAALKKVIQERKLHEIVDVIITSPLTRAIETTLGGFDGCHIPIQVSPLCREMLDTACDIGRQPQELAHEFGSAGIDTTSLADYWWLSHPTAATMTIPQSAEEVAPLRESVADLDARILAFLHLLRDLPQTNIAVVGHSSFIKRLTKATRKLANCEIHTTTLHQCLK	PF00300	12	197	2.94e-16	HP
Aphanomyces_astaci	ETV87123	MLRPSSLALLVLAATAANPSNANAYPAYCAKDMSANKIQPLEPSTARTLQLVQVQVVVRHGARTPWSGKKCWDGYDEEWNCSIRELQRPEIVGNKTWAASREFEKIYTRGDNTFRGTCNLGQMIDEGYSQQVSNGQHLREAYVGPQGLFKSTEGLNFTNTSDVYFESSDIPRTINSGMIIMDTLFTSTNASSSSIASPSKPPPVPWHTNDYARNTITPNPSMCPKLNWIDAHWRQSPEYVRWTRSAANTKLEQDIRRVVTNYDHVTLYDCFMTAKCTDRALPAGIDDDLFVRSTSREESVQIQQYLYNHSAYAQAGMAAYTKRLRDRAVAVTLGRGPRFVLSAAHDTTIMPLLAALGGSAWLTEWVPYASHMIFEVYANATSHYVRVLYQGQPLAIPGC…	PF00328	59	389	1.51e-18	HP
Aphanomyces_astaci	ETV87124	MLRPSSLALLVLAATAANPSNANAYPAYCAKDMSANKIQPLEPSTARTLQLVQVQVVVRHGARTPWSGKKCWDGYDEEWNCSIRELQRPEIVGNKTWAASREFEKIYTRGDNTFRGTCNLGQMIDEGYSQQVSNGQHLREAYVGPQGLFKSTEGLNFTNTSDVYFESSDIPRTINSGMIIMDTLFTSTNASSSSIASPSKPPPVPWHTNDYARNTITPNPSMCPKLNWIDAHWRQSPEYVRWTRSAANTKLEQDIRRVVTNYDHVTLYDCFMTAKCTDRALPAGIDDDLFVRSTSREESVQIQQYLYNHSAYAQAGMAAYTKRLRDRAVAVTLGRGPRFVLSAAHDTTIMPLLAALGGSAWLTEWVPYASHMIFEVYANATSHYVRVLYQGQPLAIPGC…	PF00328	59	389	1.24e-18	HP
Aphanomyces_astaci	ETV87125	MLRPSSLALLVLAATAANPSNANAYPAYCAKDMSANKIQPLEPSTARTLQLVQVQVVVRHGARTPWSGKKCWDGYDEEWNCSIRELQRPEIVGNKTWAASREFEKIYTRGDNTFRGTCNLGQMIDEGYSQQVSNGQHLREAYVGPQGLFKSTEGLNFTNTSDVYFESSDIPRTINSGMIIMDTLFTSTNASSSSIASPSKPPPVPWHTNDYARNTITPNPSMCPKLNWIDAHWRQSPEYVRWTRSAANTKLEQDIRRVVTNYDHVTLYDCFMTAKCTDRALPAGIDDDLFVRSTSREESVQIQQYLYNHSAYAQAGMAAYTKRLRDRAVAVTLGRGPRFVLSAAHDTTIMPLLAALGGSAWLTEWVPYASHMIFEVYANATSHYVRVLYQGQPLAIPGC…	PF00328	59	389	9.16e-19	HP
Aphanomyces_astaci	ETV87783	MFVTCAFHRVYRDGLLAVMGRNSTSRSDSYVKEGEVLRASFNSGSHHDTILDKLLKVVPSRSPSGSYDDNDHSRGSVVDSSENEVYDLPTFENRGHLMNNLGRKPERPKKAVTFASELEKVEWVAELQYKCPEKPLPLSLFGTRRVIGYEEEEHLLAPSWSKALPYSAVDFGCYQMQLLTREKAFFVISPVQIHHITCMGVSWKTYWAGLSSGLIVFCYEDDNDQVFACPIHKCRVQVLDDTQLKLFEVAGLREVDELFLKFPNSSTMYMWFWAIQIAAATPLYSDTDAHTKALRRFLAKSPPMIPPASLSNNLWSNLSSKLGLKKPLPTDPVVTLPFTLRNPTPQDHFRGLSPPSSSSPSSSSAAKNQSGIQRRLLFIRHAEFNNVHFKTADVEKNIT…	PF00300	366	579	2.16e-10	HP
Aphanomyces_astaci	ETV89195	MPVGAKDALLLCAAGVALARLLSWKWKTSNECVCVWCKRKSPKRIILVRHGQSEGNENPDLYRVTPDNAMHMTGLGRLQARAAGKCMKEIIGNESVRCIVSPCVRTIETFEEILSAWGEDAHHIPWTEEPRIREQDFGNFQDPEQIRQCKSQRRKFGSFFYRFPSGESPADVFDRISSFLESLHRMFARHPQQNYILVTHGVTIRVLLMRYFKLPISHFDQMENFHNAEFIVLEHVGCSSSFKMVKLVHANVNPDTKEAAPVVSPCLRLRDCGAVTQSKYASSFEKEALY	PF00300	45	235	7.29e-37	HP
Aphanomyces_astaci	ETV83585	MTVGVLFVCLGNICRSPAAEGVFKAIVHKTHDTPGDFRIDSCGTGGGSSNWYKPNGSSYHQGESSDGRMKKEAKKRGYHLTSRSRPLVPDDLRTFDHIICMDGNNVRAVMEAAKFWGPEFTALANTKVSKMTTYCVANTTATHVPDPWYEGGFDSVLDLLEDACHGLYAALSDSASKQANNTAEIGFHS	PF01451	5	167	6.18e-52	LMWPTP
Aphanomyces_astaci	ETV85584	MSTPAEAATTLVFVCTSNTCRSPMAEALAKQWIKECHPRAPSIKVTSMALSDEYEPPGSPASAHAVTAMRRRGLDLTSHRSQLVNDALIAQADIIVCVTAKHEQLLRKRYPTTDVPIHVFPQDIPDPWHQSAAEYEACAMQLHEGIGTLLPLLNF	PF01451	11	150	6.57e-45	LMWPTP
Aphanomyces_astaci	ETV64330	MPHQLSRSVQIHGSAGPPVARRRPEDASPLREETFRQMMLLHEAQKVVSWVPDSLADRCYHCQALFSLVLRRHHCRRCGNVFCDTCSSSRMPLVSAGFFTPVRVCDKCCEAAKKTHRRMYNERRRLSQSVTSAAISHGVVETMASSSHHDLHSLLPLSPMDESESSYAASPAAALALTTMIDVIPGEVVMYRGPNVHLRIPNGCEYAGTVYISNYRLVFSQTTAPCLSTSEACARTHSRHATVTLQADHVTAAPRYHAIPLRTIERVKRQELADSDTGVLTVFCKDLRRIQLVFLGLVQQQSFSHFDRCDRELKGRGGPVHFAKVHQETFPHALWDGWAVYDPVAEFNRLGVGATTKWRITDINQSYLFCPTYSASIAVPAAVSDQVLATAGAFRSKAR…	PF06602	336	631	7.02e-124	Myotubularin
Aphanomyces_astaci	ETV72847	MTSSMKIPSIDDIDEHELMQFDRQGQFDSSTMERLLQAEQSVLKAAQATMDASNMMNFNSKGAGITKATSSGGGTGIDEAPASTYTSYCVPADFGDNAMQKPHPSSSLSAVVAGAPTSTPPLPRLKYPSAAPGYDMSFEIPRSEEWSTSSSAATTRSSSMPTTTEPSDGGGDAPPAVRKMASQPIFGVKASSSVVNGMPPTPVSKGSDSIYTFTVKKADNILDQMSKKSTVLVQIDTHRRMLCFLTPTNPTDKEEFSCAAVNAKSYQKFGLHLRIEKGGQQAPVMNRKITFFGADDRDRFMEALEQGKVMYKTPAKKATHHHHLHAGAAGASGSHESSDSFEDLDQWLIECSHTSFPVQDPDLELSLLEGEHVVEHVQRVTNMVVISQKERAVQGVMKI…	PF06602	510	850	6.91e-171	Myotubularin
Aphanomyces_astaci	ETV72848	MTSSMKIPSIDDIDEHELMQFDRQGQFDSSTMERLLQAEQSVLKAAQATMDASNMMNFNSKGAGITKATSSGGGTGIDEAPASTYTSYCVPADFGDNAMQKPHPSSSLSAVVAGAPTSTPPLPRLKYPSAAPGYDMSFEIPRSEEWSTSSSAATTRSSSMPTTTEPSDGGGDAPPAVRKMASQPIFGVKASSSVVNGMPPTPVSKGSDSIYTFTVKKADNILDQMSKKSTVLVQIDTHRRMLCFLTPTNPTDKEEFSCAAVNAKSYQKFGLHLRIEKGGQQAPVMNRKITFFGADDRDRFMEALEQGKVMYKTPAKKATHHHHLHAGAAGASGSHESSDSFEDLDQWLIECSHTSFPVQDPDLELSLLEGEHVVEHVQRVTNMVVISQKERAVQGVMKI…	PF06602	510	804	1.24e-130	Myotubularin
Aphanomyces_astaci	ETV75110	MPTCSSVMRNGVRCTSLVPADDPSASMCTHHQRMARVMALAPKKPDATPSTSPPPGPANPLFPSSSVVHVPLSSVGALRGAPPLPIHVPSESFSDYLKVSFPGEVKSASLSCSFEVSSREGVPGTLIVTNYRLRFEPSSSQRSTNLPPSLQEAITPGLPTASVSKLTYPLSSSSSSNSMPAQVVVHFRNCRTWVLRGNVTELMTTLNRLVFVESPLHLFAFAQGNTVTPDHVQGHAIYDLYADFAAMGVSLSSSPFRVTDANRSYAICPTYPPMFVVPAAMSDVQVAAVAGFRSKGRMPLCCWVHSSNSASLWRCAQPKRGIFHAQNADDDHMLWLIAQTNKINGQNVWIVDCRPELNARANNLTGGGTESGSIRHATVTFMNIANIHAMRESLEAVRQ…	PF06602	233	560	9.48e-154	Myotubularin
Aphanomyces_astaci	ETV75154	MSTSMATDDDSWTAVETCEAARETIAPESVSLKPADLYSGETIECKVHAVQISHQNVHERGYLCLTTYRLLFVPHPKESPRFVDVALCNIAEIVLQDTRSSSAIVHTVGFTLGMTAPPEKDADDASNTMEVACKNFEIFRFHVRVTSASMTLHTRLVERLESTHQPAPIAFAKEPSTRCEDEEKHRHPWSDLEVAESARMGLTAPSRRHNPTSGGFRVTRVNYTFRLCATYPMLLIVPQHISDSDLKSIAHFRARGRVPAITYRHEATDALVARCAQPLVGLRRRRCASDELYVKFLQQYAVGGLYIIDCRHQSSAYGNVALGAGFEIAEYYNNAPVLFMNIENIHSMRDSIRRLFDLVKGEIRGVEKANWLSCLEGTRWLEHVRSVLVAATTCVDKLV…	PF06602	194	529	7.23e-147	Myotubularin
Aphanomyces_astaci	ETV75649	MQNQQRHNILTKMAAWSIQAPVNPHNIMTENPSVPLSKIDGERDVMAEIKCEFQFAFSGNSQASSTQPGANSEVAKKTRFQNPFSYLKQASSSASKDAIDAGSSSAPVEAPSTTSSSSSSSSRHKADYKLPGKLMMTSYRMQFYYHPSMSEGEADAAAFQSLLRRFRILRRVHEYCTVALGTILRVEKSEKHHSLEVETKDHRRFHLSFHGQPEILVKVHELLMSYAFPSSFEYVFAFCHRLPTNMTLHDSTAYAAERRADECLPLQWDWDVYAPQAEWRRQGLLDNPQWRISNINQGYALIPSYPSQLLVPATVPDEVLSEASSFRSIGRIPCVTWVHRGNGASLSRSSQPKIGMSNAISLADEDLVAAIANANAPNQTIHIIDCRPMSSAMANRAKG…	PF06602	270	592	2.32e-164	Myotubularin
Aphanomyces_astaci	ETV75650	MQNQQRHNILTKMAAWSIQAPVNPHNIMTENPSVPLSKIDGERDVMAEIKCEFQFAFSGNSQASSTQPGANSEVAKKTRFQNPFSYLKQASSSASKDAIDAGSSSAPVEAPSTTSSSSSSSSRHKADYKLPGKLMMTSYRMQFYYHPSMSEGEADAAAFQSLLRRFRILRRVHEYCTVALGTILRVEKSEKHHSLEVETKDHRRFHLSFHGQPEILVKVHELLMSYAFPSSFEYVFAFCHRLPTNMTLHDSTAYAAERRADECLPLQWDWDVYAPQAEWRRQGLLDNPQWRISNINQGYALIPSYPSQLLVPATVPDEVLSEASSFRSIGRIPCVTWVHRGNGASLSRSSQPKIGMSNAISLADEDLVAAIANANAPNQTIHIIDCRPMSSAMANRAKG…	PF06602	270	563	1.01e-148	Myotubularin
Aphanomyces_astaci	ETV80115	MKPTPRAKFSYNARTYSTSNKETVSISSLVNADITLKVLYEAHGQGLEKDDKAILAATLRTSATVTTKLESLLMKHQRPAGNAGIPRVGADMKREAAKCASCAKKFALLARPTNCMTCGYISCGKCISHRQVPRSFGYDESSTVKVCTLCSAWFKDFLNAQFDLHIRPRLNDAPPPPPPPPDTPSSDVLPATIDQFLAAVDVATDDGHLSPSVKDEISAAAIGPRLTVTTAGIIMSILKHVLATIVAHYEYHDDMDSNDSEGNDVATPLLSASSMPPPPMMSLSDDTTPFFVSRKSTRHLPSNVQPDKTSSGVPDLAIRSILSLMVLLDSIPTHDHVPHTLSVVGNSNSHDDDDNVEALMHLSTPDIDPYDQVDEDDVAAAAGRQHATDIRDIPPVEEL…	PF06602	676	1007	6.08e-143	Myotubularin
Aphanomyces_astaci	ETV80116	MKPTPRAKFSYNARTYSTSNKETVSISSLVNADITLKVLYEAHGQGLEKDDKAILAATLRTSATVTTKLESLLMKHQRPAGNAGIPRVGADMKREAAKCASCAKKFALLARPTNCMTCGYISCGKCISHRQVPRSFGYDESSTVKVCTLCSAWFKDFLNAQFDLHIRPRLNDAPPPPPPPPDTPSSDVLPATIDQFLAAVDVATDDGHLSPSVKDEISAAAIGPRLTVTTAGIIMSILKHVLATIVAHYEYHDDMDSNDSEGNDVATPLLSASSMPPPPMMSLSDDTTPFFVSRKSTRHLPSNVQPDKTSSGVPDLAIRSILSLMVLLDSIPTHDHVPHTLSVVGNSNSHDDDDNVEALMHLSTPDIDPYDQVDEDDVAAAAGRQHATDIRDIPPVEEL…	PF06602	676	936	2.23e-108	Myotubularin
Aphanomyces_astaci	ETV84231	MPGNDGYGARWMRYLGVGSDGSLFQERKAYETLRDQLKFRPTSEHHPLSEADDNPWNQFFADDTLVREINTDLDRLYPQGQETFFQERKDYMDMLRNVLFVWCKQHPTLAYRQGMHDLVAVVLYACVDGIDGSDDDRVEFLEHDTYILFQRIMVWMKPLYAIQTIAPVESDATPSTDAVDDDTTLFPLPTDRGAAVPLEERPLFRASNGPDNADSFPSPTAQSALQLLCHVVQYELLAKHDPQLARHLQNVQVLPETYCLRWLRLLLAREFPFDQTLRVWDAMFASSLSSSDPTTLELLPYMCVAVLVHFSAALRDCDNTGCLQLLMRPSSVGLPAQSIVDSALLMHNPMIETDHDDMDVVRFDDGSPLGIVLTNAQSPYDFRLAVKEVSGRALESGRV…	PF06602	636	966	3.15e-160	Myotubularin
Aphanomyces_astaci	ETV84787	MSVCMPPKSMTISTTSTESSTPISTPTLLPGTGMSIPSPYMLSGRKKSSSFSDLGDYDECSDIGTPEKPGMFKPPPIHEEMMDTAFRLNDPTQDRASLIDSGITFLAGEVLKLRVDNVAYIVFYKPDASTGVIPNTGGDSSPSFNPMVSTDVSPPSPVDLASSIMTYDSSSGMTAPPKSFGAMGAAGHKVLTTDCFQRYSSTRGGTLGRGLFRASTHVGSALVKGTSTLISQTYEGGARGGVFGFAKGLGLGVWGFGSHTVKGAFRSVGHMTNVVGEMVLGMDPHFSLDGMLILTNYRLVWTSTAGDMLNIPLASVVNMETAVTASHVLLLECKNLLRPKFAFADDSVAASVIDASLALYTSGSYSFSNVHFEAIRSGACLEDVDGQEASSVDLYDPIV…	PF06602	393	716	2.48e-129	Myotubularin
Aphanomyces_astaci	ETV87864	MRLTVHRGENIGTPEQEVSLDTYVRVVYDGKEVGITQIVRRAANPVWDAELWVPLLESWDMSVAFVAFDVKCNDDSAHTECIASCRVNLSLMQDAKEPTQVRCQLIRGSTTRRGWLYISMQMEESEMAYFSKAKRMDVRDVLPPHNDRFHHHYAPIPRVWHPLHDCIVPSNEKVLYLVEEVSLTFHVTEGNQGVLALMVVTNFRLWFIPYAPVQGLHHEDVHTIPLGKIAKLTQTQSKQKHFTVHGLNMENMDAALYSVTLNARCRAGDSDAKRVRMLTHIVHEIEWLQMENNFCAFTDLNIVESHPEANVTAQHPVGISPMTSRSILSTLTTAAPLPTGPPPQLLRSYTSSFDHSLAPPARLVSPTATSAANKRRIRYDPLSEFSRQGVFSHPAWRQT…	PF06602	379	705	9.46e-153	Myotubularin
Aphanomyces_astaci	ETV87865	MRLTVHRGENIGTPEQEVSLDTYVRVVYDGKEVGITQIVRRAANPVWDAELWVPLLESWDMSVAFVAFDVKCNDDSAHTECIASCRVNLSLMQDAKEPTQVRCQLIRGSTTRRGWLYISMQMEESEMAYFSKAKRMDVRDVLPPHNDRFHHHYAPIPRVWHPLHDCIVPSNEKVLYLVEEVSLTFHVTEGNQGVLALMVVTNFRLWFIPYAPVQGLHHEDVHTIPLGKIAKLTQTQSKQKHFTVHGLNMENMDAALYSVTLNARCRAGDSDAKRVRMLTHIVHEIEWLQMENNFCAFTDLNIVESHPEANVTAQHPVGISPMTSRSILSTLTTAAPLPTGPPPQLLRSYTSSFDHSLAPPARLVSPTATSAANKRRIRYDPLSEFSRQGVFSHPAWRQT…	PF06602	379	705	6.01e-155	Myotubularin
Aphanomyces_astaci	ETV63868	MYATQPRAILLRWLDGSMKIAAVVAILMAWTSCTEQSCFANGQRSTDERSPLNFDLVESFVLASPVASVHRYTAVSYAANDPNEDRYVVQVDSDAVFASVLDGHGGWEVAEYVNKHLVNNAATLLGNASSNNFAHIASSLSSAFVATDDALRARLLLAFQSGHGKANRVGACTMLAYAKGSTLVVANAGDVRAVLASTDASGGLVATPLSTDHNAKHVSEQNRLTEKHPNESNVVVCRSPESCRVKGILQPTRALGDFAFKYEEFNTLHASFQNGGDGLFIPQPYTPPYILAVPEIQVHTLTDADQFLILGSDGLWGDLSNEEAVKIVADYASRGEHDLAAQALVYEVIAKNAEGLNATWAEITNLVPGRERRSVHDDTAVVVLFF	PF00481	80	386	3.15e-54	PPM
Aphanomyces_astaci	ETV63869	MYATQPRAILLRWLDGSMKIAAVVAILMAWTSCTEQSCFANGQRSTDERSPLNFDLVESFVLASPVASVHRYTAVSYAANDPNEDRYVVQVDSDAVFASVLDGHGGWEVAEYVNKHLVNNAATLLGNASSNNFAHIASSLSSAFVATDDALRARLLLAFQSGHGKANRVGACTMLAYAKGSTLVVANAGDVRAVLASTDASGGLVATPLSTDHNAKHVSEQNRLTEKHPNESNVVVCRSPESCRVKGILQPTRALGDFAFKYEEFNTLHASFQNGGDGLFIPQPYTPPYILAVPEIQVHTLTDADQFLILGSDGLWGDLSNEEAVKIVADYASRGEHDLAAQALVYEVIAKNAEGLKYVVVLIASLQYQYSFPFLGFE	PF00481	80	354	1.57e-53	PPM
Aphanomyces_astaci	ETV63870	MKIAAVVAILMAWTSCTEQSCFANGQRSTDERSPLNFDLVESFVLASPVASVHRYTAVSYAANDPNEDRYVVQVDSDAVFASVLDGHGGWEVAEYVNKHLVNNAATLLGNASSNNFAHIASSLSSAFVATDDALRARLLLAFQSGHGKANRVGACTMLAYAKGSTLVVANAGDVRAVLASTDASGGLVATPLSTDHNAKHVSEQNRLTEKHPNESNVVVCRSPESCRVKGILQPTRALGDFAFKYEEFNTLHASFQNGGDGLFIPQPYTPPYILAVPEIQVHTLTDADQFLILGSDGLWGDLSNEEAVKIVADYASRGEHDLAAQALVYEVIAKNAEGLNATWAEITNLVPGRERRSVHDDTAVVVLFF	PF00481	63	369	4.5e-54	PPM
Aphanomyces_astaci	ETV63871	MKIAAVVAILMAWTSCTEQSCFANGQRSTDERSPLNFDLVESFVLASPVASVHRYTAVSYAANDPNEDRYVVQVDSDAVFASVLDGHGGWEVAEYVNKHLVNNAATLLGNASSNNFAHIASSLSSAFVATDDALRARLLLAFQSGHGKANRVGACTMLAYAKGSTLVVANAGDVRAVLASTDASGGLVATPLSTDHNAKHVSEQNRLTEKHPNESNVVVCRSPESCRVKGILQPTRALGDFAFKYEEFNTLHASFQNGGDGLFIPQPYTPPYILAVPEIQVHTLTDADQFLILGSDGLWGDLSNEEAVKIVADYASRGEHDLAAQALVYEVIAKNAEGLKYVVVLIASLQYQYSFPFLGFE	PF00481	63	337	2.38e-53	PPM
Aphanomyces_astaci	ETV63875	MYATQPRAILLRWLDGSMKIAAVVAILMAWTSCTEQSCFANGQRSTDERSPLNFDLVESFVLASPVASVHRYTAVSYAANDPNEDRYVVQVDSDAVFASVLDGHGGWEVAEYVNKHLVNNAATLLGNASSNNFAHIASSLSSAFVATDDALRARLLLAFQSGHGKANRVGACTMLAYAKGSTLVVANAGDVRAVLASTDASGGLVATPLSTDHNAKHVSEQNRLTEKHPNESNVVVCRSPESCRVKGILQPTRALGDFAFKYEEFNTLHASFQNGGDGLFIPQPYTPPYILAVPEIQVHTLTDADQFLILGTHTYMYIYIYIKL	PF00481	80	313	1.31e-40	PPM
Aphanomyces_astaci	ETV63876	MKIAAVVAILMAWTSCTEQSCFANGQRSTDERSPLNFDLVESFVLASPVASVHRYTAVSYAANDPNEDRYVVQVDSDAVFASVLDGHGGWEVAEYVNKHLVNNAATLLGNASSNNFAHIASSLSSAFVATDDALRARLLLAFQSGHGKANRVGACTMLAYAKGSTLVVANAGDVRAVLASTDASGGLVATPLSTDHNAKHVSEQNRLTEKHPNESNVVVCRSPESCRVKGILQPTRALGDFAFKYEEFNTLHASFQNGGDGLFIPQPYTPPYILAVPEIQVHTLTDADQFLILVYVLVTSEPDTKSRNYAS	PF00481	63	293	1.28e-39	PPM
Aphanomyces_astaci	ETV63878	MKIAAVVAILMAWTSCTEQSCFANGQRSTDERSPLNFDLVESFVLASPVASVHRYTAVSYAANDPNEDRYVVQVDSDAVFASVLDGHGGWEVAEYVNKHLVNNAATLLGNASSNNFAHIASSLSSAFVATDDALRARLLLAFQSGHGKANRVGACTMLAYAKGSTLVVANAGDVRAVLASTDASGGLVATPLSTDHNAKHVSEQNRLTEKHPNESNVVVCRSPESCRVKGILQPTRALGDFAFKYEEFNTLHASFQNGGDGLFIPQPYTPPYILAVPEIQVHTLTDADQFLILGTHTYMYIYIYIKL	PF00481	63	296	1.49e-40	PPM
Aphanomyces_astaci	ETV63879	MKIAAVVAILMAWTSCTEQSCFANGQRSTDERSPLNFDLVESFVLASPVASVHRYTAVSYAANDPNEDRYVVQVDSDAVFASVLDGHGGWEVAEYVNKHLVNNAATLLGNASSNNFAHIASSLSSAFVATDDALRARLLLAFQSGHGKANRVGACTMLAYAKGSTLVVANAGDVRAVLASTDASGGLVATPLSTDHNAKHVSEQNRLTEKHPNESNVVVCRSPESCRVKGILQPTRALGDFAFKYEEFNTLHASFQNGGDGLFIPQPYTPPYILAVPEIQVHTLTDADQFLILGTHTYMYIYIYIKL	PF00481	63	296	1.49e-40	PPM
Aphanomyces_astaci	ETV64192	MPSEYHRSTTSMEGRRHYVDPSITIDEGESIPLPPTTTTSLPLKAALFSPRELALESRCNSTGGTENDLWKRRSSTIKLQPRVLATKPLPFVPRRLSGRSRLYRRVEGEARDHHAAPLTIVLKMTVEAHDDLRTSFVLSPHLLDNGIGRDASNAVSVPADKHMAERNHAVVRFHNGGGYFISSHDQANYGTYIRLSPCIPGDMASATQWPLAVGCHFRVGKSDFEVVAMEDDDDSHDVVLSLRVLCGKLSGKTYRLGSAGGTIGRSADNTIHTGDGELSRRHAAIWWDETGFYLQDLGSTNGTFMKLHGAYRQPYRLEIGDQILVSQTCFSVNRFDVGVWEDMGTRKHMEDAHMIVQDLNIAELTAAGMYPQSFFGVFDGHGGMEASQYVNEHLHKNIS…	PF00481	335	643	6.46e-78	PPM
Aphanomyces_astaci	ETV64193	MPSEYHRSTTSMEGRRHYVDPSITIDEGESIPLPPTTTTSLPLKAALFSPRELALESRCNSTGGTENDLWKRRSSTIKLQPRVLATKPLPFVPRRLSGRSRLYRRVEGEARDHHAAPLTIVLKMTVEAHDDLRTSFVLSPHLLDNGIGRDASNAVSVPADKHMAERNHAVVRFHNGGGYFISSHDQANYGTYIRLSPCIPGDMASATQWPLAVGCHFRVGKSDFEVVAMEDDDDSHDVVLSLRVLCGKLSGKTYRLGSAGGTIGRSADNTIHTGDGELSRRHAAIWWDETGFYLQDLGSTNGTFMKLHGAYRQPYRLEIGDQILVSQTCFSVNRFDVGVWEDMGTRKHMEDAHMIVQDLNIAELTAAGMYPQSFFGVFDGHGGMEASQYVNEHLHKNIS…	PF00481	335	637	1.82e-80	PPM
Aphanomyces_astaci	ETV64194	MPSEYHRSTTSMEGRRHYVDPSITIDEGESIPLPPTTTTSLPLKAALFSPRELALESRCNSTGGTENDLWKRRSSTIKLQPRVLATKPLPFVPRRLSGRSRLYRRVEGEARDHHAAPLTIVLKMTVEAHDDLRTSFVLSPHLLDNGIGRDASNAVSVPADKHMAERNHAVVRFHNGGGYFISSHDQANYGTYIRLSPCIPGDMASATQWPLAVGCHFRVGKSDFEVVAMEDDDDSHDVVLSLRVLCGKLSGKTYRLGSAGGTIGRSADNTIHTGDGELSRRHAAIWWDETGFYLQDLGSTNGTFMKLHGAYRQPYRLEIGDQILVSQTCFSVNRFDVGVWEDMGTRKHMEDAHMIVQDLNIAELTAAGMYPQSFFGVFDGHGGMEASQYVNEHLHKNIS…	PF00481	335	614	7.35e-71	PPM
Aphanomyces_astaci	ETV64195	MPSEYHRSTTSMEGRRHYVDPSITIDEGESIPLPPTTTTSLPLKAALFSPRELALESRCNSTGGTENDLWKRRSSTIKLQPRVLATKPLPFVPRRLSGRSRLYRRVEGEARDHHAAPLTIVLKMTVEAHDDLRTSFVLSPHLLDNGIGRDASNAVSVPADKHMAERNHAVVRFHNGGGYFISSHDQANYGTYIRLSPCIPGDMASATQWPLAVGCHFRVGKSDFEVVAMEDDDDSHDVVLSLRVLCGKLSGKTYRLGSAGGTIGRSADNTIHTGDGELSRRHAAIWWDETGFYLQDLGSTNGTFMKLHGAYRQPYRLEIGDQILVSQTCFSVNRFDVGVWEDMGTRKHMEDAHMIVQDLNIAELTAAGMYPQSFFGVFDGHGGMEASQYVNEHLHKNIS…	PF00481	335	579	3.05e-54	PPM
Aphanomyces_astaci	ETV64196	MPSEYHRSTTSMEGRRHYVDPSITIDEGESIPLPPTTTTSLPLKAALFSPRELALESRCNSTGGTENDLWKRRSSTIKLQPRVLATKPLPFVPRRLSGRSRLYRRVEGEARDHHAAPLTIVLKMTVEAHDDLRTSFVLSPHLLDNGIGRDASNAVSVPADKHMAERNHAVVRFHNGGGYFISSHDQANYGTYIRLSPCIPGDMASATQWPLAVGCHFRVGKSDFEVVAMEDDDDSHDVVLSLRVLCGKLSGKTYRLGSAGGTIGRSADNTIHTGDGELSRRHAAIWWDETGFYLQDLGSTNGTFMKLHGAYRQPYRLEIGDQILVSQTCFSVNRFDVGVWEDMGTRKHMEDAHMIVQDLNIAELTAAGMYPQSFFGVFDGHGGMEASQYVNEHLHKNIS…	PF00481	335	579	3.05e-54	PPM
Aphanomyces_astaci	ETV64197	MPSEYHRSTTSMEGRRHYVDPSITIDEGESIPLPPTTTTSLPLKAALFSPRELALESRCNSTGGTENDLWKRRSSTIKLQPRVLATKPLPFVPRRLSGRSRLYRRVEGEARDHHAAPLTIVLKMTVEAHDDLRTSFVLSPHLLDNGIGRDASNAVSVPADKHMAERNHAVVRFHNGGGYFISSHDQANYGTYIRLSPCIPGDMASATQWPLAVGCHFRVGKSDFEVVAMEDDDDSHDVVLSLRVLCGKLSGKTYRLGSAGGTIGRSADNTIHTGDGELSRRHAAIWWDETGFYLQDLGSTNGTFMKLHGAYRQPYRLEIGDQILVSQTCFSVNRFDVGVWEDMGTRKHMEDAHMIVQDLNIAELTAAGMYPQSFFGVFDGHGGMEASQYVNEHLHKNIS…	PF00481	335	503	4.76e-42	PPM
Aphanomyces_astaci	ETV64198	MPSEYHRSTTSMEGRRHYVDPSITIDEGESIPLPPTTTTSLPLKAALFSPRELALESRCNSTGGTENDLWKRRSSTIKLQPRVLATKPLPFVPRRLSGRSRLYRRVEGEARDHHAAPLTIVLKMTVEAHDDLRTSFVLSPHLLDNGIGRDASNAVSVPADKHMAERNHAVVRFHNGGGYFISSHDQANYGTYIRLSPCIPGDMASATQWPLAVGCHFRVGKSDFEVVAMEDDDDSHDVVLSLRVLCGKLSGKTYRLGSAGGTIGRSADNTIHTGDGELSRRHAAIWWDETGFYLQDLGSTNGTFMKLHGAYRQPYRLEIGDQILVSQTCFSVNRFDVGVWEDMGTRKHMEDAHMIVQDLNIAELTAAGMYPQSFFGVFDGHGGMEASQYVNEHLHKNIS…	PF00481	335	440	7.38e-14	PPM
Aphanomyces_astaci	ETV64561	MSRKRAKDAANWAALLRLTPCGLNLTKLIASSDGVKAFSTQLQRHFDGTKFTHVGVGWDTSPQLLALAGALAMHCDCGISLLRTEIQSRNAGDASAMSVLVLVELVENGDDLLATLHRASQNVAAPSAVVGFAAVCAKEEIAFDDLNVPWYCGWTPKGAKMEVATSVSSIRQLEKYRLRHCTTSYEGNQLGEDRSEHWVDGDVAMYAVYDGHGGDIAVNFIHDTLGRLVQDALHLRQHDTATNEHDFKDNTAVVVVPSKRKASSSCQSSTKELLRQSYLECDQLLKDKLTAYGPTVKASRGYCNTGSCAVTAVFDGDRLYIANVGDCQAVLGLERECTPLHGQNFEWDAKVLSTLHDCNNPDEVKLVIERSNDRNAIRLSHDDQLRHVAEYGGANKRVA…	PF00481	199	532	4.3e-44	PPM
Aphanomyces_astaci	ETV64562	MSRKRAKDAANWAALLRLTPCGLNLTKLIASSDGVKAFSTQLQRHFDGTKFTHVGVGWDTSPQLLALAGALAMHCDCGISLLRTEIQSRNAGDASAMSVLVLVELVENGDDLLATLHRASQNVAAPSAVVGFAAVCAKEEIAFDDLNVPWYCGWTPKGAKMEVATSVSSIRQLEKYRLRHCTTSYEGNQLGEDRSEHWVDGDVAMYAVYDGHGGDIAVNFIHDTLGRLVQDALHLRQHDTATNEHDFKDNTAVVVVPSKRKASSSCQSSTKELLRQSYLECDQLLKDKLTAYGPTVKASRGYCNTGSCAVTAVFDGDRLYIANVGDCQAVLGLERECTPLHGQNFEWDAKVLSTLHDCNNPDEVKLVIERSNDRNAIRLSHDDQLRHVAEYGGANKRVA…	PF00481	199	471	5.37e-41	PPM
Aphanomyces_astaci	ETV66112	MVQRLQGGSSFMKMLRGASNNQRTPQTPGTPQQPHPTDKKVVQPPVLADEKHMHPTTPQPGTNKLTQMWRHIRRRRDDSFPRHGSASFVLHGEDAMAVGPRYHIVADGISTSTHPSNNPAGPSLSPSPSAVLARALVHAVEQVLLHDPPPVHLADFENMIVRAIISAQAHCRHVSPSMGSTLVVSFVQGKHLFTFSVGDSKCLVLRKARIAYETLAVMKEFNVPWTVTHHPLRSHMYVVQRIPLKKCDIVLTFSDGFGDNVYKDEVLQLVASAQVTSVHPSDVCSRLVHHARAFVPADTSQESALPFAAAAAAAYVARVNEMNHDNKEVHIRKDQLVDRFKSKWPQLLARQVLIAKTNTKPGDVSHYSLAQLYRMATLTKNKPDDISVAMLEFG	PF07228	91	293	1.19e-10	PPM
Aphanomyces_astaci	ETV66113	MVQRLQGGSSFMKMLRGASNNQRTPQTPGTPQQPHPTDKKVVQPPVLADEKHMHPTTPQPGTNKLTQMWRHIRRRRDDSFPRHGSASFVLHGEDAMAVGPRYHIVADGISTSTHPSNNPAGPSLSPSPSAVLARALVHAVEQVLLHDPPPVHLADFENMIVRAIISAQAHCRHVSPSMGSTLVVSFVQGKHLFTFSVGDSKCLVLRKARIAYETLAVMKEFNVPWTVTHHPLRSHMYVVQRIPLKKCDIVLTFSDGFGDNVYKDEVLQLVASAQVTSVHPSDVCSRLVHHARAFVPADTSQESALPFAAAAAAAYVARVNEMNHDNKEV	PF07228	91	293	8.21e-11	PPM
Aphanomyces_astaci	ETV66375	MGCGFSRVCGSILFHEDDTDDLGKTTSPIRERRRTFFRSNSFKSGVLIKPSTGSCEVPLHRQEVDVDDSDDGEPVVVVDDVDDRSVREPHVYVGGGIPGVAVDEFTIEQPKYTGHVVGGCHSVSRSIWWGARTRAGNDSMGRRKENQDSFCIRDRFANCDGLTFMCVLDGHGAQGAYVSHFVRDHYHVHVAAALRRHIPSLPPPPSSSPGDDVHHPESVDFNMFTLDTIEDVFLDASCRMTAALKDEMHLDISVSGTTAIALLFVTSGHAQPKVFVANVGDSRAVAGVVASSCSASNSSPTTFSTVHLSTDHKPNDPHEEARIVAANGRVFEYGVPRVWLQDVDMPGLAMSRSFGDSVATSVGVISDPQCSELLLTPGSFVIAASDGLWEFSPSTDVVA…	PF00481	135	425	6.02e-39	PPM
Aphanomyces_astaci	ETV66376	MGCGFSRVCGSILFHEDDTDDLGKTTSPIRERRRTFFRSNSFKSGVLIKPSTGSCEVPLHRQEVDVDDSDDGEPVVVVDDVDDRSVREPHVYVGGGIPGVAVDEFTIEQPKYTGHVVGGCHSVSRSIWWGARTRAGNDSMGRRKENQDSFCIRDRFANCDGLTFMCVLDGHGAQGAYVSHFVRDHYHVHVAAALRRHIPSLPPPPSSSPGDDVHHPESVDFNMFTLDTIEDVFLDASCRMTAALKDEMHLDISVSGTTAIALLFVTSGHAQPKVFVANVGDSRAVAGVVASSCSASNSSPTTFSTVHLSTDHKPSTSTVSTCL	PF00481	135	315	3.16e-14	PPM
Aphanomyces_astaci	ETV66859	MSTRTGSMKAAPAKPAAASTTGATAAMSRVKLQEATATNVASPKGISTKKTNDGEIQQARRRLSVVSDNKLVEGLAAVSTVADADGVQNGTSTIGCYAGVSKKGYAPYNPRKKNQDSMVMQMHAPSKSLLLGVFDGHGEAGDGVSQYFRAHFPTELFNHAQFAPTGDVAKDTAGIQAAIQFALNAVEKRVIRDASIDTEFSGSTGVVVVIRDRLLIVGNVGDSRITRGFLQAGLLTASSLSKDHKPDLPAEKARILASGGRVFAVEYDDGIDGPPRVWLGHMDVPGLAMSRSLGDAVAHTAGVSSEPEFFVHTLDTTDRCLVIATDGLWEFMSDEEVIKMIAPHTDPKQAVDVLILEANRRWMKEEQVIDDTTVIVAFVDIK	PF00481	97	379	2.63e-54	PPM
Aphanomyces_astaci	ETV67010	MVLGRTSMVQHFRARVKLPPSAAPHFLPRSAKAETSHPRRVSVTRAAGMVAVMGLLYDQATLMHPPPLTLDRKTTRLVPVQMRKRTSKSDSPLLVSSSAVRGDRPTMEDALFIAPNQRFTAVFDGHGGANVSSYLKETLYDHIVANLGPHKDTWSLDEIESSLRDAFRAVDAAILKRREWITQGSTATAVLLVDDLIWSMNVGDSRAVLCRHGRALNLTRDHKPNDPMERLRVEGAGGRVHWHGLRDPRGHPIADMGAYRINSNLAVARALGDGDQRPYVSGEMELKCFRRDPSDKFIVVASDGLWDVFTSAEVVTFVHNVLAGEVGSWRQKYTTDTMEVAKRKAKMATYLTQEALNRGTVDNVAVVVIWLDQVK	PF00481	95	369	1.32e-75	PPM
Aphanomyces_astaci	ETV67011	MVLGRTSMVQHFRARVKLPPSAAPHFLPRSAKAETSHPRRVSVTRAAGMVAVMGLLYDQATLMHPPPLTLDRKTTRLVPVQMRKRTSKSDSPLLVSSSAVRGDRPTMEDALFIAPNQRFTAVFDGHGGANVSSYLKETLYDHIVANLGPHKDTWSLDEIESSLRDAFRAVDAAILKRREWITQGSTATAVLLVDDLIWSMNVGDSRAVLCRHGRALNLTRDHKPNDPMERLRVEGAGGRVHWHGLRDPRGHPIADMGAYRINSNLAVARALGDGDQRPYVSGEMELKCFRRDPSDKFIVVASDGLWDVFTSAEVVLYFTSESMLLYV	PF00481	95	315	7.54e-68	PPM
Aphanomyces_astaci	ETV67664	MLHRVAPHVMKGRWMARIRYPSSPSAPRSAWNNEWRRHMRSMTAADLLNVAGVARSQKASVVSEDDTLVKAVETMAAHHNSSTLVVVDTEDRVVGLLTQHRILTQISQHLGNWPSTLVKDAALPSRDIVHVTPEDTLQDCRAVMALTGRGELPVLSGDSLLGIISLTDIASLLVKNDSQNDGEAHSAKSDYVHLILPRKGLPKNTSLAPSVAMDDKDIPQFVLHSFAMSIPHPQKVESGGEDAFFLGTVGTPDNCGADVLCFGVSDGVGSWFEQGFSASKYSRELMKAAQAAATVSLTKHPHVNPSEVLHAAWQNVSQQAIMGSATACVVALDPVQAELYAVNLGDSGFLIIRDKKSDLKTAEKRGTLDGSLTRKMKNRDTDLTPAGRRKGAHVSYRSP…	PF07228	230	526	6.3e-16	PPM
Aphanomyces_astaci	ETV67665	MLHRVAPHVMKGRWMARIRYPSSPSAPRSAWNNEWRRHMRSMTAADLLNVAGVARSQKASVVSEDDTLVKAVETMAAHHNSSTLVVVDTEDRVVGLLTQHRILTQISQHLGNWPSTLVKDAALPSRDIVHVTPEDTLQDCRAVMALTGRGELPVLSGDSLLGIISLTDIASLLVKNDSQNDGEAHSAKSDYVHLILPRKGLPKNTSLAPSVAMDDKDIPQFVLHSFAMSIPHPQKVESGGEDAFFLGTVGTPDNCGADVLCFGVSDGVGSWFEQGFSASKYSRELMKAAQAAATVSLTKHPHVNPSEVLHAAWQNVSQQAIMGSATACVVALDPVQAELYAVNLGDSGFLIIRDKKSDLKTAEKRGTLDGSLTRKMKNRDTDLTPAGRRKGAHVSYRSP…	PF07228	229	466	2.51e-13	PPM
Aphanomyces_astaci	ETV67666	MLHRVAPHVMKGRWMARIRYPSSPSAPRSAWNNEWRRHMRSMTAADLLNVAGVARSQKASVVSEDDTLVKAVETMAAHHNSSTLVVVDTEDRVVGLLTQHRILTQISQHLGNWPSTLVKDAALPSRDIVHVTPEDTLQDCRAVMALTGRGELPVLSGDSLLGIISLTDIASLLVKNDSQNDGEAHSAKSDYVHLILPRKGLPKNTSLAPSVAMDDKDIPQFVLHSFAMSIPHPQKVESGGEDAFFLGTVGTPDNCGADVLCFGVSDGVGSWFEQGFSASKYSRELMKAAQAAATVSLTKHPHVNPSEVLHAAWQNVSQQAIMGSATACVVALDPVQAELYAVNLGDSGFLIIRDKKSDLKTAEKRGTLDGSLTRKMKNRDTDLTPAGRRKGAHVSYRSP…	PF07228	229	361	3.12e-05	PPM
Aphanomyces_astaci	ETV67667	MLHRVAPHVMKGRWMARIRYPSSPSAPRSAWNNEWRRHMRSMTAADLLNVAGVARSQKASVVSEDDTLVKAVETMAAHHNSSTLVVVDTEDRVVGLLTQHRILTQISQHLGNWPSTLVKDAALPSRDIVHVTPEDTLQDCRAVMALTGRGELPVLSGDSLLGIISLTDIASLLVKNDSQNDGEAHSAKSDYVHLILPRKGLPKNTSLAPSVAMDDKDIPQFVLHSFAMSIPHPQKVESGGEDAFFLGTVGTPDNCGADVLCFGVSDGVGSWFEQGFSASKYSRELMKAAQAAATVSLTKHPHVNPSEVLHAAWQNVSQQAIMGSATACVVALDPVQAELYAVNLGDSGFLIIRDKKSDLKTAEKRGTLDGSLTRKMKNRDTDLTPAGRRKGAHVSYRSP…	PF07228	229	361	3.12e-05	PPM
Aphanomyces_astaci	ETV68062	MEMEYLRSNVQLPTLTMTTTTPIKSDPLKTKVADDVGTLPVDLEGEADALADEDDEEDNQAIHIEGDLVPLHSAFVSWKSPTHANEDRAVIYRGSRFSVFAVIDGHGGDLASEFVKTHLVDILDEEPDLTTASLRHATATLERRFGELATAANDFSGACFVALVVVEDGSRTRFVINCGDCRISALERLKKHRREYKALSTDHKASCPLEKQRIARAGGYVIMDRVAGVLAPSRSIGDLDMKVPGMEGWVVADPEINEDVLCRDSLYVLATDGVWDVMSDRDVLRLAETSWLDNQVAHDGTVGCASSCEAIAQDSVARGSRDDITCIVIRTGDW	PF00481	83	330	7.72e-51	PPM
Aphanomyces_astaci	ETV68063	MEMEYLRSNVQLPTLTMTTTTPIKSDPLKTKVADDVGTLPVDLEGEADALADEDDEEDNQAIHIEGDLVPLHSAFVSWKSPTHANEDRAVIYRGSRFSVFAVIDGHGGDLASEFVKTHLVDILDEEPDLTTASLRHATATLERRFGELATAANDFSGACFVALVVVEDGSRTRFVINCGDCRISALERLKKHRREYKALSTDHKASCPLEKQRIARAGGYVIMDRVAGVLAPSRSIGDLDMKFVRAGDRRCVGRHVGPRRAASCRNVLAGQPSSARRYRRVREFMRSDRSR	PF00481	83	243	3.69e-32	PPM
Aphanomyces_astaci	ETV70237	MGCCQSTSSVSTPATTVEASVDSHTPTSSIFRPTPLSPCYDSSDVIPRPRRLSRSPHVPARIQVTMDDPSMTSFYRNLKTTRGEVTTSTSAALSSCEHLLNLPHISSSLKGLKRPAPARSKHRDVMSIFGEKGYILESSHVASDVNTPTSSISSQQPLSPTLPVTSTSSSHIHIPSLSISYGAASIAGRRATNEDRVACYLHEDNACQIGYFAVYDGHGGPNVADFLSTQLHQHVFAHVEAHPSESLDAALSVSMLATDALIYNQAINHGSTAIAMLVDGTTMAFASLGDSQAILSSNDGRDVVDLCRIHRPSDTAERDRIIAAKGSVVDGRIFGVLGVSRAFGDNDLKTSKGAFKDKFNGDIVGGTPDVRLHRMRPDDDFVVLACDGVFDVMAPSELA…	PF00481	179	439	5.71e-66	PPM
Aphanomyces_astaci	ETV71394	MVWFDGVQIPGLFEGKYMSYAVLIVVVLCVIKFALNEISPTPRKSRGKQASAIDPTALYPYGVSEMQGKRPYMEDRHTVVGTLNGDPSSSFYGVFDGHGGDGASEYCVASLCSNVITDPAFAHDPKLALSRGFVKTDKDYIQLADRYNKDDGTTAIAVVVRGDTIYVANVGDSRAVLIKKSGDAVPLSSDHKPNRPDERERVTNMGGHVIFWGVWRVEGILAVSRAIGDRMLKPYVIAEPELIETQRTEDDLCLVLASDGVWDVLSNADVARLVLQSETPQLAAKTIMEYSYQRGSQDNICALVVDLTRGGNHAGTKRPPGDSSSEAQQFPTLPASSSASRGLAAVSDNDDDDIANTTDVDKDVPSVELD	PF00481	61	307	4.97e-91	PPM
Aphanomyces_astaci	ETV71395	MQGKRPYMEDRHTVVGTLNGDPSSSFYGVFDGHGGDGASEYCVASLCSNVITDPAFAHDPKLALSRGFVKTDKDYIQLADRYNKDDGTTAIAVVVRGDTIYVANVGDSRAVLIKKSGDAVPLSSDHKPNRPDERERVTNMGGHVIFWGVWRVEGILAVSRAIGDRMLKPYVIAEPELIETQRTEDDLCLVLASDGVWDVLSNADVARLVLQSETPQLAAKTIMEYSYQRGSQDNICALVVDLTRGGNHAGTKRPPGDSSSEAQQFPTLPASSSASRGLAAVSDNDDDDIANTTDVDKDVPSVELD	PF00481	1	242	2.29e-88	PPM
Aphanomyces_astaci	ETV71396	MEDRHTVVGTLNGDPSSSFYGVFDGHGGDGASEYCVASLCSNVITDPAFAHDPKLALSRGFVKTDKDYIQLADRYNKDDGTTAIAVVVRGDTIYVANVGDSRAVLIKKSGDAVPLSSDHKPNRPDERERVTNMGGHVIFWGVWRVEGILAVSRAIGDRMLKPYVIAEPELIETQRTEDDLCLVLASDGVWDVLSNADVARLVLQSETPQLAAKTIMEYSYQRGSQDNICALVVDLTRGGNHAGTKRPPGDSSSEAQQFPTLPASSSASRGLAAVSDNDDDDIANTTDVDKDVPSVELD	PF00481	1	235	7.64e-84	PPM
Aphanomyces_astaci	ETV71397	MVWFDGVQIPGLFEGKYMSYAVLIVVVLCVIKFALNEISPTPRKSRGKQASAIDPTALYPYGVSEMQGKRPYMEDRHTVVGTLNGDPSSSFYGVFDGHGGDGASEYCVASLCSNVITDPAFAHDPKLALSRGFVKTDKDYIQLADRYNKDDGTTAIAVVVRGDTIYVANVGDSRAVLIKKSGDAVPLSSDHKPNRPDERERVTNMGGHVIFWGVWRVEGILAVSRAIGDRMLKPYVIAEPELIETQRTEDDLCLVLASDGVW	PF00481	61	262	1e-76	PPM
Aphanomyces_astaci	ETV71597	MLLQVVRRAAKSARLSSSAARSAIAVHTAATVEQQANPLPWMGMALAASAAASIALCDAPPLSQIDDIQTPDERPSVPLDRVLNGHLKTPVSGVQSYNAASYKANLPIEDRFVVHVEDGAVYAAVLDGHGGWQVSQYAHDHLVKNAQAELAKLPAKSTSKVATALEQAFLRTDYDIQELVRPAFEIGFIQVNRVGACSQLAYIKDGLLIVANAGDCRAVLGSVEDGSVVATPLSNDHNAKLAVEKTRLSAAHPNEANIVVCKHPESCYVKGGLQPTRALGDFAFKHASFNGPADPTLRANGRHIAEPYTPPYVFALPETISHVVTATDKFLILGSDGVWDFLTNQEAADVVHACVARGEADLASRAIVEAVLTKAAESEKLTLSELLDLEPGKKRRHIH…	PF00481	105	409	6.66e-59	PPM
Aphanomyces_astaci	ETV71598	MLLQVVRRAAKSARLSSSAARSAIAVHTAATVEQQANPLPWMGMALAASAAASIALCDAPPLSQIDDIQTPDERPSVPLDRVLNGHLKTPVSGVQSYNAASYKANLPIEDRFVVHVEDGAVYAAVLDGHGGWQVSQYAHDHLVKNAQAELAKLPAKSTSKVATALEQAFLRTDYDIQELVRPAFEIGFIQVNRVGACSQLAYIKDGLLIVANAGDCRAVLGSVEDGSVVATPLSNDHNAKLAVEKTRLSAAHPNEANIVVCKHPESCYVKGGLQPTRALGDFAFKHASFNGPADPTLRANGRHIAEPYTPPYVFALPETISHVVTATDKFLILGTLCTSNHGIVLADMNTFCQQVATGCGTS	PF00481	105	335	1.76e-42	PPM
Aphanomyces_astaci	ETV71602	MKIAVVWAILLVWTSCTEATCDADAQCTMDERSQLNFDIVESVVLASSVSRVHRYTAASYAANDPNEDRYVVQVDSDAVFASVLDGHGGWQVAEYVNKHLVNDTAALLRDVASNDPTYIASLLSSAFVATDDAMRTLLLPAFQLGFGEVNRVGACSMLAYAKEDTLVVANAGDVRAVLASIDASGGLVATPLSTDHNAKHASEQARLVADHPNESNLVMCQSREACYVKGGLQPTRALGDFAFKYEEFNTFPLGPKHKGGGRFIPQPYTPPYVLAVPEIQVHTLTDADHFLILGSDGLWDDLSNEEAVKIVAHFASRGLHNLAAQALIDQVIAKTADGFQVRAADIAALIPGRKRRQVHDDTTVVVLFFQPSSACSVRTT	PF00481	63	369	1.79e-54	PPM
Aphanomyces_astaci	ETV71606	MKIAAVVAILLAWTSCTEPSCFANGQSSTNEPSPLNFDVVENFVLASPVARVHRYTVASYAANDPNEDRYVVQVNSDAVFASVLDGHGGWQVAEYVKKHLVDNTASLLHDAAFNNPPASNDPTHIESLLSNAFVDTDDALRTLLLLSFQVGFGLVNRVGACTMLAYAKGDTLVVANAGDVRAVLASNDASRGLVATPLSTDHNAKHVSEQNRLTENHPNETDVFKCKKSCRVKGILQPTRALGDFAFKYEEFNTFPGGPKHRGGGDFIPDLLTPPYVLAVPETQVHTLTDADEFLILGSDGLWGKLSNEEAVKIVADYASRGEHDLAAKALVNQVINTTAKNVNVDWNDIANLKPGKNRRKFHDDTAVVVLFFKS	PF00481	63	373	2.92e-58	PPM
Aphanomyces_astaci	ETV71610	MKIAAVVAIFLVWTSCTEPSCFANGQSSTDEPIPLNFDAVERFVMASPVARVHRYDAASYAAKDPNEDRYVVRVDFDAVFASVLDGHRGWQVAEYVNQHLIDNAAALLGNVSSNNFAHIKSSLSRAFVATDDALRGRLLPTFQLGFGLVNRPGACTMLSYAKGDTLVVANAGDVRAVLASNNTSRGLVATPLSTDHNAKHASEQARLFKEHPNETDVVVCHSPDACYVKDGLQPTRGLGDFVYKYEEFNKFPLGPKYKGDGRFIPQPYTPPYILAVPEIQAVEIVADYVSRGEHELAAQALVNQVINTTAKNVNVDWNDIAYLKPGKERRRVHDDITVVVLFFQP	PF00481	63	343	1.11e-36	PPM
Aphanomyces_astaci	ETV71630	MKSDTTSLQVDSDAVFASVLDGHGGWEVAEYVNQHLIDKAATLLGNASSNDFTHIKSSLSSAFVATDDALRALLLAVFQSGHGKANHVGACTMLAYAKGSTLVVANAGDVRAVLASNDASRGLVAKPLSTDHNAKHESEQARLTAAHPNEPDVFKCKLHRNSTRVKSCRVRGILQPTRALGDFAFKYEEFNTLHASFQNGGDGFVIPQPYTPPYILADPETQVHTLTDADQFLILGSDGLWGSLSNEEAVEIVANYASRGVHFRAAQALVNRVIAKKVEKKNHTASPIEILWSTIKCQSKTLLRERLAAFMGPRPDGQTRDEFRMAYLEHIADEVIAGMDRR	PF00481	6	276	9e-49	PPM
Aphanomyces_astaci	ETV72121	MEGAPPFDDAAQAMRDRIEARNTASRKRASQARQYTSAPSTPSSTPSLTTSHSISKWNRSPADATDVLDADTLAKLHLSVASASDIGKRSYLEDRITTVTFDHPTTLEPLAFVAVFDGHGGTRCADFLQHGLLPQLKHHLLHRSFHDAPHESMSMAMQSACRDADKAFLGSHLADDSGSCAVFALIGKDKWVVGNVGDSQVVLSRHGRAVDLCVAHSPQHPDERARILAANGHIVQDRFIFGYLGVSRSFGDRFVKVERPVVITTPDVVSGGSRHLHPGDEFLLLACDGLFEVFTPQEAVDFVAHHRSVNQMTPQAICDLLVHTAIENGSQDNVSVVLVMLQSP	PF00481	79	339	6.88e-66	PPM
Aphanomyces_astaci	ETV72122	MEGAPPFDDAAQAMRDRIEARNTASRKRASQARQYTSAPSTPSSTPSLTTSHSISKWNRSPADATDVLDADTLAKLHLSVASASDIGKRSYLEDRITTVTFDHPTTLEPLAFVAVFDGHGGTRCADFLQHGLLPQLKHHLLHRSFHDAPHESMSMAMQSACRDADKAFLGSHLADDSGSCAVFALIGKDKWVVGNVGDSQVVLSRHGRAVDLCVAHSPQHPDERARILAANGHIVQDRFIFGYLGVSRSFGDRFVKVERPVVITTPDVVSGGSRHLHPGDEFLLLACDGLFEVFTPQEAVDFVAHHRSVNQMTPQAICDLLVHTAIENGSQDNVSVVLVMLQSP	PF00481	79	339	6.88e-66	PPM
Aphanomyces_astaci	ETV72123	MRDRIEARNTASRKRASQARQYTSAPSTPSSTPSLTTSHSISKWNRSPADATDVLDADTLAKLHLSVASASDIGKRSYLEDRITTVTFDHPTTLEPLAFVAVFDGHGGTRCADFLQHGLLPQLKHHLLHRSFHDAPHESMSMAMQSACRDADKAFLGSHLADDSGSCAVFALIGKDKWVVGNVGDSQVVLSRHGRAVDLCVAHSPQHPDERARILAANGHIVQDRFIFGYLGVSRSFGDRFVKVERPVVITTPDVVSGGSRHLHPGDEFLLLACDGLFEVFTPQEAVDFVAHHRSVNQMTPQAICDLLVHTAIENGSQDNVSVVLVMLQSP	PF00481	66	326	8.14e-66	PPM
Aphanomyces_astaci	ETV72312	MVNGIFWKKRGQGVRYPSQARYVYYFTKYLSRLPYRPDRLGYRLPPLPRATKLFLRQIVMTGMPYVDAGGCSPFLLVHPAPSEHVPSKLLYNSAWDTPQLQSYTDPHTTLVFRTECVVEGDFLVRIFHANATAVLGKKESQLCHFTLRTDFVTSRGSIVLTKADIDGATDHKRFPDHFSVACEFEPTTNLHSHPHNQMLPDLVPHDVRQKECYIKRGWLFKQGGFVQNWKRRWCVAKDGTLTYYKSDTNCHANGSVALQGATVNRWQCHKFTAKVGHPCHFFKVEPPSSAQKRRVYYFGADTESDLVEWMRVVQASASPQLQRSQSAALIGLGRHSHHPRCQDNSSFVSTTSSCTGHNNNNPHTPKTDQYYSNRSSMPTTSSTATTSSSSGFNTGSSTG…	PF00782	48	186	8.08e-15	PPM
Aphanomyces_astaci	ETV72684	MSISEALDCCALVSIHEEMNPSKRRSMEDALRVVDGFAGNARHGFFGLYDGHGGREISAYLQENLHVTLENELAHVDNAGRTDVATCISRAFIVADMDCCELPAAENAGSTAAIALLRDEDNHRVLYAANVGDSRIVLCRNGTAERLTQDHKAELHSEAVRVCDSGGFVIHNRVSGVLAVSRSYSIYAMQRRCLSCTCTRSFGDSALKKWVIAHPYTSKSILDASCSFFILACDGVWDELEDQAAVDLILALSESDRAQAAEVLVGAALEEGSCDNISAIVVFL	PF00481	23	284	6.01e-69	PPM
Aphanomyces_astaci	ETV72685	MSISEALDCCALVSIHEEMNPSKRRSMEDALRVVDGFAGNARHGFFGLYDGHGGREISAYLQENLHVTLENELAHVDNAGRTDVATCISRAFIVADMDCCELPAAENAGSTAAIALLRDEDNHRVLYAANVGDSRIVLCRNGTAERLTQDHKAELHSEAVRVCDSGGFVIHNRVSGVLAVSRSFGDSALKKWVIAHPYTSKSILDASCSFFILACDGVWDELEDQAAVDLILALSESDRAQAAEVLVGAALEEGSCDNISAIVVFL	PF00481	23	266	7.94e-73	PPM
Aphanomyces_astaci	ETV72686	MSISEALDCCALVSIHEEMNPSKRRSMEDALRVVDGFAGNARHGFFGLYDGHGGREISAYLQENLHVTLENELAHVDNAGRTDVATCISRAFIVADMDCCELPAAENAGSTAAIALLRDEDNHRVLYAANVGDSRIVLCRNGTAERLTQDHKAELHSEAVRVCDSGGFVIHNRVSGVLAVSRSYSIYAMQRRCLSCTCTRSFGDSALKKWVIAHPYTSKSM	PF00481	23	218	1.5e-45	PPM
Aphanomyces_astaci	ETV72687	MSISEALDCCALVSIHEEMNPSKRRSMEDALRVVDGFAGNARHGFFGLYDGHGGREISAYLQENLHVTLENELAHVDNAGRTDVATCISRAFIVADMDCCELPAAENAGSTAAIALLRDEDNHRVLYAANVGDSRIVLCRNGTAERLTQDHKAELHSEAVRVCDSGGFVIHNRVSGVLAVSRSFGDSALKKWVIAHPYTSKSM	PF00481	23	200	1.65e-49	PPM
Aphanomyces_astaci	ETV73386	MAAAQGGGSRTPPMPPFASKRTMGRTNSTIIDGDLQAHVTSPSMLSPLCNAFAYISSVIGGLWRRRSLARPISVAHLASTSLSPSLSLAHPSDIGQTFVDPILTFDPAHRPLFGAASSRGIRSYNEDTFRVITDLEAYATALVTQQRTNHLKNQDDVDSSGTMRTVLDTIIRDNTIDADAPPALAAWTLPPLDVACAARAPSVLLGGTSQYYGVYDGHAGRRCSYVVSQVLPMCVAAADAFKTNVGDALFAACLQMDKLFLNMAATRGYRDGCTAITVVVRKDEVTIANIGDCRAVLCSEDPVTNQSKTTALTTDQKPNCAAEKMRIEAAGGIVLNIRGIPRVNGMLAVARAFGDLPLKRYIIAEPEVTRYQLQGVDEYIVVATDGLWDVFSNDAVGLF…	PF00481	211	435	1.5e-67	PPM
Aphanomyces_astaci	ETV73387	MAAAQGGGSRTPPMPPFASKRTMGRTNSTIIDGDLQAHVTSPSMLSPLCNAFAYISSVIGGLWRRRSLARPISVAHLASTSLSPSLSLAHPSDIGQTFVDPILTFDPAHRPLFGAASSRGIRSYNEDTFRVITDLEAYATALVTQQRTNHLKNQDDVDSSGTMRTVLDTIIRDNTIDADAPPALAAWTLPPLDVACAARAPSVLLGGTSQYYGVYDGHAGRRCSYVVSQVLPMCVAAADAFKTNVGDALFAACLQMDKLFLNMAATRGYRDGCTAITVVVRKDEVTIANIGDCRAVLCSEDPVTNQSKTTALTTDQKPNCAAEKMRIEAAGGIVLNIRGIPRVNGMLAVARAFGDLPLKRYIIAEPEVTRYQLQGVDEYIVVATDGLWDVFSNDAVGLF…	PF00481	211	401	7.46e-59	PPM
Aphanomyces_astaci	ETV73392	MMLHVGATTDIGNSRQTNEDVYAVFPDLPRITTDLALHRSAIALFDGHCGVRAAAFARENFEAMLVASPAYGRDTCMALEASVRELDRVFLAMARRKHGVIDGTTLVAVVIERIGGTTRLTTANVGDSRAIMVTNKVRQLTIDQNAARPDEANRVYDSGGFVAFCNMYRSPESTLSMPRRALRWVGPRGDRCMMMTTEC	PF00481	5	164	2.88e-28	PPM
Aphanomyces_astaci	ETV74268	MTPMMATGDVVNNTVGLDLSNDVTGLGTSGRSRLHVFARKARKHAVKPAQGGGPCLLKTKVKDSSVQSATKMATGFSSASNPNAITKQLRRAKAARRASHDAALAAFQQDMASWSKFHAIQTLSIHVGVAWSQGTRDYMEDKHVVTHHLFPTCALVAIFDGHNGAWAAEFAAAHISPLLASNEHLQQLAHQQNPLEPPDIVAIYAILQAAFLALDDDILAYTIEHDRRDGATAVVVLVMNSMVFVANVGDSRAILVRVACHQDPSTNLLSHDVERLSVDHKPNLPAEKARVLAAGGDVVFSGCWRVTHPKASVRLAVTRSLGDHPLKGTSAKDKTPALVSAVPSIRHFTRRHGDIVVVASDGLWDRVTDEEAMQQVVDNENISGHCEERTAAALVEMAL…	PF00481	125	414	3.01e-55	PPM
Aphanomyces_astaci	ETV74269	MTPMMATGDVVNNTVGLDLSNDVTGLGTSGRSRLHVFARKARKHAVKPAQGGGPCLLKTKVKDSSVQSATKMATGFSSASNPNAITKQLRRAKAARRASHDAALAAFQQDMASWSKFHAIQTLSIHVGVAWSQGTRDYMEDKHVVTHHLFPTCALVAIFDGHNGAWAAEFAAAHISPLLASNEHLQQLAHQQNPLEPPDIVAIYAILQAAFLALDDDILAYTIEHDRRDGATAVVVLVMNSMVFVANVGDSRAILVRVACHQDPSTNLLSHDVERLSVDHKPNLPAEKARVLAAGGVFWLLAGHASESQCAAGCDSVARRPPPQRYISQGQNARAGLCCALDSALYKKAW	PF00481	125	296	4.04e-30	PPM
Aphanomyces_astaci	ETV74270	MTPMMATGDVVNNTVGLDLSNDVTGLGTSGRSRLHVFARKARKHAVKPAQGGGPCLLKTKVKDSSVQSATKMATGFSSASNPNAITKQLRRAKAARRASHDAALAAFQQDMASWSKFHAIQTLSIHVGVAWSQGTRDYMEDKHVVTHHLFPTCALVAIFDGHNGAWAAEFAAAHISPLLASNEHLQQLAHQQNPLEPPDIVAIYAILQAAFLALDDDILAYTIEHDRRDGATAVVVLVMNSMVFVANVGDSRAILVRVACHQDPSTNLLSHDVERLSVDHKPNLPAEKARVLAAGGDVRTCV	PF00481	125	298	1.37e-30	PPM
Aphanomyces_astaci	ETV75106	MSVLPYGIATEKGPKQSQEDAYFIGAFRGDRLTLNGFTGPSSSSMDEYAGCFGVFDGHGGDRASRYCAEFAFPKIRANLATLQQCKAASSGSTDPLADADDAVLPHVLRQSILDLGTCMRTFIRSSLVSYRYPSSSTIDAEFCDRSGANLRFGKASGNTKYPLCGIEDGSTLVLAMIRRHKLYVVNVGDSRAVLCHVASSGTYKATALTTDHKPDLPAERARIQANGGTITGLVCGHKPPEFALHMWPFNRLVDVPRVDGVLSMTRAMGDVTMKPPLSAEPDVVVHALDAISDKFLILASDGLWDVVSNKKAAKVALSSPSAQAAAAALCKLAMKRGTHDNVTVLVVDLARFMHTTKLE	PF00481	6	349	6.74e-56	PPM
Aphanomyces_astaci	ETV75107	MSVLPYGIATEKGPKQSQEDAYFIGAFRGDRLTLNGFTGPSSSSMDEYAGCFGVFDGHGGDRASRYCAEFAFPKIRANLATLQQCKAASSGSTDPLADADDAVLPHVLRQSILDLDAEFCDRSGANLRFGKASGNTKYPLCGIEDGSTLVLAMIRRHKLYVVNVGDSRAVLCHVASSGTYKATALTTDHKPDLPAERARIQANGGTITGLVCGHKPPEFALHMWPFNRLVDVPRVDGVLSMTRAMGDVTMKPPLSAEPDVVVHALDAISDKFLILASDGLWDVVSNKKAAKVALSSPSAQAAAAALCKLAMKRGTHDNVTVLVVDLARFMHTTKLE	PF00481	6	326	1.44e-60	PPM
Aphanomyces_astaci	ETV75276	MSTAFDDTSFDGTSGGPPSHLSTSVVNPRPWEWGKYVTPLSREGFLEKQSRKDRTTWKRRWVVMQDNVLYFFKEPFPATNVNLYENDNLLLQLYRHGSIQLDTVVTVCTAKEWGPAAFQIKVHERKHIFKAASKDQMNSWLFEFHRSIANLIVMLRSKSLSASITRHIESARRQHRSQSFDCRDHIMFDQLAYCVPYDEYAAPLRHSIDYIAAASSSPNNTRTPLGSTPTSSSFKSPCTSPNFFPFQLDELGMDEDDAVDEEAAALQLPPSFDELVATTTCETATPITTSAPLPSSNAPTTPVAKPVATVKRAYVPPHLRKGYVSPPPPMPSSNPPPPIEYTHLHGDSAMHGTHMFGCTSLVGKRPSLEDMICVRPDFSPTQAVYALFDGHSGVHAAKY…	PF00481	356	650	3.93e-55	PPM
Aphanomyces_astaci	ETV75277	MSTAFDDTSFDGTSGGPPSHLSTSVVNPRPWEWGKYVTPLSREGFLEKQSRKDRTTWKRRWVVMQDNVLYFFKEPFPATNVNLYENDNLLLQLYRHGSIQLDTVVTVCTAKEWGPAAFQIKVHERKHIFKAASKDQMNSWLFEFHRSIANLIVMLRSKSLSASITRHIESARRQHRSQSFDCRDHIMFDQLAYCVPYDEYAAPLRHSIDYIAAASSSPNNTRTPLGSTPTSSSFKSPCTSPNFFPFQLDELGMDEDDAVDEEAAALQLPPSFDELVATTTCETATPITTSAPLPSSNAPTTPVAKPVATVKRAYVPPHLRKGYVSPPPPMPSSNPPPPIEYTHLHGDSAMHGTHMFGCTSLVGKRPSLEDMICVRPDFSPTQAVYALFDGHSGVHAAKY…	PF00481	356	556	2.32e-32	PPM
Aphanomyces_astaci	ETV75278	MSTAFDDTSFDGTSGGPPSHLSTSVVNPRPWEWGKYVTPLSREGFLEKQSRKDRTTWKRRWVVMQDNVLYFFKEPFPATNVNLYENDNLLLQLYRHGSIQLDTVVTVCTAKEWGPAAFQIKVHERKHIFKAASKDQMNSWLFEFHRSIANLIVMLRSKSLSASITRHIESARRQHRSQSFDCRDHIMFDQLAYCVPYDEYAAPLRHSIDYIAAASSSPNNTRTPLGSTPTSSSFKSPCTSPNFFPFQLDELGMDEDDAVDEEAAALQLPPSFDELVATTTCETATPITTSAPLPSSNAPTTPVAKPVATVKRAYVPPHLRKGYVSPPPPMPSSNPPPPIEYTHLHGDSAMHGTHMFGCTSLVGKRPSLEDMICVRPDFSPTQAVYALFDGHSGVHAAKY…	PF00481	356	501	1.75e-28	PPM
Aphanomyces_astaci	ETV77966	MLARHLRPRTAVSLMKPCLPRRHFSTSRSTKSPPSASARREFDAFIFDAHAACKGKRCTMDAFARPEGCGEDSFFVSPTVVGIADGVGGWNENGVDPSAISRAMMRYSRQLVQGHEGDPATLSTLDILTKAYALTLKDDAVEAGSTTACILKIRAGKDGEPLLEYTNLGDSGFAIVRGDKVVFRSEFQSMGLAPFQLAKIPDRFKCYGAMESQPNEANNGTVALEDGDIIVLATDGVWDNFAQDLQEIPPFFPPVLSWRRYWHGRIDSLVSVVASRASTKEAADAVVEASLAHNLKPDDITVIVAKVSIKPKAKL	PF07228	69	304	5.89e-14	PPM
Aphanomyces_astaci	ETV78734	MAASLVVDRLRLELDMLRRDTMLWWLHALPDITIQSLVQSHGGISISADVVPSPELDLPADPMTIEFLVSSKYGSLPPVVRCPGSFVHGICDPKSRVVNLPMLSRVERGWSKSYSIASILHTIRRTFVRKPSLASSDGGGVGPWDIRSKYLQYMESKHHMTSTDVIVAHCVGVGSTSVGARDLMEDALVCVDELACGSSSTLGFHPALYCVADGHAGITCADYLMRRLPEAVGAILGQDKSPREALYRAFMQVDSDYNEWALANNDMSGSTCICVLYDGLDKLYCANVGDSRALLIRGRQAIQISRDHRSVDVEEQGYIVSRGGFITNDRTFGQLTVTRAFGDVDIKKQFGPSLCALPEISEWTLSPSGDDVVVLASDGLFAVMDNRTVASIVTAMLDN…	PF00481	171	431	1.02e-62	PPM
Aphanomyces_astaci	ETV78735	MAASLVVDRLRLELDMLRRDTMLWWLHALPDITIQSLVQSHGGISISADVVPSPELDLPADPMTIEFLVSSKYGSLPPVVRCPGSFVHGICDPKSRVVNLPMLSRVERGWSKSYSIASILHTIRRTFVRKPSLASSDGGGVGPWDIRSKYLQYMESKHHMTSTDVIVAHCVGVGSTSVGARDLMEDALVCVDELACGSSSTLGFHPALYCVADGHAGITCADYLMRRLPEAVGAILGQDKSPREALYRAFMQVDSDYNEWALANNDMSGSTCICVLYDGLDKLYCANVGDSRALLIRGRQAIQISRDHRSVDVEEQGYIVSRGGFITNDRTFGQLTVTRAFGDVDIKKQFGPSLCALPEISEWTLSPSGDDVVVLASDGLFAVMDNRTVASIVTAMLDN…	PF00481	171	394	2.05e-56	PPM
Aphanomyces_astaci	ETV80109	MGLDGYKYILSKMKASRGNQSRLGSFSSIGCATYDFHGDDAVGYGPNYMVVADGVSGTQKASGILARVLVTETLNALERLRRKSLLDPIVAIKSSDFGAEMVRAIRDARALTRRRGRFDSALTAVYVDAASSLLFVFNVGDCKCVVVRRNVVVFESDATIYDFNVPAVVSTMNEIHYPTDAVEIQVAAYEPGDVVMVFSDGVHDNLYVDQVLRAVASHPNQGADIAKATVKACRDTFTRHCGYIPFAVAAAGFCLSAVEEMKANDAISSADFEAFEAKCRDLPRPHTRAIFGNDKRVKNLAFYSASNLLTFANKQVGKKDDISVCVGVLA	PF07228	37	235	3.72e-05	PPM
Aphanomyces_astaci	ETV81332	MLRHAQAVATTSQLTRRWGVSWGGARSRFSNWSFVSGMVSLPHPEKKQGEDSAFCTPTALGVADGVGGWARKGIDSGAYSRMLMAACESSTLTNPKDRLTEAYRATNVPGSSTACVVHLNGTSLSTINVGDSGFLMCRQQGDNKWSLLYASPSQCHYFNCPFQLGMGSRDTPEHGDVQTLPAQPNDLVLVATDGLFDNLSTPHLLELLNLISAESLVQGHDAVQAMAFMATTVGDVAHDVAKSHTRLTPFALAARQAGYKDTAGGKMDDITVVAALVQE	PF07228	44	273	7.16e-13	PPM
Aphanomyces_astaci	ETV81859	MQAQVHGCTDPGNTVKENQDTFLAIRHNTHVALAVFDGHGKSHGKLAAETAKAFFEHKFQQDHTYEELRIDGEATLRLLFDECHATIRQAFQAYYERRRLHAEERNGGYLVVKQGILQKSLLVQGGTTASIVVVLDSGATMLCANVGDSSSLLCVPSPLDASWSSLQASSVLHLLRKHNTLPPVAVPVELPESTSVVQLCGDHSPECMTEFQRTALARSVSTKHGNMPELLFVYDSLIDGHSNQRVSVREKHIALEKSPVFTVVNDVVAKAGEGSYYKNVRQEWASLCCTPAKAKYHESLAFTRSLGDFYIHSFGLTHQPDVIQVDVAALMRQEAWTTVLVVVGSDGIWDAWDYAAFNQVLWKAMADHKSALPLVADDVMQQNKQVSAQVFGPAVDNMT…	PF00481	4	350	1.86e-09	PPM
Aphanomyces_astaci	ETV81938	MASVMVTTTAASQKKATTISSSLTAVAVELGVALPPRSPSNAHAAAARLYCMLPPSDPLFDDMDFIDAPDVITTSTSMDMSSGPFRHVAALAVQNKSFKPRMEDVCVIQPNLGADVQFYAVYDGHGSPVVSTYLGQHLHVELSRQCSRTRSSSSGCSATMMESAVANTFEAIDRALEPLDAADHCGSTAVVLVAHGNHLVTVANCGDSHCLHVNAQGDVRRLTQDHHVRNAAEVSRITGANGMIVRRRVSGVSKVTRAFGQHNEKDFVIARPAIATLSLKEQNRPSLQAQGYFVLMTDGISDVLGDNEIAAYVDMGLAMGWHVDAICQTLVDLCKLKRTRDNLTVVIVLV	PF00481	96	348	1.14e-54	PPM
Aphanomyces_astaci	ETV81948	MDKPTGIVMHFDGVDVSVAAMSHIGSPSLMQNQDAHLTLPLTDDCLLIGVFDGHGAELGQIASRAAKAFFASNFQDPALLDEVLESPEATFRRLFRECHHHLYGRFKSFYTAQGCSIHEESGPFLTYRMANQSQPFRCVYGGTTATLALLHNQRVIVASVGDSAAILANPTGTCDLTWHAYCDTAPTPASSLPNDDDDDSKQTDNQMDDIVPSFVFLTGTHAPDCTSEFNRLAELGLGAQCLFDHSTDPHDRVPIFIPAARRPVNPVRINTPHCIKDAPPRGGYVKNARNEWACVVSAPPHAAFSDTLACTRSLGDFHMHMYGVTYEPDVAETNVEPGATLLLATDGVWDVWQFKQVASYIQGNNHSGTILHEFMQANVARATELFGDHADNMTAVCVA…	PF00481	31	398	3.16e-24	PPM
Aphanomyces_astaci	ETV82740	MSRFLKEPQTDKTSEAHVEASLGLTIGASSMQGWRESMEDAELVDTKLPGLANVALLAIFDGHGGDFIAKETAKQIVDQIVSTDDYNAYDGTNPYALVSALSEAFLRTDDALREAHTDGTADEVGATGLVVLVTKYHIISANVGDSRCILSDKSGHVPIQMSLDHKPDHEAEKLRILAAGGTVFRGRVCGGVAVSRGFGDFWFKRNEDNNPDKKPWEHFVIAEPCVNIHVRTRDDEFLVLGCDGIYDVMSNEQIQKFTRDKLANGKSPTAVAELLMDECLHKGSRDNMSVVVALLT	PF00481	26	295	1.1e-76	PPM
Aphanomyces_astaci	ETV82752	MSRFLSEPITTKHSHQLTAPKLNLNIGYSSMQGWRDTMEDADVVEIDIPGNVNGACFAIFDGHGGDHVAKAVAKEIIQNIADTDDFKRFDGTDHRVMVTALSQGFLKTDESIRNNEAVGGNADEVGATGLLVIVTEKHIFSANIGDSRCILSKSQNQSPIQMSLDHKPDHETEKLRIVAAGGTVFRGRVCGGVAVSRSFGDYWFKRNEEGKPDKKPWEHLVIAEPCVNVQPRDLIKDEFLVLCCDGIYDVMSNEQVQRFVRDRFKAGKSPKEVSELLMDECLNKGSRDNMSVIIVVFNAKKK	PF00481	26	297	7.45e-79	PPM
Aphanomyces_astaci	ETV83623	MSPMGWKKVAVLALLAVHGVVTETLPSTIQDGEQGTCSVNDAGASSCQRPSRPLSLLVGVGCKPKKLEYVSKAKNSNTAKNCGEDAYYVVGDASAHRYASVGVADGVGGWQESGVDPSAFSLALVDGAKESFSRVVSSNDQPHPREMLEDALVHVKSGGDKNPGGSTAVFLVLDRYSGALETANLGDSGYLVIRNGAKHFRSVEQTWAFNAPFQLSLYPTWMRGEGDHYLPKDAFVTTHTLQHGDIVIVGSDGLFDNVFDDEILAEADKFVGRVLLAHPEFATVDEEKPLQPDAAAAVKKAMMDLSYSLTLMANAFAHDKTRESPFSKLAREGYGYTFQGGKVDDTTVVAVYVHTQARE	PF07228	84	264	4.42e-17	PPM
Aphanomyces_astaci	ETV83644	MLKFGNPPFIAKSALQVFDKIQNDPLVFPTAIDALLADFLGGIMTKDPMKRLALHEVMMHPWITKERLPPGRQPSPPKPLASSVPITVSVDEINSAIHESPTSSLPAVRVQSQLPFPVSPKGAPLDIITPKCPPSSANGSHKPDASGIPTNTPTNPKCNADLQVLHAEQGSSRRRLTSPTNKRKFVLTNEETHYRSERFAQKRSHPKLVPSGDDALAVSTHGIDVETDSDDGDDENDDVLDDAEAMYQSSNRLDELLLTTLAPTRHTVLPTIKANLSSSLYSNTPQSVTEHAGNPRLRVRMGVSSMQGRRSTQEDRWVAIPNVHAHAEDQAVDAMVRHGEQANSLAFVGLYDGHGGDGCAALLQERLHVHLFQHMAVPLPEAASLIVTLQQLCVAFDAT…	PF00481	302	592	1.93e-62	PPM
Aphanomyces_astaci	ETV84534	MSRWALVGLACAGVTAAAVHTKAMCIATHHRVLFMQALHLSSGQCRADDETYWSDLNAGTNSLQTYVPPRAHVRPNLASNWAVAIAPGDAIQKYQLIERTAVLGLCGHDAFEHPTSLVVVGDDDAPHATTSSPSYRVPWTQMQLGMDGHDEPLLLEGPSLEYQCSTDHIESIFVNQNYRLRKKFDGGAHGEVWRAIRTSYDDVDDDDDDNNAHEETTSFVLKRMFVELGEATHLSGQREVHFGHQLRGEPHVARFVESFYRDSVVVDANATSLQELWLVFYDEGISLRHYMYSKTKSHMSVLVEPSLFWKRMRLEDDGAGVYKEILRQLLEAVAVLHDQGITHRDIKPSNILISQDDNFIVKLADFGSAVDTFTHEHLYGAKGPSQAEETREYQPPEVL…	PF00481	653	928	2.19e-53	PPM
Aphanomyces_astaci	ETV84535	MSRWALVGLACAGVTAAAVHTKAMCIATHHRVLFMQALHLSSGQCRADDETYWSDLNAGTNSLQTYVPPRAHVRPNLASNWAVAIAPGDAIQKYQLIERTAVLGLCGHDAFEHPTSLVVVGDDDAPHATTSSPSYRVPWTQMQLGMDGHDEPLLLEGPSLEYQCSTDHIESIFVNQNYRLRKKFDGGAHGEVWRAIRTSYDDVDDDDDDNNAHEETTSFVLKRMFVELGEATHLSGQREVHFGHQLRGEPHVARFVESFYRDSVVVDANATSLQELWLVFYDEGISLRHYMYSKTKSHMSVLVEPSLFWKRMRLEDDGAGVYKEILRQLLEAVAVLHDQGITHRDIKPSNILISQDDNFIVKLADFGSAVDTFTHEHLYGAKGPSQAEETREYQPPEVL…	PF00481	632	907	2.16e-53	PPM
Aphanomyces_astaci	ETV84536	MSRWALVGLACAGVTAAAVHTKAMCIATHHRVLFMQALHLSSGQCRADDETYWSDLNAGTNSLQTYVPPRAHVRPNLASNWAVAIAPGDAIQKYQLIERTAVLGLCGHDAFEHPTSLVVVGDDDAPHATTSSPSYRVPWTQMQLGMDGHDEPLLLEGPSLEYQCSTDHIESIFVNQNYRLRKKFDGGAHGEVWRAIRTSYDDVDDDDDDNNAHEETTSFVLKRMFVELGEATHLSGQREVHFGHQLRGEPHVARFVESFYRDSVVVDANATSLQELWLVFYDEGISLRHYMYSKTKSHMSVLVEPSLFWKRMRLEDDGAGVYKEILRQLLEAVAVLHDQGITHRDIKPSNILISQDDNFIVKLADFGSAVDTFTHEHLYGAKGPSQAEETREYQPPEVL…	PF00481	653	824	1.77e-24	PPM
Aphanomyces_astaci	ETV84537	MSRWALVGLACAGVTAAAVHTKAMCIATHHRVLFMQALHLSSGQCRADDETYWSDLNAGTNSLQTYVPPRAHVRPNLASNWAVAIAPGDAIQKYQLIERTAVLGLCGHDAFEHPTSLVVVGDDDAPHATTSSPSYRVPWTQMQLGMDGHDEPLLLEGPSLEYQCSTDHIESIFVNQNYRLRKKFDGGAHGEVWRAIRTSYDDVDDDDDDNNAHEETTSFVLKRMFVELGEATHLSGQREVHFGHQLRGEPHVARFVESFYRDSVVVDANATSLQELWLVFYDEGISLRHYMYSKTKSHMSVLVEPSLFWKRMRLEDDGAGVYKEILRQLLEAVAVLHDQGITHRDIKPSNILISQDDNFIVKLADFGSAVDTFTHEHLYGAKGPSQAEETREYQPPEVL…	PF00481	632	803	1.73e-24	PPM
Aphanomyces_astaci	ETV85345	MGNFLSTPQTDKVTHVGEGNGISFGVSCMQGWRTTMEDAHIAQANVPAFAGASIFAVFDGHGGNLVADESAVRFVDTLVKEHQHTNDPQAIGAGLRRAFLALDTELRAMQKVESGEDQSGCTALAAFLTDTHIIVANSGDSRGVLATCGDAVEPMSYDHKPNNAREKLRIEKAGGMVRNNRVNGDLAVSRALGDFYFKERPDLAPEAQQVSPEPDIKIEARSPSNEFLLLACDGVWDVLTNEEACNYVRRVMLLGETNMGLICEELLDYCLSLDSRDNMSAVLVVLEGARFGTGDGVLGIRKEREAAEEAKKRQQELVGQQEGQDPPQNKFTIVGSQ	PF00481	22	286	5.59e-87	PPM
Aphanomyces_astaci	ETV85346	MGNFLSTPQTDKVTHVGEGNGISFGVSCMQGWRTTMEDAHIAQANVPAFAGASIFAVFDGHGGNLVADESAVRFVDTLVKEHQHTNDPQAIGAGLRRAFLALDTELRAMQKVESGEDQSGCTALAAFLTDTHIIVANSGDSRGVLATCGDAVEPMSYDHKPNNAREKLRIEKAGGMVRNNRVNGDLAVSRALGDFYFKERPDLAPEAQQVSPEPDIKIEARSPSNEFLLLACDGVWDVLTNEEACNYVRRVMLLGETNMGLICEELLDYCLSLDRYCTPPKTKKVGLFGVELYLVGTT	PF00481	22	272	5.54e-81	PPM
Aphanomyces_astaci	ETV85347	MGNFLSSPLTEKDTHVGSGNGLSFGVSCMQGWRATMEDAHIARTSIPSFDGCSIFAVFDGHGGKLVADESALNLIETLEKQDVNVKDKDDIGGALTRAFLALDIEHRQLKQVVSGDDHSGCTAIAAFINDTHIVVANSGDSRSVLATDGGVVPMSYDHKPNNPGERQRIENAGGSVRNNRVNGDLAVSRALGDFVYKQRPDLRAEDQQVSAEPDVKAVERTKDFEFLLLACDGVWDVMSNEDACAFVRSLLAHGESNMGLICEEVLDHCLSLGSRDNMSIVVVKFPGARIGTGDGVAGLRKLREAEAAKAVELAAQ	PF00481	23	285	8.11e-90	PPM
Aphanomyces_astaci	ETV85348	MGNFLSSPLTEKDTHVGSGNGLSFGVSCMQGWRATMEDAHIARTSIPSFDGCSIFAVFDGHGGKLVADESALNLIETLEKQDVNVKDKDDIGGALTRAFLALDIEHRQLKQVVSGDDHSGCTAIAAFINDTHIVVANSGDSRSVLATDGGVVPMSYDHKPNNPGERQRIENAGGSVRNNRVNGDLAVSRALGDFVYKQRPDLRAEDQQVHAVNRSVLSHVQG	PF00481	23	203	3.59e-58	PPM
Aphanomyces_astaci	ETV86003	MGNCCSNTAVVTRHSEMPPPPPPPPPSTASYPTAVSATCNSPASVVLSPDKPSSQQNSPPTPTLPEQPPAIYTSTFQRRSIPGPLSEQDLNQRKSAPEKTASFKSGDYTISYAYVSQRGFYPDSLHKPNQDAFVCQPMFHNQDSFFGVFDGHGTTGELCAQYARDVVPALLQQHLAKNVNTTQALIRAHVDANTMMHSAPFDDSMSGTTAISVLFQTNEIHISNVGDSRAIVAQEITDGAASPQLVAKALSIDQTPFRKDERDRVKKTGARIMTVDQLEGYEPIHENWGLTLGDEIDESGDPPRIWHPHGDYPGTAFTRSLGDHVSEELGVFAEPEVITKTLNAHDKFIVIASDGVFEFLTSQAVVNIVKVYKDPLDACLAVVEESYNRWLQFEVRTDD…	PF00481	110	407	4.25e-49	PPM
Aphanomyces_astaci	ETV88757	MGQKASKEEKAARRNKRKGSIHEPPVAAPRAAAAASAAIIAPPPPTATNLSPTLPKSFSMSPAERMHTRPRVGSISSSSLYGAARQQNDVDGVEDHKVSDSDDSDDILSDDASVVVEDWLLEGDDIHVEMVDDDAVSEISEVESHTTEVSLTAYMLANRPLYDIMIQVQLFANLSQSQQEQVLKALKPITFKDGETIVKQGDRGERFFMIAKGEAVVTKLIDGKERMVTHLYAGHYFGELALIYDDPRTASVHAVGPGGVELLYLTQKDFQQVGKVHLSLMLQQVPLLAHLSARDQDVVLTKLKPSNFGHGEYIVRQGEEGTRFYMITRGQAAVIETDAGEDKELTRLYEGHVFGEMSLIYKEPRTASVVAVGPVKCLYLTKEDFDECLLSERFQRVIQ…	PF00481	1198	1465	4.8e-75	PPM
Aphanomyces_astaci	ETV88758	MGQKASKEEKAARRNKRKGSIHEPPVAAPRAAAAASAAIIAPPPPTATNLSPTLPKSFSMSPAERMHTRPRVGSISSSSLYGAARQQNDVDGVEDHKVSDSDDSDDILSDDASVVVEDWLLEGDDIHVEMVDDDAVSEISEVESHTTEVSLTAYMLANRPLYDIMIQVQLFANLSQSQQEQVLKALKPITFKDGETIVKQGDRGERFFMIAKGEAVVTKLIDGKERMVTHLYAGHYFGELALIYDDPRTASVHAVGPGGVELLYLTQKDFQQVGKVHLSLMLQQVPLLAHLSARDQDVVLTKLKPSNFGHGEYIVRQGEEGTRFYMITRGQAAVIETDAGEDKELTRLYEGHVFGEMSLIYKEPRTASVVAVGPVKCLYLTKEDFDECLLSERFQRVIQ…	PF00481	1198	1270	8.74e-08	PPM
Aphanomyces_astaci	ETV88759	MLANRPLYDIMIQVQLFANLSQSQQEQVLKALKPITFKDGETIVKQGDRGERFFMIAKGEAVVTKLIDGKERMVTHLYAGHYFGELALIYDDPRTASVHAVGPGGVELLYLTQKDFQQVGKVHLSLMLQQVPLLAHLSARDQDVVLTKLKPSNFGHGEYIVRQGEEGTRFYMITRGQAAVIETDAGEDKELTRLYEGHVFGEMSLIYKEPRTASVVAVGPVKCLYLTKEDFDECLLSERFQRVIQHAYIEKATRRAMRNKTNRLLRHSATAENATSFTDSTTPNDLPRHSIALETSTLRKHRLANGETVVNKYVIKGELGKGSFGTVKLCANEEDGQLYAVKIMHKTFVQRMANREDSLQDALRREVAIMKKLDHRNVVRLVEVIDDPSSQKVYLVQEY…	PF00481	1044	1311	3.12e-75	PPM
Aphanomyces_astaci	ETV89479	MGCGSSLGIQSKVADKNHAGDDRAQQLDNSPLTADEIRSRIVCSDKPVKSQLTPSLSIEYAFVTQRGYYPDAVDKPNQDSYTIIPNFAGDPTKIFFGIFDGHGATGDLCSVFARKEVPDRLQKLMGKANASVPFTEIYSNCFTDTNAKLHTSRIDDSLSGTTAITCFMDGNIIHIANVGDSRAVIAKTDAAGIVASPLSVDQTPYRTDERDRVKRYGARVLTMDQLEGITPIHENWATAVNEEVDEDGDPPRVWSPTGNFPGTAFTRSIGDEIAESLGVFATPEIASLQLTSNDRYVIIASDGVFEFLTNQAVVDIVKTYDNPLEACEKVVAESYRLWLHYELRTDDITIICIYLEHAVVPETAESTQRLASQQANDLLTTNILNTRVTEQRPVRRGMS…	PF00481	75	355	2.2e-52	PPM
Aphanomyces_astaci	ETV89480	MGKANASVPFTEIYSNCFTDTNAKLHTSRIDDSLSGTTAITCFMDGNIIHIANVGDSRAVIAKTDAAGIVASPLSVDQTPYRTDERDRVKRYGARVLTMDQLEGITPIHENWATAVNEEVDEDGDPPRVWSPTGNFPGTAFTRSIGDEIAESLGVFATPEIASLQLTSNDRYVIIASDGVFEFLTNQAVVDIVKTYDNPLEACEKVVAESYRLWLHYELRTDDITIICIYLEHAVVPETAESTQRLASQQANDLLTTNILNTRVTEQRPVRRGMSKQKRRDQMKKDMAKMVTDEDLNYNMSDHVVAKSKLEMDKILEITAANWLFKQLNAQQRTDVYKVMIRVNVNEGDVVIRQGDPGDHFYCVQSGDYQVTVKSESTTGQREDIVHMYRGDTHPSFGE…	PF00481	12	231	1.13e-38	PPM
Aphanomyces_astaci	ETV89481	MYVQLHTSRIDDSLSGTTAITCFMDGNIIHIANVGDSRAVIAKTDAAGIVASPLSVDQTPYRTDERDRVKRYGARVLTMDQLEGITPIHENWATAVNEEVDEDGDPPRVWSPTGNFPGTAFTRSIGDEIAESLGVFATPEIASLQLTSNDRYVIIASDGVFEFLTNQAVVDIVKTYDNPLEACEKVVAESYRLWLHYELRTDDITIICIYLEHAVVPETAESTQRLASQQANDLLTTNILNTRVTEQRPVRRGMSKQKRRDQMKKDMAKMVTDEDLNYNMSDHVVAKSKLEMDKILEITAANWLFKQLNAQQRTDVYKVMIRVNVNEGDVVIRQGDPGDHFYCVQSGDYQVTVKSESTTGQREDIVHMYRGDTHPSFGELALMHNAPRSSSVVALTKGV…	PF00481	2	211	2.42e-37	PPM
Aphanomyces_astaci	ETV89482	MYVQLHTSRIDDSLSGTTAITCFMDGNIIHIANVGDSRAVIAKTDAAGIVASPLSVDQTPYRTDERDRVKRYGARVLTMDQLEGITPIHENWATAVNEEVDEDGDPPRVWSPTGNFPGTAFTRSIGDEIAESLGVFATPEIASLQLTSNDRYVIIASDGVFEFLTNQAVVDIVKTYDNPLEACEKVVAESYRLWLHYELRTDDITIICIYLEHAVVPETAESTQRLASQQANDLLTTNILNTRVTEQRPVRRGMSKQKRRDQMKKDMAKMVTDEDLNYNMSDHVVAKSKLEMDKILEITAANWLFKQLNAQQRTDVYKVMIRVNVNEGDVVIRQGDPGDHFYCVQSGDYQVTVKSESTTGQREDIVHMYRGDTHPSFGELALMHNAPRSSSVVALTKGV…	PF00481	2	211	2.42e-37	PPM
Aphanomyces_astaci	ETV89483	MGCGSSLGIQSKVADKNHAGDDRAQQLDNSPLTADEIRSRIVCSDKPVKSQLTPSLSIEYAFVTQRGYYPDAVDKPNQDSYTIIPNFAGDPTKIFFGIFDGHGATGDLCSVFARKEVPDRLQKLMGKANASVPFTEIYSNCFTDTNAKLHTSRIDDSLSGTTAITCFMDGNIIHIANVGDSRAVIAKTDAAGIVASPLSVDQTPYRTDERDRVKRYGARVLTMDQLEGITPIHENWATAVNEEVDEDGDPPRVWSPTGNFPGTAFTRSIGDEIAESLGVFATPEIASLQLTSNDRYVIIASDGVFEFLTNQAVVDIVKTYDNPLEACEKVVAESYRLWLHYELRTDDITIICIYLEHAVVPETAESTQRLASQQANDLLTTNILNTRVTEQRPVRRGMS…	PF00481	75	355	6.17e-53	PPM
Aphanomyces_astaci	ETV89484	MGKANASVPFTEIYSNCFTDTNAKLHTSRIDDSLSGTTAITCFMDGNIIHIANVGDSRAVIAKTDAAGIVASPLSVDQTPYRTDERDRVKRYGARVLTMDQLEGITPIHENWATAVNEEVDEDGDPPRVWSPTGNFPGTAFTRSIGDEIAESLGVFATPEIASLQLTSNDRYVIIASDGVFEFLTNQAVVDIVKTYDNPLEACEKVVAESYRLWLHYELRTDDITIICIYLEHAVVPETAESTQRLASQQANDLLTTNILNTRVTEQRPVRRGMSKQKRRDQMKKDMAKMVTDEDLNYNMSDHVVAKSKLEMDKILEITAANWLFKQLNAQQRTDVYKVMIRVNVNEGDVVIRQGDPGDHFYCVQSGDYQVTVKSESTTGQREDIVHMYRGDTHPSFGE…	PF00481	12	231	4.62e-39	PPM
Aphanomyces_astaci	ETV89485	MYVQLHTSRIDDSLSGTTAITCFMDGNIIHIANVGDSRAVIAKTDAAGIVASPLSVDQTPYRTDERDRVKRYGARVLTMDQLEGITPIHENWATAVNEEVDEDGDPPRVWSPTGNFPGTAFTRSIGDEIAESLGVFATPEIASLQLTSNDRYVIIASDGVFEFLTNQAVVDIVKTYDNPLEACEKVVAESYRLWLHYELRTDDITIICIYLEHAVVPETAESTQRLASQQANDLLTTNILNTRVTEQRPVRRGMSKQKRRDQMKKDMAKMVTDEDLNYNMSDHVVAKSKLEMDKILEITAANWLFKQLNAQQRTDVYKVMIRVNVNEGDVVIRQGDPGDHFYCVQSGDYQVTVKSESTTGQREDIVHMYRGDTHPSFGELALMHNAPRSSSVVALTKGV…	PF00481	2	211	9.69e-38	PPM
Aphanomyces_astaci	ETV89486	MYVQLHTSRIDDSLSGTTAITCFMDGNIIHIANVGDSRAVIAKTDAAGIVASPLSVDQTPYRTDERDRVKRYGARVLTMDQLEGITPIHENWATAVNEEVDEDGDPPRVWSPTGNFPGTAFTRSIGDEIAESLGVFATPEIASLQLTSNDRYVIIASDGVFEFLTNQAVVDIVKTYDNPLEACEKVVAESYRLWLHYELRTDDITIICIYLEHAVVPETAESTQRLASQQANDLLTTNILNTRVTEQRPVRRGMSKQKRRDQMKKDMAKMVTDEDLNYNMSDHVVAKSKLEMDKILEITAANWLFKQLNAQQRTDVYKVMIRVNVNEGDVVIRQGDPGDHFYCVQSGDYQVTVKSESTTGQREDIVHMYRGDTHPSFGELALMHNAPRSSSVVALTKGV…	PF00481	2	211	9.69e-38	PPM
Aphanomyces_astaci	ETV65152	MAQSTTPPRARAHPNVGLPQTLHATHHVPRDARVIVVGDVHGCFDELKQLIHDVEYDASSDVLVFVGDLVNKGPNSVDVVQFARQSGALCVRGNHDDAALSAWYLRQRGTKDDARYEYTDGLSAADIAFLEQLPFTIDLPEINTMVVHAGVVPGVPLEEQSLGMLYRMRFVKSSTAFEGQQAGASLWASTYHGPKLIVFGHDAKAGLQDTPFALGLDTGCCYGKRLTAVILPERRLVSVPAFKTYTSTPTPTQSWGGWFWSIFVAPAYHLFGGRND	PF00149	36	245	6.64e-39	PPP
Aphanomyces_astaci	ETV65171	MASALEPIDVDGIIEKLLSVRGARPGKQVNLSESEIRALCVHSREIFLSQPILVELEAPIKICGDIHGQYYDLLRLFEYGGFPPDANYLFLGDYVDRGKQSLETICLLLAYKIKYPENFFILRGNHECASINRIYGFYDECKRRYNIKLWKTFTDCFNCLPVAAIVDEKIFCMHGGLSPELSQMEQIKRFVRPTDVPDTGLLCDLLWSDPEKDILGWGENDRGVSFTFGPDIVSQFLKRHDLDLICRAHQVVEDGYEFFAKRQLVTLFSAPNYCGEFDNAGAMMSVDESLMCSFQILKPAEKKQRFAYQGMPGNAAGGGAAAPPAAQRPATPPRK	PF00149	9	299	0	PPP
Aphanomyces_astaci	ETV65237	MKVFAPLSALVFAAVQASHSATWMGATHHMHSTADVCGSAHLSQCDFPMSGRRLEESSDSITVSSTSLAHLAKVDVTFHVATGNATDRVTAYCANNVADTADSEYIDFQPASGNPKATLTFGPLLNMRCDYQFRYLKNLGNKTFQTLAVSPVVKMVRGNTEPLQVHIALTKNQDEMSISWTSDKVKCPTVRYYTETDSRESDEFTYVAATGASYTAADMCSAPANITSAQLYIPSGVHYTGVIKNIPAGATVTYQVGSNASGWSKIKEFVMPDLASKEASSFFVFGDVGTWVTATNGTGLPGRSAGTLQRVADDLDRGDHNYQAVLHVGDLSYADSIGYEWEQFMSLIEPVASQLPYMVSVGNHEYCYLNSTKAIDISGEAKTFYAIKPKASSGGECGV…	PF00149	280	591	1.27e-90	PPP
Aphanomyces_astaci	ETV65448	MVEATRVETKSLDEQISRLRRAENLTENEVMDLCKKAKEILSAESNVQPVRCPVTVCGDIHGQFYDLLELFCIGGQCPDTNYLFMGDYVDRGYYSLESVSLLVALKVRHRERITILRGNHESRQITQVYGFYDECLRKYGNANVWKYFTDLFDFLPMTALIENRVFCMHGGLSPSIDTLDHARALDRVQEVPHEGPMCDLVWSDPDDRCGWGISPRGAGYTFGQDITEQFKRSNGLTFIARAHQLVMEGYQWTHNRGVVTIFSAPNYCYRCGNQAALMEIDEVMADRGGDKVYDTCKFIQFDPAPRDHTFNEKKRTPDYFL	PF00149	12	305	0	PPP
Aphanomyces_astaci	ETV66210	MSPPTNMSRFATARQSSYGTLPVPSVFTKKRASFSLLAAIIVTGACLSILLCVATSPVSWSSSPPRMRLAAESVVPLTSAQLIQPRQIHLAYAGATPGTGMTVSWASYRRVNDSTLWVGTSPTDLTLATVAAETVSYYADDVYSLFTYHATLTGLTPRSKYFYRVGSASDASNVSPVYHFHTAREPRDDDDTSFEIAVYADFGERNAQDTVSLLLGLKERFDFIWHVGDISYADNAFHTLNADTAALGFVYEKAYNAWMDALGPAMSQVPYMTTVGNHEAECYSPICLYSPEKQAQLSNYSAYNARFRMPSGDSHGAANMWYSWSHGFVHFISVSSETDYDGAPTNNKGTKVRNGGFGDQLAWLQADLARVNRSETPWVILGSHRPIYGLKVYKPNGDP…	PF00149	190	525	9.66e-83	PPP
Aphanomyces_astaci	ETV67022	MKRHIPWRVHFCIAFRRATNMQRGSSSLDADRPTTEYKSQESNQATKLDMVDVAVADVPPPPAATTSSSKKKWLIAGAISVVVLAGAGAATAIVLVKKSNSSTSSSSDAAKGSTSSTAAPTIPPVDDGDLLGPSGNSTGSSGSQTSVPSNPKSDPEAATAALTMLAIGDWGSTTGKEFGVPGSCCKLYKPSNLIDTSNPRYKVDFWSQRYVATLLGQSAAELKPSRIIGHGDNMYWNGVGSLDWKYRFEETFEKVYDAPSLQGIKWVNVAGNHDIGGSTFICGEQDNQFVECASTAEMLKYLNERFDLQAQYVSPNQNRWLMKGHYYVERVTKNDVTVDIFNLDTNYADSHGGRQVCCQCYGYSQKYGYDSSKCNDVVAGDAACAGGNVDMFNACMDQI…	PF00149	206	522	1.63e-30	PPP
Aphanomyces_astaci	ETV67023	MSSSAPVDPASVQVPVSSEGASLLHGGAAPAATAAKNTKLIALGVAAVAAVGTGIYFLVSPLANLNVAPANVEGGDNTTSTTLLPLTAVATSVIPATTTATTPTVVATTTGPVTDPEAMVPALTFLAIGDWGSTVGKEWGEAGSCCRLYKNGQVDTSTPRYQVDYYAQKYVATLMAQSATELKPVRILGHGDNFYWNGVGPWDVNYRFAETFEKMYADPALQGIKWLNVAGNHDIGGSAFICGPQDKQFRECASVDEMIKDLRSHFDLQANYKSPNQDRWVLKHYFVERVSKNGVSVDVFNLDTNHADAHGAMQVCCQCYGYAAKLGVDNVICRNTNVGDATCAGGSVEMFNTCMAEIESWATDSYTQAARDIKASTADFKIINTHYSPHHHMNPMRMK…	PF00149	123	481	1.24e-30	PPP
Aphanomyces_astaci	ETV68103	MRLSECMCVFALCGWCVYILSYFITSTNVDIVRSLEKKSKSKALAAQLHDPPKLGSHQHPTSLGFVVMGDFGTGTKLQAQVAASLGDFVEVTQPRASFVLSTGDQIYDHGLISADDPILISKFEKIYKHPALQLPWYISIGNHDCEGSIDAMLGYAKRTKTLWRFPQRYYHMDHRIDNSTIVRFVVLDACDLVCGQEAPEFKDFRCTPNMDAQTSIASRRRQYEWMENVLSMPPPKALGRDDDDVSRMWTVVVGHWGVYSFAGNGDTPELISNLVPLLEKYKVHAYFNGHDHAMQHVRKGNIQYFTSGAGGYVLHDLKPQARARPELVHVDMTNGFMWVQVSHDTFRVQFVDGATTEILYTTDVPFSHPQSL	PF00149	63	353	8.64e-73	PPP
Aphanomyces_astaci	ETV69861	MTTAVATTARPPMDFDKYNAFLEEGKSRYEIDACLRQDALSPDDITSFWQHVGARALDNAAAHAPADDIAAVWRRIQPYQYFQRGFSLPQVPARKEPGDLRVVFISDTHSLHDDLPPIPHGDVLVHGGDFTDTGDRDEVLAFNAFLGTLPHRYKIVIGGNHECTFDKAYYKTHWKRYGHPVEYDSDDVRSLLTNALYLEDSLVTVEGYRIYGSPWQPAFCDWAFNLPRGSAKLKEKWAAIPSDVDVLVTHSPPMGRGDDVGLHRVGDVHLLHQVQGRIKPAFHLFGHVHEGYGTSFDGTTIFVNGSNCTDEYKAINPVIVFDLPPRMASVVDDSTHYHTKMALQLQQTLRVRPVVSATIRAMKYCFRGQKAAAASALSSSSPGAHSQLTIPNYSIATAG…	PF00149	101	306	1.71e-41	PPP
Aphanomyces_astaci	ETV70420	MRFVLVLASFVAMGILGREVPWQPNVSSLCFKMFASPESLDLGQDLVVSWTNVHSHPADYLTLSCGPTVDKDDYIERIIVTTSSSSVRFEDLHMLRCVYVVSYYHFLNASFVLLGQVNVPMRMSIDSPQHGHLAFNDHIDQMVIMYNSASNRTIPSVKYSRRDPSGSTNVFVRSGTSSTYSASDMCHMPATIVGQQWFRHPGYMHTVVMDSLDLNATYSYQFGNDIDGWSATYSFQSRPPAHVAPDATVKWIAYGDMGVDSSPAAASTALHVSQDILRGYNSFLLHFGDISYARGRGLQWDKYFYLIQDVATRVPYMVSMGNHEYDYIGGDPGRDPSHPDTPNGFHPIWGNYGVDSLGECGVPTVHRFTGPSNGNTLFWYSFAVGPIHVVQMSSEHDFE…	PF00149	245	550	7.61e-83	PPP
Aphanomyces_astaci	ETV70421	MRFVLVLASFVAMGILGREVPWQPNVSSLCFKMFASPESLDLGQDLVVSWTNVHSHPADYLTLSCGPTVDKDDYIERIIVTTSSSSVRFEDLHMLRCVYVVSYYHFLNASFVLLGQVNVPMRMSIDSPQHGHLAFNDHIDQMVIMYNSASNRTIPSVKYSRRDPSGSTNVFVRSGTSSTYSASDMCHMPATIVGQQWFRHPGYMHTVVMDSLDLNATYSYQFGNDIDGWSATYSFQSRPPAHVAPDATVKWIAYGDMGVDSSPAAASTALHVSQDILRGYNSFLLHFGDISYARGRGLQWDKYFYLIQDVATRVPYMVSMGNHEYDYIGGDPGRDPSHPDTPNGFHPIWGNYGVDSLGECGVPTVHRFTGPSNGNTLFWYSFAVGPIHVVQMSSEHDFE…	PF00149	245	465	1.46e-54	PPP
Aphanomyces_astaci	ETV70422	MRFVLVLASFVAMGILGREVPWQPNVSSLCFKMFASPESLDLGQDLVVSWTNVHSHPADYLTLSCGPTVDKDDYIERIIVTTSSSSVRFEDLHMLRCVYVVSYYHFLNASFVLLGQVNVPMRMSIDSPQHGHLAFNDHIDQMVIMYNSASNRTIPSVKYSRRDPSGSTNVFVRSGTSSTYSASDMCHMPATIVGQQWFRHPGYMHTVVMDSLDLNATYSYQFGNDIDGWSATYSFQSRPPAHVAPDATVKWIAYGDMGVDSSPAAASTALHVSQDILRGYNSFLLHFGDISYARGRGLQWDKYFYLIQDVATRVPYMVSMGNHEYDYIGGDPGRDPSHPDTPNGFHPIWGNYGVDSLGECGVPTVHRFTGIHSSSVFDRYDVAAHQGRPTATPYFGTRL…	PF00149	245	344	3.41e-17	PPP
Aphanomyces_astaci	ETV70423	MRFVLVLASFVAMGILGREVPWQPNVSSLCFKMFASPESLDLGQDLVVSWTNVHSHPADYLTLSCGPTVDKDDYIERIIVTTSSSSVRFEDLHMLRCVYVVSYYHFLNASFVLLGQVNVPMRMSIDSPQHGHLAFNDHIDQMVIMYNSASNRTIPSVKYSRRDPSGSTNVFVRSGTSSTYSASDMCHMPATIVGQQWFRHPGYMHTVVMDSLDLNATYSYQFGNDIDGWSATYSFQSRPPAHVAPDATVKWIAYGDMGVDSSPAAASTALHVSQDILRGYNSFLLHFGDISYARGRGLQWDKYFYLIQDVATRVPYMVSMGNHEYDYIGGDPGRDPSHPDTPNGFHPIWGNYGVDSLGECGVPTVHRFTGIHSSSVFDRYDVAAHQGRPTATPYFGTRL…	PF00149	245	344	3.41e-17	PPP
Aphanomyces_astaci	ETV71472	MLSLVLFLCGWVLGAVDQLTDHSGAELSVHFLAIGDWGSTVAKAGGDSSCCSQYHTPKSEANYTRDLYAQANIGMLMGQSAKLHTPQAVLAHGDSFYWNGVGPDVVNTSYRFENTFEAVYNHPDLVNVPWLNVMGNHDYGGSGFICGEEPCPSPQAIRRGLQLKFQAQHTYKSPASDRWHLDHWFKSTFRQGNVSVDVLSVDTNGHANVHGATHICCQCYGYLSLHPQKSPSLCANPVPGEALCAGGDVALYLACMDELVGYANASLAFVETEAKQARQVDWKIVNSHFAPHYHMDPQWQSQWLEALRTAHLLVHGHTHGANHVKMRGCDGSHHPVHFVENGAGGGIIAEAGHATAPAGMDLLWVAPQTPYGFFELAMSKTWLRLQFVTFDSQWNFGSP…	PF00149	31	388	1.18e-26	PPP
Aphanomyces_astaci	ETV71473	MLSLVLFLCGWVLGAVDQLTDHSGAELSVHFLAIGDWGSTVAKAGGDSSCCSQYHTPKSEANYTRDLYAQANIGMLMGQSAKLHTPQAVLAHGDSFYWNGVGPDVVNTSYRFENTFEAVYNHPDLVNVPWLNVMGNHDYGGSGFICGEEPCPSPQAIRRGLQLKFQAQHTYKSPASDRWHLDHWFKSTFRQGNVSVDVLSVDTNGHANVHGATHICCQCYGYLSLHPQKSPSLCANPVPGEALCAGGDVALYLACMDELVGYANASLAFVETEAKQARQVDWKIVNSHFAPHYHMDPQWQSQWLEALRTAHLLVHGHTHGANHVKMRGCDGSHHPVHFVENGAGGGIIAEAGHATAPAGMDLYAIHANVLVTKCHYLEVGCG	PF00149	31	345	4.21e-26	PPP
Aphanomyces_astaci	ETV72495	MKAIAAAIWMGGILICMTWTIPSVHAASSGRPEQVHIAIGGIESAGMTISWVTATAGESRVKYGQHNASLDLESRATQPASQYKFCHYTSGYNHHVLLPSLEPNAQYFYVVGGNESGWSKVLSFRTPPKRGDVDTPLTLGILGDLGQTNYSLETLGYIQKNPLVNAVLLAGDLSYADTVQSRWDAWGTFVEPSTSAIPWMMAAGNHEIETSCQLTTFDAYQARYRMPFHESGATRGNLFYSFDVASVHVVVLTPYIPTYRASIQFKWAARDLERVDRRVTPWIVVMMHGPWYSSNRAHQSNVEPQHAMRKDMEDLLFDHRVHVVLAGHVHSYERTFPVFRHERTVNAPIYVTIGDGGNREGLADKYIEPRPVWSAYRKARYGYGLLQVHNRTHARFEWH…	PF00149	32	414	3.54e-118	PPP
Aphanomyces_astaci	ETV73519	MKRQDSDTFQRNSSFGDTAMLPVPGDAPVSKGKGKRIVIIAAAAVLVAGGVTAAIVLSSGNGSGSDANSTSGNKGTNTPVVSPAKNVTAEDLLGTTNPPAPGATTTPAPSPASDPEAGKAALTMLAIGDWGSTTGKKSGNTLDDAGDPGSCCKTYGGSGANANKVNPSKARIKVDYWAQLYVSTILAQSAGELKPKPARVIGHGDNIYWDGVGPGDIAYRMEETFEKKYAQPALAGIKWVNVAGNHDIGGSEYICGEKDYNFVKCKDTAEMLKYLDLKFDLQAQYKSPNQDRWLMKDHYYVESVKSEDGSVSVDIFNLDTNHADSHGLQQVCCQCYGYSRETKTKCTGNEMPGDANCAGGDKAMFKACQDKIEGWAKASLDGAARDLAKSTATYKIINT…	PF00149	177	495	2.77e-27	PPP
Aphanomyces_astaci	ETV73528	MKRPDSDTFQRDSSFGDTAMLPVPGDDAPSNGKGKRIAIIAVAVLLVAGGVTAAIVLSSGSGSGSDTNSSSGNKGSSTTVAPANIVTAEDLLGTSKPPAGATTTPAPTPASDPETGKAALTMLAIGDWGSTTGKKSGSTLDDAGDPGSCCKRFGGSGPNANKVDTSRPRIKVDYWSQLYVSTILAQSAGELKPKPARVIGHGDNIYWNGAAPGDIAYRMEETFEKKYAQPALAGIKWVNVAGNHDIGGSDFICGEKDYSFYECKDTAELLKYLDLKFDLQAQYKSPNQDRWLMKDHYYVESVKSEDGSVSVDIFNLDTNHADSHGLQQVCCQCYGYSKLTKTPCTGNEEPGDANCAGGDKAMFNACKDKIDGWAKASLDGAARDLAKSTATYKIINTHY…	PF00149	120	493	3.42e-25	PPP
Aphanomyces_astaci	ETV73539	MQKRTIVIVVGLVVAIAVAVVLILTIGKGSSSDTSNSSGGKTPANGTPALAKNVTAEDLLGTSKPPPGATTTPAPTPASDPETGKAALTMLAIGDWGSTTGKKSGNTLDDAGDPGSCCKTYGGSGANANKVNPSKARIKVDYWAQLYVSTILAQSAGELKPKPARVIGHGDNIYWDGAGPGDIAYRMEETFEKKYAQPALAGIKWVNVAGNHDIGGSEYICGEKDYNFVKCKDTAEMLKYLDLKFDLQAQYKSPNQDRWLMKDHYYVESVKSEDGSVSVDIFNLDTNHADSHGLQQVCCQCYGYSRETKTKCTGNEMPGDANCAGGDKAMFNACQDKIEGWAKASLDGAARDLAKSTATYKIINTHYSPHFHMGEPKMLTWYNLTKTYGVHAWFNGHTH…	PF00149	143	461	2.23e-25	PPP
Aphanomyces_astaci	ETV73540	MAPKRPGTYSESGLSDTDIIPILDERFSYNKDDRAPSGSKVIKIALASIGVLLIAGGIATAVVMSTSDSSSSAGTSSSRNKTTSPNDVASSGTTSDSSSSSSSSSSQSVTKSSTSVAVDPETDVAALTMLAIGDWGSTTGRGNDGSSPGSCCKLYSKGPNAGKVDTSKARYLVDYHAQKWVAELMGMSAAMLKPPPSRVLSHGDNLYWNGVGPNDIQYRMEETFEKMYTAPALMPVKWVSVTGNHDIGGSAYICGDDNDNFRECTSVDEMLSFLDKKFDLQASYVSPNSNRWLMKDHYFLERVTQNNVTVDILNIDTNDAAVHGASQVCCQCYGYRWKYTQAPGDTKDPCKNTVRGDQVCAGGDVEMYDKCMERIDSWAKASFDGATKDLMASTADFKI…	PF00149	127	501	1.24e-27	PPP
Aphanomyces_astaci	ETV73636	MVAAHMQVPPQLSASSRLGSFGLIADVQYADDDDGWNYRQTNRRYYRHGLQVLRWAAAEWIDEAATVSPRMRFAVDLGDVIDGKNEPVGQSLSALRATTAIFDEFQDTVGPVHHCVGNHELYNFSKATYVEELIKHTQSRHVGAESLPPPGTSVAYYTFTDPTLPSYLFVVLDPYGQSVIGSPVDSPEYANAVEFLNVHNPNVNKNSPLGMPRDETLRCTEFNGAVDDAQLAWLAQVLATAASQRQNVVVFSHVPIHPDTCRPGGVLLWNFADVQSMLEQHAGVVRAVFSGHSHRNGYTEDRGIHYMVFHAALECPPSENDDANRAYATVDVYADGLHVRGAGVIPTRTLAWSAK	PF00149	20	340	4.56e-66	PPP
Aphanomyces_astaci	ETV76345	MRIVRAAAAVVVSTVVTTVAASSPRVSQVHLALTNAVQDCPNGVAISFASPVAAPYDVQYAIQGHDNWSVRASTSDSYHVKAGRYSYQSPHLHTAYVCDLLPQTTYVYSIDNSTKHLFVTPPMVGSRDAPTVIGVVGDPGDTSDSSKTLHSLGQAYRGLATQAIVIAGDYSYANGEHEIWDKWYTVQEDVFSRVPQLGINGNHETISSHGHTPDSPYANEFEGEDYVAYLKRTVTPLSVEAKAAKRTYYSFDLGVVHLVFLDDYVGSQGNAINTVGTVTWQHERELQLSWLETDLGHVNRTLTPWVVVIKHNPFYNTWMDHQCQCSKRKYVVAPEDVEACWGGHYVAGSPMYEPACGLQAKFERLFVQHGVNVVMAGHVHGYERTAPIVDNEFNADKGV…	PF00149	128	426	1.86e-42	PPP
Aphanomyces_astaci	ETV76710	MVKIAAFTAIATTAAVAAKSVTQVHLALTNRAIECAHGVSVNFASDSQDPFTVTFNSTEGNQKKVDTVSSKYSVTNTASIYTSPFLHSANLCNLNAATTYSYNVGGLFSSTFVSPPGSSATPTVIGLVGDADLEEGSFANLQQPVQNLTTQAILIVGDYSYANGNHKKWDKWYDLQQPIFSKMAQAGVNGNHEVIQGSKGYAKEYYLGYLNRAATPITPDNAKNFRTYYSINFGLVHLVFLDDYVGARFRIGSTEWRGERQAQVDWLTTDLAQVDRTSTPYVVVLKHNPYYNTYSDHQCQCSPTIYAIDNKEACWNGIYTVATAKREPQCGLQAKLEDIYAANKVDVVFSGHVHGYERSDYVYQNKVNKDVGSVYITTGAGGRGHAHTQVLNVPSWHVY…	PF00149	121	437	5.65e-45	PPP
Aphanomyces_astaci	ETV77535	MEKVNVQLGAAHQGSEATLSRAEDFKEKGNDALKAFKFPLAVEMYTTAISLIPTAIYYSNRAAAHIKMESYGLALEDASESIKIDPSYIKAYYRRASANLPLGHLKDALRDYRTVVKMKPTSAEAKSKMKLCEQLIRQAAFAEAIQSERHRPLSETIDVSAMVVDSSYDGPHLPETPPSTEFITDVLDHFKRGKLLHRKYVLQILLSMKSMLQALPSLLRIPLGSDAQAHITVCGDTHGQFYDVCNIFALNGLPSETNPYLFNGDFVDRGSFSLEVVLTLFVMKLAFPGHVHLLRGNHESKNMNKIYGFEGEVKHKYDDVVMNLFSEVFNWLPLAACIESKVLVVHGGLFHQDNVTLADIEKIDRNREPPESGLMSDLMWSDPQPFPGRGPSKRGIGLS…	PF00149	168	483	0	PPP
Aphanomyces_astaci	ETV78357	MDEDIKWVDNVIAKLLRVQDKPVQTEVTDLDIDEINALCRCCRSIFLCQPMLLELNAPINICGDTHGQYADLLRLFEIGGFPDDKNYLFLGDYVDRAMQSIETICLLFAYKVKYPTRMSLLRGNHECASINRIYGFYDECKRRFNVKLWRTFADCFNCMPVAAVVADKIFCMHGGLSPDLYKMDQIKNIRRPTDIPDEGLLCDLLWADPDAESHGWTESDRGVSYIFGADVVEQFLETHDLDLVCRAHQVVSDGYEFFAGRKLVTIFSAPNYCNEFDNAGGMLVVDDKLLCSFKVLCSQEG	PF00149	8	296	0	PPP
Aphanomyces_astaci	ETV78358	MDEDIKWVDNVIAKLLRVQDKPVQTEVTDLDIDEINALCRCCRSIFLCQPMLLELNAPINICGDTHGQYADLLRLFEIGGFPDDKNYLFLGDYVDRAMQSIETICLLFAYKVKYPTRMSLLRGNHECASINRIYGFYDECKRRFNVKLWRTFADCFNCMPVAAVVADKIFCMHGGLSPDLYKMDQIKNIRRPTDIPDEGLLCDLLWADPDAESHGWTESDRGVSYIFGADVVEQFLETHDLDLVCRAHQVRLSIRFDCDQCGM	PF00149	8	250	1.7e-154	PPP
Aphanomyces_astaci	ETV78359	MLLELNAPINICGDTHGQYADLLRLFEIGGFPDDKNYLFLGDYVDRAMQSIETICLLFAYKVKYPTRMSLLRGNHECASINRIYGFYDECKRRFNVKLWRTFADCFNCMPVAAVVADKIFCMHGGLSPDLYKMDQIKNIRRPTDIPDEGLLCDLLWADPDAESHGWTESDRGVSYIFGADVVEQFLETHDLDLVCRAHQVVSDGYEFFAGRKLVTIFSAPNYCNEFDNAGGMLVVDDKLLCSFKVLCSQEG	PF00149	1	246	1.37e-178	PPP
Aphanomyces_astaci	ETV78360	MLLELNAPINICGDTHGQYADLLRLFEIGGFPDDKNYLFLGDYVDRAMQSIETICLLFAYKVKYPTRMSLLRGNHECASINRIYGFYDECKRRFNVKLWRTFADCFNCMPVAAVVADKIFCMHGGLSPDLYKMDQIKNIRRPTDIPDEGLLCDLLWADPDAESHGWTESDRGVSYIFGADVVEQFLETHDLDLVCRAHQVRLSIRFDCDQCGM	PF00149	1	200	5.45e-144	PPP
Aphanomyces_astaci	ETV78625	MDPARADAIIGRLLNVRHAKPGADAILAVEDLYAVSKAARDIFMSQPMLIELEAPVKICGDIHGQYSDLLRIFDHCGYPPDANYLFLGDYVDRGRQSLETISLLFAYKVRYPTNVFLLRGNHESEDINEQYGFYEECIRRFDHKLYKHFSDTFAWLPVAGVVADRILCMHGGLSPDLEHLQQINSLPRPLSRVEASGIMCDLLWSDPDPTIRGWGDNDRGVSHTFGPDVVDGFLKRHDLDLVCRAHQVVQDGYEFFANRQLVTLFSAPGYCGEFDNKAGVLSVDPDLLLTVQIIDPLLDNKKRRLMHASGNGKHFDSAKRPNTNGSSTSSSTSSTGPSYSSSYSYNKK	PF00149	7	296	4.16e-178	PPP
Aphanomyces_astaci	ETV79362	MLKRKRDDDTENEIMHVNGRHHAMGINDRPSAVVEVAVGVSVLVFGKHAAVVRYMTNSAEPPLVGVEFLRPVGNCDGMWNSKRFFQCKLNRGMFVRKDQVEPFSTRDAAACTLQAMWRRRKQTLAFKTLVLTQTWNTLDNHQEQLNLKRAEQTKSACDALSILAKELVLSKPPLPRTLSELPTTYDGPELHWPLTLPNVLSMMEHFKLGHVMHATYVMEVLAQATPLFKASPTLQHVDVGPTDRLTIIGDLHGQLQDLYCILLTNGLPSGTNKYLFNGDFVDRGHFGAEVVLVLLCFKLLYPNGVFLNRGNHESRNQNSWMGFEEEILRKYNTTPTTATTNQAVTVLAGFQDMFDTLPLCALVLNRIFIVHGGLFSARHVTLDQLNHVDRFREPPLHSK…	PF00149	185	514	2.51e-114	PPP
Aphanomyces_astaci	ETV79363	MLKRKRDDDTENEIMHVNGRHHAMGINDRPSAVVEVAVGVSVLVFGKHAAVVRYMTNSAEPPLVGVEFLRPVGNCDGMWNSKRFFQCKLNRGMFVRKDQVEPFSTRDAAACTLQAMWRRRKQTLAFKTLVLTQTWNTLDNHQEQLNLKRAEQTKSACDALSILAKELVLSKPPLPRTLSELPTTYDGPELHWPLTLPNVLSMMEHFKLGHVMHATYVMEVLAQATPLFKASPTLQHVDVGPTDRLTIIGDLHGQLQDLYCILLTNGLPSGTNKYLFNGDFVDRGHFGAEVVLVLLCFKLLYPNGVFLNRGNHESRNQNSWMGFEEEILRKYNTTPTTATTNQAVTVLAGFQDMFDTLPLCALVLNRIFIVHGGLFSARHVTLDQLNHVDRFREPPLHSK…	PF00149	185	514	4.92e-117	PPP
Aphanomyces_astaci	ETV79367	MSDKFDASAKDIAVGLSVLVFGKHAGVVKYVPDTRSALLGIELNRPVGDCDGIAADGRQYFKCRPLHGIYLREENLTPYSAKDAAAVRIQSMWRRRKTVLAFTTVVLSSMWNMLDNNQEQLNMKRAEKTKSASQALSLLAKQTSKSEIKISHSVSSITDDYAGPRLVFPLRLHNVLDLLEQFKKSVVLHSKYVMEVLLEAKKVFNALPTLQEISVADGEKLTVVGDIHGQLKDLFTIFTTNGLPSLKNKYLFNGDFVDRGAYGTEVMMTLLCFKLLYPDSVFLNRGNHESRNQNSWMGFEEEIWAKYDGTADGDPCRASTVYDTFQSVFDSLPLCSLVLKKIFVVHGGLFSCDNVTLAHIKAINRKREPPLHQSGFEDKIYEDMLWSDPRTIPGRQPSE…	PF00149	161	475	5.81e-127	PPP
Aphanomyces_astaci	ETV79402	MTTLTPSLAKMRAQFEKQERLSMESALEIIHTAHDVMDKEPNLLYLNAPVVVFGDIHGQFFDLMKLLDKCDFFQPSFADSGHTLLFLGDYVDRGAFSCEVMLFLLCMKTHYPSRVYLLRGNHECESISSFYGFRVECKAKYGLSVYYHFTQCFKALPLAAVVSASSNGHHRVFCVHAGLSPSLLTLADIEALDRRQEPSTSGPLCDLLWSDPIPEADESDNPLDEATNMEAQADASPVESPSSVESNEPNTAKWVPNTVRGCSYYYSCSAVYDFLTTNHLMCMVRAHELQDEGYLFHFASPAYAALDSRPVKDFPPVITVFSAANYCDTYHNMAAYLTIQRTARRFDVEQTTHVVHPFPRSFHQSQGIWSVFQATLPYIPPSNDFFEIMAQLNHVVDED…	PF00149	6	358	4.63e-120	PPP
Aphanomyces_astaci	ETV79762	MASDQVNVDVIVDKLLSVRGARPGKQVNLLEEELRYLCVHSKKCFMAQPMLLDLDAPIKICGDLHGQYFDLLSLFQFGGFPPLSNYLFLGDYVDRGKQSIETIALLLAYKIKYPDNFFLLRGNHEDSSVNRLYGFHDECKRRYNVKLWKMFCDTFDCLPVAAIVEQSIFCMHGGLSPELLDMQQITRLARPAPMPETGLLADLLWADPEANILGWGENDRGISYTFGVDVVVQFLKRHDLDMICRAHQVVEDGYEFFGGRKVVTIFSAPNYCGEFNNAGAMMVLDEALLCSFQILKPVERKWTAPGGFMRK	PF00149	7	297	0	PPP
Aphanomyces_astaci	ETV81704	MPTFTTSDSCVLAYEDTGAHAEDGTQLPVLLLLHGWSGSRRYFSRNVPLMQPHLRVICLDLRFHGESQGTAYGMHIARLAVDVHEFITVGLKLSAPVTLLGTSMGCAVIWSLFELFGTSLARQAIFVDQVPLQNRRDDWALHSYGCYDEASLQALETTLTSNLASVAQGNLASCLVRPNDVPPAVLDHLAGDVLRCNPTALATLMRDHTQIDWRSLLPTITIPCLNIVGGPQNKVFPMDGALHVGRLLPHCVNVVFESCGHWLYLEQPDEFSALVTSFVRTGNVARTFLDDAQKPNAAIYVVDKHRMLPLEKGIPRRVVRVVCISDTHGKHDLMEIPPGDILIHAGDFTNIGTHNQLRRFASWLAALPHPHKVVVAGNHEYSLDAYWYIKGGGRKRHKQ…	PF00149	320	527	1.15e-49	PPP
Aphanomyces_astaci	ETV81900	MSGSVGGATMALGDVDVATLDAWCEKLLTCQPLSEPEVVRLCARAKEVLRNESNVQPVRCPVTVCGDVHGQFHDLMELFRIGGHAPDTNYLFMGDYVDRGYYSVETVTLLVALKVRYKDRVFILRGNHESRQITQVYGFYDECLRKYGTPNVWRQFTEVFDYLPLTAVVENQIFCLHGGLSPSIDTLDHIRALDRVQEVPHEGPMCDLLWSDPDDRSGWGISPRGAGYTFGQDISDQFNHANGLTLVSRAHQLVMEGYNWSHKMNVVTIFSAPNYCYRCGNEAAIMEIDEQMKYTFLQFDPAPRRGEPHVSRRTPDYFL	PF00149	20	303	0	PPP
Aphanomyces_astaci	ETV82013	MEKLVADVADAIGGTLSPLQVFLALASVVSILLGSACYVISMYSSPIALLVFGFVGYSLLRRLVSACGILSPQPHIKVQAPNTIRFVCISDTYGKHEHVKLPPGDVLIHAGNFTRLGTVDEVERFNAWLGSQPYRRKLVVAGHHDNVHPIDWSKVLSHGDYLADSSVSIDGISVFGCASTSSQAIPTHTDVVVTHIPPFGILDKQTVDGIHIGSEALLKQILTTSRPKLHVFGRVREGYGQTIVGTTTFVNASSTTLCRQPANAPWVVDLPTPA	PF00149	85	253	2.03e-49	PPP
Aphanomyces_astaci	ETV82091	MGNKASKATSKPRGSETAGKKGAASPLPSTPTKKDTSSSSTKPTKKEEDEQSQGDDERSSESTAGGTDDERFSSTQWKLFNDLENREEAEMFELSSFLRALHDHMPSSNDVDYSDLGPPPPTDSLRMQHHVSWHAAASIDITDMYEGIHMNDPLTKEDAHNLVDSFKRGQKLHRNFAMHILTAALHMLQQKPNITELSIAPSPHMTIVGDLHGQLDDLLLIFRENGLPSPDNPYIFNGDIVDRGSRGVECALILFTFAVVFPQYVHINRGNHEDKSITEVFGFMKECHVKYDAEVYAMFCAVFKWLPIGTILDKRILVLHGGIPRDATTKLHDLLAVPRQLYDLSMYRTKGDTKASRKMYKSMRIIKDILWSDPHTANGWKENSRGAGINYGPDHVYKY…	PF00149	153	463	1.19e-101	PPP
Aphanomyces_astaci	ETV82092	MGNKASKATSKPRGSETAGKKGAASPLPSTPTKKDTSSSSTKPTKKEEDEQSQGDDERSSESTAGGTDDERFSSTQWKLFNDLENREEAEMFELSSFLRALHDHMPSSNDVDYSDLGPPPPTDSLRMQHHVSWHAAASIDITDMYEGIHMNDPLTKEDAHNLVDSFKRGQKLHRNFAMHILTAALHMLQQKPNITELSIAPSPHMTIVGDLHGQLDDLLLIFRENGLPSPDNPYIFNGDIVDRGSRGVECALILFTFAVVFPQYVHINRGNHEDKSITEVFGFMKECHVKYDAEVYAMFCAVFKWLPIGTILDKRILVLHGGIPRDATTKLHDLLAVPRQLYDLSMYRTKGDTKASRKMYKSMRIIKDILWSDPHTANGWKENSRGAGINYGPDHVYKY…	PF00149	153	463	7.27e-102	PPP
Aphanomyces_astaci	ETV82096	MGNKHSRAAKKASRRGGLVDTSSPIFSDALGVSVCTETEPTSPACVTDDRFSLTQWKLFNDLESREEADLLELTSFLNALHEYMPRKDDVSDHQLSRTLSTVQIDISDMYEGVRLDYPLTPQNAIDLVDGFKRHQPLHREYVMQILFSTLAVLQDKPNVTYLNIAPHPHLTVVGDLHGQLDDLLLIFHENGLPSPTNPYIFNGDLVDRGPRGVECALIIFAFVLLYPNAVHVNRGNHEDKYINVSMGFMKECLDKYDMDVFDTFGYVFSWLPLAVVLDQRILILHGGVPRQHTLRLDELDAIPRSEYEVTKEKPPTGASPSDILQFKQNQIIQDILWSDPMTLGNDWAESRRGAGIKYGANHVHKFMAHNKLDWIIRSHECVPQGFAWPYGDKGMLVTL…	PF00149	118	433	1.21e-103	PPP
Aphanomyces_astaci	ETV82106	MGNSQGKATQTTDKAKPSATQLVSAGGPPAAAAPAPPSLTASSGASSAPVDDMGTQWKLFNDLENREEAAAFGLQRFLQALHDHMPATDASKPERSLDDFLSDATTKINITDMYKGVHLDDTLTLQNMLDLIDSYKRQAKLHKEYVMQLLRQAASLFQSYQNLHLINVAPAKHITIVGDLHGQLDDLLLILRENGVPSAENPYVFNGDFVDRGKSSVEVCLVLFGFAILYPHAVFLNRGNHEDRAVTQKFGFQKECIEKYDDEVFSLFCHCFRYLPLGTVLQDRRVLILHGGVPRQNVKLHDLLDIPRFEFDGLRHTNKYMKATPRLTRRDKNMQIISDIVWSDPRVQPGFDESPRGAGIDFGPDITKRFMQTNRLALIVRSHECAPLGYAYPYGEKAG…	PF00149	114	437	2.92e-101	PPP
Aphanomyces_astaci	ETV82225	MKRSASPRRWSLDSLQHSIFLLRRRISWRKAFQSLILVGLSLAFVYFAAMYLFASSFRHIHYGGLDLDVAAKPPLVARVVDEPASSSTSLSFKILQIPDMHYTGNPNHPCRNPPPSAFPCTESNMTSFIAALLDHTKPDFVVFTGDQVESVELHQSVYQVNRALYAFSTQVIERNIPWAMIFGNHDQGDSMSKREMFRRINALPLSYSEYGSPNQVSSRVGNYVLQIEAPNAGPWGPEGKALLRLYFLDSEDGQFTNEQQTYVKGVAAQLAHQQVPALMFIHNPIPEYAEFDQQLSAKQQLRQGHQGEPVSHAHTNSHLFNTLLQMGDVKATFAGHDHLNDFCFPKQGLHLCYGGGVGYGAAYGNEAIPRRARVIEWTFSRQAQAITTHLVHRSSTTED…	PF00149	91	352	2.22e-41	PPP
Aphanomyces_astaci	ETV82657	MVCNSADVDALRSAVASLGIPHIHVKQDCSPLRLSRNARNAVAAAYEYLQIGAVVVSPYLLTSLKCLDDHGGNAVVAGSVMATWAASLVAGSMVPTRTSSPRLVLIAATAPLGLTALVNQRHQSKIMMESSILLDATTTTKRYAFKTKVSALAAVVATCMVVSFVVVHKVYLPALATTTGNVVASSYARVPALADPETSAVAFSFLAIGDWGGTLGKTKGIPGTCCKLSHRLDESPFKVDSFAQEYVAALLAIHGDNFYWSGVGTADVQYRLEQSFENVYSAPSLRAIPWLNVAGNHDLGGNSFICGDADGHFRECSVDELVEFLDIRFQAQAKYTSPHHNRWVLRDHYYVERVARDGVSVDIFNLDTNHAVQHGVQDVCCQCFGYEAKFGLNQTEVCD…	PF00149	203	395	9.58e-24	PPP
Aphanomyces_astaci	ETV82659	MMQSLSVKKKNESVGLLEPKHTHATWVAPSTLAKVGLVSVSACAGWIFLASSSASPSSSSLRIDPASSRASFEVDGAMSLRVSRTHLVNPETSVPEVTFLAIGDWGGTLGKDKGDPGSCCQLYNGGVDTRHTRYKVDYYAQAYVAELMAQSAAELHPSRILGHGDNFYWNGVGTGDANYRLEQTFEKVYNASTLQNVPWLNVAGNHDIGGATFICGEADGAYRECKDEAELLAYLDIRFEAQANYTSPYNNRWNLRGHYYVERIVKNDVSVEVYNVDTNHAENHGSKDVCCQCYGYASQLGLDTGVCNDPQPGDVACVGGNVTLFNACVAKIESWANESLTRAMADMKASTATFKIVNTHYSPHYHMDPVKMDKWYNLCREAGVAAWFNGHTHGFNHDI…	PF00149	97	457	3.83e-38	PPP
Aphanomyces_astaci	ETV83806	MSSSTPVSPSSTGGTPGATSMGDLDRQIEQLKRCEYLKESEVKALCQKAREILVDESNVQRIDAPVTICGDIHGQFYDLKELFNVGGECPETNYLFMGDFVDRGFYSVETFLLLLALKVRYPDRITLIRGNHESRQITQVYGFYDECLRKYGSVNVWRYCTEIFDYLSLSAIIEDKIFCVHGGLSPSINTLDQIRIIDRKQEVPHDGAMCDLMWSDPEDIDGWGLSPRGAGYLFGGDVVDKFNQTNDIQLICRAHQLVMEGHKSMFNNALVTVWSAPNYCYRCGNVAAILELDESLEQKFKIFEAAPQDARGVPSKKPAPDYFL	PF00149	23	307	0	PPP
Aphanomyces_astaci	ETV83877	MMQLATSTMLRYGSANSGGVGDDCSFMSIMSRVASCCLGDNVFSTSILAEGPLIKKGDYAHFRYFVLEASGLLKYYEITLRQTINACGDIVYHIPSTKLTQTGQLSNRNLRGTILLHPSFCAKDIESPQAATTSTGTRDFRSYSSGASSSGPSSEMRCFRRSKEILVSGFGPAGNVLSWKLQATSLEHYDRWTRALRIAMRPAWALNAAYCQVCHVSFHWFNRPHHCRKCGSSVCTRCSHAIDKLPLLAYTSPVLVCIDCDPIPEDFAPHTKVLVYGKHPAVIVLVSSSSPPGTTGKKHPPTKSNMAVTVQFLADEATADVSIKYVERFSEKVLAANRIKCCLRMHLAYRLFRTLLHFHTWTLLESLQEQQTVKIVKIIRNTISVNELASLAPSYDEPT…	PF00149	412	720	4.95e-110	PPP
Aphanomyces_astaci	ETV83878	MMQLATSTMLRYGSANSGGVGDDCSFMSIMSRVASCCLGDNVFSTSILAEGPLIKKGDYAHFRYFVLEASGLLKYYEITLRQTINACGDIVYHIPSTKLTQTGQLSNRNLRGTILLHPSFCAKDIESPQAATTSTGTRDFRSYSSGASSSGPSSEMRCFRRSKEILVSGFGPAGNVLSWKLQATSLEHYDRWTRALRIAMRPAWALNAAYCQVCHVSFHWFNRPHHCRKCGSSVCTRCSHAIDKLPLLAYTSPVLVCIDCDPIPEDFAPHTKVLVYGKHPAVIVLVSSSSPPGTTGKKHPPTKSNMAVTVQFLADEATADVSIKYVERFSEKVLAANRIKCCLRMHLAYRLFRTLLHFHTWTLLESLQEQQTVKIIRNTISVNELASLAPSYDEPTDAS…	PF00149	409	717	4.86e-110	PPP
Aphanomyces_astaci	ETV85633	MLPAPEEISSRPRRRAGRIVLGVAALALIGGGAAAAVVLTQSKGTTTPTSEGSSSQNKPPSSLIGGAAATTLLPSGGGNLRPSTTPVIKGPTKSNPETDPVLVTMLAIGDWGSTNGKGDDGTNPGSCCSRDKVSEEVKTNEPRYKVDFRSQQHVAKLLAQSALELKPKAILGHGDNIYWNGVGKDDVKARMDETFDKVYSDVALLNVPWYNVAGNHDVGGSVYLCGDRDGAFRECKSVAEMLDALDSKFNLQRDYKSSHNNRWIMEGHYYVKTVKQQGVTIDIFNLDTNEASAHGATQVCCQCFSYRGNDKSVKCNEIDKGSPFCAGGNMDMYNACMNRIQSWATESYDGVMRDLALSKADFKIINTHYSPHYHMSRPLAEKWFNVTKPPPPTAAAAVK…	PF00149	103	481	6.75e-28	PPP
Aphanomyces_astaci	ETV85681	MRFLFAVLGAFQCILAASSPSSPQFHLSLVGDGSGDYMLDWVTSVDEKSSTVFFGASNDSLANKADGTSSGNVVVTPSLSVQCWHARLSGLGAAGSTVHYDLSSTGTTSKSFVVSGPSMTWAIFGDMGSIAMKKASGITLPALTSDLAAKSYQGILNLGDLAYELVETNGDVYMQQLEPLTSVVPMHTTIGNHEMQYAMFGALPNYIRRFAGLAAGAGRASGSSSNRFYSFNAGYVHFVVIDTEVYGDQSFMTPGTDGFWSSSETARGQMQETQRSWLEYDLSRVKRKVTPFVVVCGHRPPSKIPNAITKPGNQFAAQLLPLLDMYSVDLMFFGHEHAYYSIEPTVVGKYNVPPWIISGAAGNNELIRPVSKVSMDPVFKVRKNINEYGYGYLKATADK…	PF00149	122	404	2.8e-54	PPP
Aphanomyces_astaci	ETV85682	MRFLFAVLGAFQCILAASSPSSPQFHLSLVGDGSGDYMLDWVTSVDEKSSTVFFGASNDSLANKADGTSSGNVVVTPSLSVQCWHARLSGLGAAGSTVHYDLSSTGTTSKSFVVSGPSMTWAIFGDMGSIAMKKASGITLPALTSDLAAKSYQGILNLGDLAYELVETNGDVYMQQLEPLTSVVPMHTTIGNHEMQYAMFGALPNYIRRFAGLAAGAGRASGSSSNRFYSFNAGYVHFVVIDTEVYGDQSFMTPGTDGFWSSSETARGQMQETQRSWLEYDLSRVKRKVTPFVVVCGHRPPSKIPNAITKPGNQFAAQLLPLLDMYSVDLMFFGHEHAYYSIEPTVVGKYNVPPWIISGAAGNNELIRPVSKVSMDPVFKVRKNINEYGYGYLKATADK…	PF00149	122	404	2.52e-54	PPP
Aphanomyces_astaci	ETV85683	MRFLFAVLGAFQCILAASSPSSPQFHLSLVGDGSGDYMLDWVTSVDEKSSTVFFGASNDSLANKADGTSSGNVVVTPSLSVQCWHARLSGLGAAGSTVHYDLSSTGTTSKSFVVSGPSMTWAIFGDMGSIAMKKASGITLPALTSDLAAKSYQGILNLGDLAYELVETNGDVYMQQLEPLTSVVPMHTTIGNHEMQYAMFGALPNYIRRFAGLAAGAGRASGSSSNRFYSFNAGYVHFVVIDTEVYGDQSFMTPGTDGFWSSSETARGQMQETQRSWLEYDLSRVKRKVTPFVVVCGHRPPSKIPNAITKPGNQFAAQLLPLLDMYSVDLMFFGHEHAYYSIEPTVVGKYNVPPWIISGAAGNNELIRPVSKRRRTSSCGHGGRRQLAPRMASPPPAPV…	PF00149	122	382	4.61e-52	PPP
Aphanomyces_astaci	ETV85968	MTQQNYPPLIQRGHSPPRIVTSRRIIVLSCFAVSFGLLCGAAVLCSRTSIASAALTSTLVASISGPTLNEGASGSDLGDDDDESWDHDDGDLIDGKLVMSAALAKVENCVPFDITSSVTANATAGSVTWSTQRMYKEGKDDDWVECGHGRAGLELRAVDGSDTSASYSHFRSIVLDRDAATNVTIHSVSLSNLDPAATYEYVVGSSHHGYSNLHRLGHNIEYSSDEAWRCRPVRVRSAYGSTPDAYAIQWSTPADCSAGTHTLTLEAGKMAAFTASSITLPATSFAFGSRAQHVVSATNLRPHTFYSYFVGNDQYSRSLVFTFRTAPGPSDIAPLRFLVTGDIGYQNAATLPMMQAQVARGLVDAVISVGDYAYDLHMSKGQVGDVFLTELEPVAANVP…	PF00149	334	639	8.82e-92	PPP
Aphanomyces_astaci	ETV86746	MDGPDQWIDCLRGGKILSELQLKAVCELVKEILVEESNVQLVSSPVTVCGDIHGQFYDLLELFRVGGELPTTNYVFMGDFVDRGHNSVETFEMLLCLKARYPDRITLLRGNHESRQVTQVYGFYEECVRKYGNANPWKYCTDVFDYLNLAAVIDGKVLCVHGGLSPEIRTLDQVRTIERQTEIPHEGAFSDLMWSDPEDIEAWAMSPRGAGFLFGWKVTQEFNHLNGLDLICRAHQLVQEGYSYMFPDKNLVTVWSAPNYCYRVGNVAAILAFDEHLNREFKLFREVPESSEHASHRSAVPYFL	PF00149	5	288	0	PPP
Aphanomyces_astaci	ETV86747	MDGPDQWIDCLRGGKILSELQLKAVCELVKEILVEESNVQLVSSPVTVCGDIHGQFYDLLELFRVGGELPTTNYVFMGDFVDRGHNSVETFEMLLCLKARYPDRITLLRGNHESRQVTQVYGFYEECVRKYGNANPWKYCTDVFDYLNLAAVIDGKVLCVHGGLSPEIRTLDQVRTIERQTEIPHEGAFSDLMWSDPEDIEAWAMSPRGAGFLFGWKVTQEVDTVTLTLDVLTSLDNVKCV	PF00149	5	221	1.11e-154	PPP
Aphanomyces_astaci	ETV87300	MANDLPAWFERLSKSQPLDVTSLLRLIALSKEHLANQPTLLDLPAPITICGDIHGQFSDLLTLMTLDIGQRILFLGDFVDRGSHSVETISFLLVRMIRFPESTFLIRGNHESRQTTTVYGFQTECDKKYNGDTRVYKAFMDVFDYLPLGALVNNQLLAIHGGLSPAIHYLDQIRMINRVMEIPSDGAFADLVWSDPEPKTNGFHLSPRGAGYMFGGDIVEKFLHLNDLQHISRAHQLCMEGYQVLFRDTLSTIWSAPNYCYRFGNLASVMSVGDHLEREYKIFQQAGATTQSKLDAPAATDVVDAGYFT	PF00149	4	286	3.84e-151	PPP
Aphanomyces_astaci	ETV87301	MANDLPAWFERLSKSQPLDVTSLLRLIALSKEHLANQPTLLDLPAPITICGDIHGQFSDLLTLMTLDIGQRILFLGDFVDRGSHSVETISFLLVRMIRFPESTFLIRGNHESRQTTTVYGFQTECDKKYNGDTRVYKAFMDVFDYLPLGALVNNQLLAIHGGLSPAIHYLDQIRMINRVMEIPSDGAFADLVWSDPEPKTNGFHLSPRGAGYMFGGDIVEKFLHLNDLQHISRAHQLCMEGYQVLFRDTLSTIWSAPNYCYRFGNLASVMSVGDHLEVRPTPNCTN	PF00149	4	277	1.16e-146	PPP
Aphanomyces_astaci	ETV87605	MGAKNSVVEVVAANVIVVEREALLKAHPVDDDLRHWHIWSQLDMHDEATAVRLSKFMRNLMDLVVPDAAIRDSDTAMSGELDLSSVKLHDAIHMDWPLKASQIEEMIRDFELSADAVHIPLPRESYHKLLVQSTEYYAAQPNVIPLQIPHGCTLTVVGDLHGQLHDLLYIFKTQGLPSPTNWYLFNGDLVDRGSCSVEICAIVLAYQSLFPDAVHVNRGNHEDEFMNSVHSFRQEVLVKYDADMFDAFNALFNALPLAHVVNRSIFVVHGGLSDAPLTLAQINTIPRHEYHLHVPNDRRMSEELHWMQDLLWSDPQVPLGLATSRRGAGVVFGPDVCAAFLRLNQLKMVVRSHEVIREGFMWTFDVDEVTADGRVPEVPPSHVPLDMGDVPESMLLTLF…	PF00149	103	430	8.89e-90	PPP
Aphanomyces_astaci	ETV87606	MGAKNSVVEVVAANVIVVEREALLKAHPVDDDLRHWHIWSQLDMHDEATAVRLSKFMRNLMDLVVPDAAIRDSDTAMSGELDLSSVKLHDAIHMDWPLKASQIEEMIRDFELSADAVHIPLPRESYHKLLVQSTEYYAAQPNVIPLQIPHGCTLTVVGDLHGQLHDLLYIFKTQGLPSPTNWYLFNGDLVDRGSCSVEICAIVLAYQSLFPDAVHVNRGNHEDEFMNSVHSFRQEVLVKYDADMFDAFNALFNALPLAHVVNRSIFVVHGGLSDAPLTLAQINTIPRHEYHLHVPNDRRMSEELHWMQDLLWSDPQVPLGLATSRRGAGVVFGPDVCAAFLRLNQLKMVVRSHEVIREGFMWTFDVDEVTADGRVPEVPPSHVPLDMGDVPESMLLTLF…	PF00149	103	430	1.98e-91	PPP
Aphanomyces_astaci	ETV87607	MGAKNSVVEVVAANVIVVEREALLKAHPVDDDLRHWHIWSQLDMHDEATAVRLSKFMRNLMDLVVPDAAIRDSDTAMSGELDLSSVKLHDAIHMDWPLKASQIEEMIRDFELSADAVHIPLPRESYHKLLVQSTEYYAAQPNVIPLQIPHGCTLTVVGDLHGQLHDLLYIFKTQGLPSPTNWYLFNGDLVDRGSCSVEICAIVLAYQSLFPDAVHVNRGNHEDEFMNSVHSFRQEVLVKYDADMFDAFNALFNALPLAHVVNRSIFVVHGGLSDAPLTLAQINTIPRHEYHLHVPNDRRMSEELHWMQDLLWSDPQVPLGLATSRRGAGVVFGPDVCAAFLRLNQLKMVVRSHEVIREGFMWTFDVDEVTADGRVPEVPPSHVPLDMGDVPESMLLTLF…	PF00149	103	430	4.11e-90	PPP
Aphanomyces_astaci	ETV87608	MGAKNSVVEVVAANVIVVEREALLKAHPVDDDLRHWHIWSQLDMHDEATAVRLSKFMRNLMDLVVPDAAIRDSDTAMSGELDLSSVKLHDAIHMDWPLKASQIEEMIRDFELSADAVHIPLPRESYHKLLVQSTEYYAAQPNVIPLQIPHGCTLTVVGDLHGQLHDLLYIFKTQGLPSPTNWYLFNGDLVDRGSCSVEICAIVLAYQSLFPDAVHVNRGNHEDEFMNSVHSFRQEVLVKYDADMFDAFNALFNALPLAHVVNRSIFVVHGGLSDAPLTLAQINTIPRHEYHLHVPNDRRMSEELHWMQDLLWSDPQVPLGLATSRRGAGVVFGPDVCAAFLRLNQLKMVVRSHEVIREGFMWTFDVDEVTADGRVPEVPPSHVPLDMGDVPESMLLTLF…	PF00149	103	430	3.01e-91	PPP
Aphanomyces_astaci	ETV87609	MGAKNSVVEVVAANVIVVEREALLKAHPVDDDLRHWHIWSQLDMHDEATAVRLSKFMRNLMDLVVPDAAIRDSDTAMSGELDLSSVKLHDAIHMDWPLKASQIEEMIRDFELSADAVHIPLPRESYHKLLVQSTEYYAAQPNVIPLQIPHGCTLTVVGDLHGQLHDLLYIFKTQGLPSPTNWYLFNGDLVDRGSCSVEICAIVLAYQSLFPDAVHVNRGNHEDEFMNSVHSFRQEVLVKYDADMFDAFNALFNALPLAHVVNRSIFVVHGGLSDAPLTLAQINTIPRHEYHLHVPNDRRMSEELHWMQDLLWSDPQVPLGLATSRRGAGVVFGPDVCAAFLRLNQLKMVVRSHEVIREGFMWTFDVDEVTADGRVPEVPPSHVPLDMGDVPESMLLTLF…	PF00149	103	430	2.87e-91	PPP
Aphanomyces_astaci	ETV87610	MGAKNSVVEVVAANVIVVEREALLKAHPVDDDLRHWHIWSQLDMHDEATAVRLSKFMRNLMDLVVPDAAIRDSDTAMSGELDLSSVKLHDAIHMDWPLKASQIEEMIRDFELSADAVHIPLPRESYHKLLVQSTEYYAAQPNVIPLQIPHGCTLTVVGDLHGQLHDLLYIFKTQGLPSPTNWYLFNGDLVDRGSCSVEICAIVLAYQSLFPDAVHVNRGNHEDEFMNSVHSFRQEVLVKYDADMFDAFNALFNALPLAHVVNRSIFVVHGGLSDAPLTLAQINTIPRHEYHLHVPNDRRMSEELHWMQDLLWSDPQVPLGLATSRRGAGVVFGPDVCAAFLRLNQLKMVVRSHEVIREGFMWTFDVDEVTADGRVPEVPPSHVPLDMGDVPESMLLTLF…	PF00149	103	430	2.87e-91	PPP
Aphanomyces_astaci	ETV87611	MGAKNSVVEVVAANVIVVEREALLKAHPVDDDLRHWHIWSQLDMHDEATAVRLSKFMRNLMDLVVPDAAIRDSDTAMSGELDLSSVKLHDAIHMDWPLKASQIEEMIRDFELSADAVHIPLPRESYHKLLVQSTEYYAAQPNVIPLQIPHGCTLTVVGDLHGQLHDLLYIFKTQGLPSPTNWYLFNGDLVDRGSCSVEICAIVLAYQSLFPDAVHVNRGNHEDEFMNSVHSFRQEVLVKYDADMFDAFNALFNALPLAHVVNRSIFVVHGGLSDAPLTLAQINTIPRHEYHLHVPNDRRMSEELHWMQDLLWSDPQVPLGLATSRRGAGVVFGPDVCAAFLRLNQLKMVVRSHEVIREGFMWTFDVDEVTADGRVPEVPPSHVPLDMGDVPESMLLTLF…	PF00149	103	430	1.83e-91	PPP
Aphanomyces_astaci	ETV87612	MGAKNSVVEVVAANVIVVEREALLKAHPVDDDLRHWHIWSQLDMHDEATAVRLSKFMRNLMDLVVPDAAIRDSDTAMSGELDLSSVKLHDAIHMDWPLKASQIEEMIRDFELSADAVHIPLPRESYHKLLVQSTEYYAAQPNVIPLQIPHGCTLTVVGDLHGQLHDLLYIFKTQGLPSPTNWYLFNGDLVDRGSCSVEICAIVLAYQSLFPDAVHVNRGNHEDEFMNSVHSFRQEVLVKYDADMFDAFNALFNALPLAHVVNRSIFVVHGGLSDAPLTLAQINTIPRHEYHLHVPNDRRMSEELHWMQDLLWSDPQVPLGLATSRRGAGVVFGPDVCAAFLRLNQLKMVVRSHEVIREGFMWTFDVDEVTADGRVPEVPPSHVPLDMGDVPESMLLTLF…	PF00149	103	430	1.83e-91	PPP
Aphanomyces_astaci	ETV87613	MGAKNSVVEVVAANVIVVEREALLKAHPVDDDLRHWHIWSQLDMHDEATAVRLSKFMRNLMDLVVPDAAIRDSDTAMSGELDLSSVKLHDAIHMDWPLKASQIEEMIRDFELSADAVHIPLPRESYHKLLVQSTEYYAAQPNVIPLQIPHGCTLTVVGDLHGQLHDLLYIFKTQGLPSPTNWYLFNGDLVDRGSCSVEICAIVLAYQSLFPDAVHVNRGNHEDEFMNSVHSFRQEVLVKYDADMFDAFNALFNALPLAHVVNRSIFVVHGGLSDAPLTLAQINTIPRHEYHLHVPNDRRMSEELHWMQDLLWSDPQVPLGLATSRRGAGVVFGPDVCAAFLRLNQLKMVVRSHEVIREGFMWTFDVDEVTADGRVPEVPPSHVPLDMGDVPESMLLTLF…	PF00149	103	430	1.69e-91	PPP
Aphanomyces_astaci	ETV87614	MGAKNSVVEVVAANVIVVEREALLKAHPVDDDLRHWHIWSQLDMHDEATAVRLSKFMRNLMDLVVPDAAIRDSDTAMSGELDLSSVKLHDAIHMDWPLKASQIEEMIRDFELSADAVHIPLPRESYHKLLVQSTEYYAAQPNVIPLQIPHGCTLTVVGDLHGQLHDLLYIFKTQGLPSPTNWYLFNGDLVDRGSCSVEICAIVLAYQSLFPDAVHVNRGNHEDEFMNSVHSFRQEVLVKYDADMFDAFNALFNALPLAHVVNRSIFVVHGGLSDAPLTLAQINTIPRHEYHLHVPNDRRMSEELHWMQDLLWSDPQVPLGLATSRRGAGVVFGPDVCAAFLRLNQLKMVVRSHEVIREGFMWTFDVDEVTADGRVPEVPPSHVPLDMGDVPESMLLTLF…	PF00149	103	430	1.69e-91	PPP
Aphanomyces_astaci	ETV88391	MKWRAALFVAAAAVSSGVTLWLCSTLYYQYIVHSCGSQAMEGGGTRVVVVSDAHMLGHRKRSTVERLWVDWQAWLSFTTIVSRRRPDLIVFLGDQFDEGTAATNNVVHKEYIARFREIFDPNVAQSLHLLGNHDAAFGPGLTAPLVGRHEREFGPANRVVNVNNVLFLQLNTMALESDVLDQQVHHDAMAYDHPPYLLCPYEVSPCPLIVSSRRFLDSVEEKRRSTGFPPLVLLTHLPLYRPDDLACGAQRAAESGHITYEAPSFKYTERHHVLSKALSERLLATIRPVLVLSGHSHATCAHAHRVHYQPHPVQEYTIPTFSWGMRPDPSFAILTVLDTLPTASKDDPSSVGLHLATCSLPRESHFVAVLVLAAGLHASVAWVIYSHLWPSRPLHSPRND	PF00149	76	325	5.34e-32	PPP
Aphanomyces_astaci	ETV88392	MKWRAALFVAAAAVSSGVTLWLCSTLYYQYIVHSCGSQAMEGGGTRVVVVSDAHMLGHRKRSTVERLWVDWQAWLSFTTIVSRRRPDLIVFLGDQFDEGTAATNNVVHKEYIARFREIFDPNVAQSLHLLGNHDAAFGPGLTAPLVGRHEREFGPANRVVNVNNVLFLQLNTMALESDVLDQQVHHDAMAFLDSVEEKRRSTGFPPLVLLTHLPLYRPDDLACGTYIYIDWICKTQIIFMKSRVGAQRAAESGHITYEAPSFKYTERHHVLSKALSERLLATIRPVLVLSGHSHATCAHAHRVHYQPHPVQEYTIPTFSWGMRPDPSFAILTVLDTLPTASKDDPSSVGLHLATCSLPRESHFVAVLVLAAGLHASVAWVIYSHLWPSRPLHSPRND	PF00149	76	322	1.51e-30	PPP
Aphanomyces_astaci	ETV88393	MKWRAALFVAAAAVSSGVTLWLCSTLYYQYIVHSCGSQAMEGGGTRVVVVSDAHMLGHRKRSTVERLWVDWQAWLSFTTIVSRRRPDLIVFLGDQFDEGTAATNNVVHKEYIARFREIFDPNVAQSLHLLGNHDAAFGPGLTAPLVGRHEREFGPANRVVNVNNVLFLQLNTMALESDVLDQQVHHDAMAFLDSVEEKRRSTGFPPLVLLTHLPLYRPDDLACGAQRAAESGHITYEAPSFKYTERHHVLSKALSERLLATIRPVLVLSGHSHATCAHAHRVHYQPHPVQEYTIPTFSWGMRPDPSFAILTVLDTLPTASKDDPSSVGLHLATCSLPRESHFVAVLVLAAGLHASVAWVIYSHLWPSRPLHSPRND	PF00149	76	301	3.75e-35	PPP
Aphanomyces_astaci	ETV88394	MKWRAALFVAAAAVSSGVTLWLCSTLYYQYIVHSCGSQAMEGGGTRVVVVSDAHMLGHRKRSTVERLWVDWQAWLSFTTIVSRRRPDLIVFLGDQFDEGTAATNNVVHKEYIARFREIFDPNVAQSLHLLGNHDAAFGPGLTAPLVGRHEREFGPANRVVNVNNVLFLQLNTMALESDVLDQQVHHDAMAYDHPPYLLCPYEVSPCPLIVSSRRFLDSVEEKRRSTGFPPLVLLTHLPLYRPDDLACGAQRAAESGHITYEAPSFKYTERHHVLSKALSERLLATIRPVLVLSGHSHATCAHAHRVHYQPHPVQEYTIPTFSWGMRPDPSYRVPVHGASITTSAW	PF00149	76	325	1.99e-32	PPP
Aphanomyces_astaci	ETV88395	MKWRAALFVAAAAVSSGVTLWLCSTLYYQYIVHSCGSQAMEGGGTRVVVVSDAHMLGHRKRSTVERLWVDWQAWLSFTTIVSRRRPDLIVFLGDQFDEGTAATNNVVHKEYIARFREIFDPNVAQSLHLLGNHDAAFGPGLTAPLVGRHEREFGPANRVVNVNNVLFLQLNTMALESDVLDQQVHHDAMAFLDSVEEKRRSTGFPPLVLLTHLPLYRPDDLACGAQRAAESGHITYEAPSFKYTERHHVLSKALSERLLATIRPVLVLSGHSHATCAHAHRVHYQPHPVQEYTIPTFSWGMRPDPSYRVPVHGASITTSAW	PF00149	76	301	1.08e-35	PPP
Aphanomyces_astaci	ETV88939	MDTKREIGPTLVLSPAKQSSLRSPMARRPVSPRPAAAAVATSTSETISFLSSGALQCSSQCGHQQALQLLEIKRLRDQLAELHLLHGEPKEKVKIPRAVTPAVFSVTDEGTKARSITTSMGRHVSIATGHVLRSIPKQVPNRVAERVSEAFVNPLKAIQYLNSYEFSTDLLAIANQVSVLFQNEPRCVPVQSPVYVIGDIHGNLSDLKFFSDHLWRLGIGLTAGNFLFLGDYVDRGLSSLECIAYLFAQKIMFPNKVVLLRGNHETRAVNGWEEHYGSGSFLAQCKKRFGNDEGCNVWHQVNNAFDCMPVSAVIDDDIFCAHGGIPRPLASGEKQLDSIQSIPRLASFDTLEKASNTPSMGEHAALLHMAEEMLWADPAGEAQEMTLDKHGFGKSARGG…	PF00149	169	445	1.1e-67	PPP
Aphanomyces_astaci	ETV65839	MIAPTNKPSHVQHEHLSFLILDAPNDTNLPLYIKEFKKYQVTDIVRACEPTYSRSTVETAGFKLHEMEFPDGEPPSTEIINQWLDLVEATFKDNAKQNAGNNTHDKTIAVHCVAGLGRAPVLVAIALIENGLDVINAVEHIRQSRRGAINLRQLKYLEKYQPIRKDKGKCTIM	PF00102	5	165	7.42e-89	PTP
Aphanomyces_astaci	ETV89110	MHPLRISKATTFAGQSAMRKAVLGGAGKAEVSLEEQMQVDMHAWWQPLHDLIGHPTLRYHPAIETFLRKCADTEADKDGYEYFDIRKSVEGAPWFEAALTVQTPATKKKNRYRDVVPFEKTRVRLRAPLSSCPAGDYINANYIWNEQYIACCAPPPSAIEDFWSMVWHDNVHVILMLTNFVEREMLKADMYWVAKGRAVDVGNFTVELQHEEESARGYTLRCMILRHPATNTSRRVYHVQLNTWPDHGVLQDFAVIKPMLCLVHGLNSLPDRTATEADGVAGGRPVVVHCSAGIGRSGTFIAIDIILRQLRAVSTTSDDQLHDALDVRGIVHRIRSERPGMVQTAVRVIDFDRVFDGMLVGAISNDIPVHPSRVGRSELGPLADVGVGST	PF00102	81	344	4.99e-77	PTP
Aphanomyces_astaci	ETV89111	MHPLRISKATTFAGQSAMRKAVLGGAGKAEVSLEEQMQVDMHAWWQPLHDLIGHPTLRYHPAIETFLRKCADTEADKDGYEYFDIRKSVEGAPWFEAALTVQTPATKKKNRYRDVVPFEKTRVRLRAPLSSCPAGDYINANYIWNEQYIACCAPPPSAIEDFWSMVWHDNVHVILMLTNFVEREMLKADMYWVAKGRAVDVGNFTVELQHEEESARGYTLRCMILRHPATNTSRRVYHVQLNTWPDHGVLQDFAVIKPMLCLVHGLNSLPDRTATEADGVAGGRPVVVHCSAGIGRSGTFIAIDIILRQLRAVSTTSDDQLHDALDVRGIVHRIRSERPGMVQTAEQYQMIYQYIRAVLAGQS	PF00102	81	353	2.92e-82	PTP
Aphanomyces_astaci	ETV77425	MAFMEHTRSSSGAYDVSDSGSHATARDAFVIMSTLLTASVPRAYLELCSQILQERHMRDVFEERSVQLRCGWPLCRESIANRRPQKYRVSLAKQQVYNAREEQQFCGDACLQDARKYVASLPIKPPQMLPSLTQVFGTSKPHPKDYDESRPAASSLGVPLPKHPILGPSSASRRATSAGPKVVWAKQAGMGVIERDVQIVEHVAPPRPSTDFSTANAVLIEGYVFPAHKGNRASKLAKRLAAASSTSTSTTTPDPLDEEEVFTSDDDDTSSGGDSSAAEESSEDSEGNVDTFSAADLSPFASLWWKVSEMVTPATIQLVARFNGQSNVEYVAAPVTSSTDLDNRRLLFGTFCTRQLPFVVQACHALRSDRGVQMNMSDVVQTLHLRQPIEGTRVCEWNA…	PF04181	51	122	3.45e-13	RTR
Aphanomyces_astaci	ETV77426	MAFMEHTRSSSGAYDVSDSGSHATARDAFVIMSTLLTASVPRAYLELCSQILQERHMRDVFEERSVQLRCGWPLCRESIANRRPQKYRVSLAKQQVYNAREEQQFCGDACLQDARKYVASLPIKPPQMLPSLTQVFGTSKPHPKDYDESRPAASSLGVPLPKHPILGPSSASRRATSAGPKVVWAKQAGMGVIERDVQIVEHVAPPRPSTDFSTANAVLIEGYVFPAHKGNRASKLAKRLAAASSTSTSTTTPDPLDEEEVFTSDDDDTSSGGDSSAAEESSEDSEGNVDTFSAADLSPFASLWWKVSEMVTPATIQLVARFNGQSNVEYVAAPVTSSTDLDNRRLLFGTFCTRQLPFVVQACHALRSDRGVQMNMSDVVQTLHLRQPIEGTRVCEWNA…	PF04181	51	122	5.51e-13	RTR
Aphanomyces_astaci	ETV72902	MASADKQVISGWLLRRTTMGFFQVKGTGDWSRVWCEFDVLAGLFAVYLDGEKHRRLLNWKIQVCTINHVRNDGRFCIELEYGQQRKKETFASTSKSYDIEWWFDVLASSKLALAEGRVPNPPLLVRTPGVVTHVPVGKKDKVKATPKPLRRRQPKLSASIQRFERFTVYETRTHFYLVGSDRLYSQFRMFTLDRTVKDPANLAAIFTDEPAVLGWDAMEATLQELDFDARKSSASAPSTPVGLVRAFSAVAIVGFVKFLQGYYLVLATQRRKIGCIGGHYIYAIQSVQYLAIRQPAATDGTPWTWVNRWFNPDAVEDAEDRYSVLFKLVDLTKDFYYSPTYDLTHTLQHNMTTNQTKPFNMFEWNHFLTDEFHACLSSPTARDDWVQPLVMGFYEQRKC…	PF02383	251	558	1.26e-112	Sac
Aphanomyces_astaci	ETV76484	MSSSSRPTSTGRFELHVLSDLTHLAISQKGNEQCLLLNRNAATTGAGVVLEDVSELNHAQGRSLTFDAIFGIYTLLRGRYLALVTGSRSVGKFKVRGADVEVRQVTAIEMVLLPTQQLPHLTPAQVEDEERYMAMITTDVEAQLLYFAFEYDLTHTLQRITTSLSPTVSIAERADPRFCWNYAACSFLLEKKLFAWVVPIMQGYVEVCKHVSIADNKATFDLLYISRRSCRRQGTRFTMRGIDSEGNVANFVETEQALLFADGRETSFVQIRGSIPVVWSSPATLKYAPKVFQRAQADTDTAAFQLHAEELMKLYGRVILVNLIDKKTEQLKLGEAFEKTFGHASTLNTHILANIRYVWFDFHHECRRMQYANLGKLISQVDDDFQDYGYFSKSASGQV…	PF02383	30	524	2.2e-105	Sac
Aphanomyces_astaci	ETV84769	MLKVHRKAGELLLEDCRKGDSSWLRVSLPSSKVDKVSGGDAFASSKPLIDLEEVARVKDASDEPPVEVKALYGVYSLLSGPYLAFIKDNARVIGKGPNDESIYQVLELEFIPVSEHAERHFQSHASKQEKRDQSIYLNMLKTIGKTKMFYFSFEYPLTLSAQRHALATASAAKLPAHARADESFFWNKPVLEPFLHSKIKLDRWIVPVINGFVKVVKGVVMAANTAPVDFFFFTRRSWHRVGTRFNVRGVDKDGHCANFSETEMIVQKGDGGLCSYVQIRGSIPLYWDQMVTLKYMPRTRYAYSQSDLIDWNELAFRAHFDNVIAKYGHVTVLNLIDRNGKSATVRDQNQLGSAFQKYTKKYNQNQSSGHDDDENVMTSTSSSPSSAAASLRLRKASST…	PF02383	59	625	1.2e-96	Sac
Aphanomyces_invadans	ETV93936	MEPPPPSRQTTVPCRIALSGWILMTAASGRDLIGQNRRYPDSSGIKNLSQHLNAVWKHKHFIPWFASMTGIKHRVGMTADMSGCHVEVEEVPTTARRMSVHSIKSDSYFMGENIVRSIAPQRLVLIMVGLPARGKSFVVRKLTKYCQWLNLPTRIFNAGDYRRQASLKGASAAFFDSNNAEAKQIRDDLAMTAVENLIQWLEEGGQVAVLDATNTTKERRALVWDKFKNMENTQVMHIELVCDNPALLEANYLRKLKNEDYAGMDPQVALDDFKMRVEQYEKVYETLHDSENDGKVCYCKVYNAGEKVLARLCQSFLPSQIVSFLQNIHVHPRKIWLVRPGPNENGKLGILGGDEELTEEGHVIGAALGKFMANAVQQNKGFVDVWSSPMKRATQTAAY…	PF00245	332	501	2.95e-24	AP
Aphanomyces_invadans	ETW08178	MTVTSRMAHATPASFAAHIHDRDLESEIADQYCANANLDFSLGGGKRHFIDAFLAKLKPAGYTITLDKTELEAYRAANEAKGTLRMFG	PF00245	3	73	7.23e-16	AP
Aphanomyces_invadans	ETV95569	MADDGDSVCTPQVAGIGPMAPVLSRTQSDMTSRGPLHRRRFLNKSSKRALLFSPDEGGKRSRSATTESERSPPRPITSKGKLFDRDESCEWNELPPSLVPTNLEHRSHSCPGPMPTLEVYVPLLPLIKSSKLPDLNVISPATVQMLLDGSFNDVLHGFHFIDCRFDHEFVGGTLQGAKSLMLPQDVEAEFFHPKAYLTSKRTALILFCEYSAQRAPKMYRFSPPPPSMTTLDRARHIRNLDRRLHADKYPTLHYPELYVIDGGYKHCFESHQGVCAPPASYVAMDHPDHVEACKKALSGLRSSWKKLRTPSKASPKWC	PF00581	135	269	2.7e-39	CDC25
Aphanomyces_invadans	ETV95570	MADDGDSVCTPQVAGIGPMAPVLSRTQSDMTSRGPLHRRRFLNKSSKRALLFSPDEGGKRSRSATTESERSPPRPITSKGKLFDRDESCEWNELPPSLVPTNLEHRSHSCPGPMPTLEVYVPLLPLIKSSKLPDLNVISPATVQMLLDGSFNDVLHGFHFIDCRFDHEFVGGTLQGAKSLMLPQDVEAEFFHPKAYLTSKRTALILFCEYSAQRAPKMARHIRNLDRRLHADKYPTLHYPELYVIDGGYKHCFESHQGVCAPPASYVAMDHPDHVEACKKALSGLRSSWKKLRTPSKASPKWC	PF00581	135	254	1.66e-43	CDC25
Aphanomyces_invadans	ETV96875	MTMLDAPLEVVLYYRYVHISDVGALIASQEHLCQALGLQGRVRISEEGINGTLGGAPASIQGYVDAMESSPEFSGLNIDWKRSDGMGTMPFHDLLVRRVKEIVSIELPDEACNVANTGIHLSPEDFHAALQDATPSTTAIIDVRNNYEYNIGHFHSALNPSTRRFGQFPHWVRDNLDDLSTKNRILMYCTGGIRCEKASAYLKHLGLSNVYQLKGGIHRYLEAFPDGGAFLGKNFVFDHRVAVASSNDAVVGRCESCGSAHDDITGIRCSYCRMHVMLCSACGEQPSSKAATRVFCSEHKWLGEGNAAELTAKIAALERQLKEHAGPNGKGRRRSIRKQVDAIEETLAGLQQRSRPWTTLT	PF00581	10	285	1.18e-105	CDC25
Aphanomyces_invadans	ETV99259	MAAMVTREFRLKMARLVDRITAKELVEILKNPEAKSAVRIVDVRDVDFAGGHIRGAINVPEEHFHDDDEVDNFVEEMKSVPTVIFHCMMSQVRGPFCAGRFQSRMNVVLEDAAVKPKVLVLTGGFQLFRQNYSHDDELVEGVPKEED	PF00581	19	128	6.73e-26	CDC25
Aphanomyces_invadans	ETV99260	MAAMVTREFRLKMARLVDRITAKELVEILKNPEAKSAVRIVDVRDVDFAGGHIRGAINVPEEHFHDDDEVDNFVEEMKSVPTVIFHCMMSQVRGPFCAGRFQSRMNVVLEDAAVKPKVLVLTGGFQLFRQNYSHDDELVEGVPKEED	PF00581	19	128	6.73e-26	CDC25
Aphanomyces_invadans	ETW00149	MLPRKLLALPRRLAHPWRHRDQIHKAVSIQALPRSNCAGACRGFSTAASPNAQPLGSRPGTDHSTITFAHEDQQYLSFYKYATVNPVDLPHLRKSMLQEWRAMGVLGRVYIAEVGINAQITVPVSQHAIFRSYLQSHPHPLFHGVFFNSGGELNDENNDRQPFHTLHVRVRSHLANDGLNIPLDMSNRGQELSPREWHDALDDPRPKRVFDCRNYYEHDVGRFDHAERIMVETFKETFATLDEMLQDTPTDTTCMIYCTGGIRCEKVGAYLTQKGYTDVKRLEGGIVHYAQFIKQHTDIQSKFKGRNFVFDQRLSNINTAITDDVLAHCYTCGQPCNTHTNCSNTMCHGLILQCANCAISFDGACSLRCQNMKHVMDQQSREQRRTFAQQYAYQFQHHL…	PF00581	76	396	3.26e-90	CDC25
Aphanomyces_invadans	ETW00150	MLPRKLLALPRRLAHPWRHRDQIHKAVSIQALPRSNCAGACRGFSTAASPNAQPLGSRPGTDHSTITFAHEDQQYLSFYKYATVNPVDLPHLRKSMLQEWRAMGVLGRVYIAEVGINAQITVPVSQHAIFRSYLQSHPHPLFHGVFFNSGGELNDENNDRQPFHTLHELSPREWHDALDDPRPKRVFDCRNYYEHDVGRFDHAERIMVETFKETFATLDEMLQDTPTDTTCMIYCTGGIRCEKVGAYLTQKGYTDVKRLEGGIVHYAQFIKQHTDIQSKFKGRNFVFDQRLSNINTAITDDVLAHCYTCGQPCNTHTNCSNTMCHGLILQCANCAISFDGACSLRCQNMKHVMDQQSREQRRTFAQQYAYQFQHHLVPNGRIRPGPPARTPSGGHRSFS…	PF00581	76	373	5.06e-79	CDC25
Aphanomyces_invadans	ETW00502	MPESAAPLSPIGQGDAKRLKSFDSGVPIEYHVILFYKYVEVPDPTAEKTAQHDKCVELGLLGRSLVSEEGINATFAGSLEDINKYVEYMCAHPVFSMTTEDFKRSMVVSTPPFSELVIKYVKEIVSTGGAVAPPPVTMTDEERGYLTPQQFHAAMAAKDANTVVLDVRAHKEFLVGHFQDALDPQVKNFSEYYTFLDHHIPKFKENKPKVLMYCTGGIRCEKASQFLRSRGVTDVHHLKGGIHKYLEQFPDGGFFKGKNFIFDKRVLMGPEQSDVVGTCIECKASYDTFNGGKVCSVCRDLLLVCDSCYAARHGEVHCGDHQYLKNCYFTFIQYFTAAELEAQVAGLEQVYTALLDEPDLAKRSKNKRRTVRKQIEKVKARLEAVQADPAVVETRRGFH…	PF00581	30	318	2.44e-82	CDC25
Aphanomyces_invadans	ETW10068	MSLKAGTHNKPKAAMTIMEKRLPQNPKYKDTQSRLDTGSTVNKVRLISSKEFLKRRDETFRRVTPRCLAELFSEYEDTGKGDAAAPELVARMVKNADGEYVMERQVSDDNQEHAGPRIVSYDAEEGENYDVPYLILDTRPREDFAQNRIHRSKSFPTAFLCRDQFLPEMHQFKNQESKLIVLYCMDEKLSIQSANLLGQKGFDNIYVLTGGLCEYAALFPEHVEGTLPPRPKSTGRDTAKKPSRDLYKSGTALTSSSVKSVAGSMRKKPDGDSDVSSIASHQSVAESIISKATMRKASIKHGGSGSRGSAAGGNSNFR	PF00581	133	212	5.71e-10	CDC25
Aphanomyces_invadans	ETV90149	MVGHCAFRDRRHSSAHKHTRPMDSVIEFVPRVVYYTSFSEGATPRSTSDVVYFSIDRQLLYTNFYLDFGPLNLGHTFLFSQVLNDELSRVKPLGKKLVFYSSTDGKRKANAICILACWGILYNRMTAADAIAPFQKMLPTLPPFHDATPTMCVFKLTVLDCLCGLEKALRHRFLDTATFCVDEYQHYEQVENGDLNWLSPKFIAFAGPHDVYRHTAEGYISLTPEHYVPYFKSKHVTLVIRLNESLYDESRFKAAGIDHLDLYYPDGANPPNDILDRFLAACEATPGAVAVHCKAGLGRTGTCIGAYLMKHFHFTAKECIGWLRLCRAGSVIGPQQQFMEAIEARMWSYKTVAHDTESTSGHKVLAPTVLHESSPAKAKSMALSMVKASTPVTANIIVP…	PF00782	178	351	1.61e-117	DSP
Aphanomyces_invadans	ETV90196	MDSVIEFVPRVVYYTSFSEGATPRSTSDVLYFSIDRQLLYTNFYLDFGPLNLGHTFLFSQVLNDELSRVKPLGKKLVFYSSTDGKRKANAICILACWGILYNHMTAADAIAPFQKMLHTLPPFHDATPTMCVFKLTVLDCLCGLEKALRHRFLDTATFCVDEYQHYEQVENGDLNWLSPKFIAFAGPHDVYRHTAEGYISLTPEHYVPYFKSKHVTLVIRLNESLYDESRFKAAGIDHLDLYYPDGANPPNDILDRFLAACEATPGAVAVHCKAGLGRTGTCIGAYLMKHFHFTAKECIGWLRLCRAGSVIGPQQQFMEAIEARMWSYKTVAHDTESTSGHKVLAPTVLHESSPAKAKSMALSMVKASTPVTANIIVPGRSAIKQTMTLPTRVVPGSTS…	PF00782	157	330	4.64e-118	DSP
Aphanomyces_invadans	ETW01325	MTAISVVDGVALAVLGDDGSPPHTDGEVWVNCSDDKDNVIRYTRFFADFGPLNLAQTVRFCLRLNVFASTGRVVCFTKRRDRHHTANAAALLALYAVLIRGKGAQEASRPFDSLDLPPFRDAAHGVCTYGISVEDCASAVVKAIQTKLWAIDSFDVAEFERMAMVEHGDMTWMVPGKLLAFSGPLAERYEFAPGKFTLRAQDYSKLFHEMGVSTVGERCDLIGLRTVAGVVRLNEQCYDRKKFVHAGIHHVDLIFPDGSTPTDGILDKFINICERERGAVAVHCKAGLGRTGTVIAAYIIKHYHFTANEAIAWCRLCRPGCIVGPQQYFLAHKQASLWAQPTCSRPPSKSKRPSVARRPRSRQSSD	PF00782	153	340	2.1e-106	DSP
Aphanomyces_invadans	ETW04168	MSAHFRASPDSSPARGGAAPVLIEFVPNKLYYTSVSALPKSTEDMLYFSIDNQLIYWNYCLDFGPLNIGHVFRFHDIVQDAFAQAARVSATTKVCLFSSTNGQRRANAVCLLGCWGILFHGMTAAAAWAPFSDLRFPPFHDATDFECTYDLSIKNCLDGLEKAKANQYINTATFNVDEYQFYEKVENGDLSWVSPKFIAFAGPHNKFSNKNGQITLTPEHYVPYFKKMNVTLVVRLNDKCYDRNRFVSAGIDHLDLYYPDGTNAPMHILKQFIEASERTPGAVAVHCKAGLGRTGTCIGCYMMKHEQFTAREVIGWLRLCRPGSVIGPQQDFMEEVQDFMRSAVDLPTEEMDDKADVAAAHNSPLKHKSEGSIMTSMKKGALTLLMPGKTVGRPAPNKK…	PF00782	173	343	1.39e-117	DSP
Aphanomyces_invadans	ETV91237	MAAPAKEQTSPPWNPPDHWDDVDKLGDAIPMGTSAGTLAKLVAARVPLDAKYTTPVGEQWTPSHLLEECQARKLAVNMVIDLTNTFKYYDGIAEFQAKGVEYVKIKVEGFADVPKEDIVQRFITVLSTWEHKLKQRKTEVVSEDEMTPVVIVHCTHGLNRTGYLVARYLIATRGISVKEALATFTAARPPGLIKHMYVKTLYNMFDQGGDIVLPTLPHWALHKYDRSKNELAAANNMPRIASTQPFDRKQHRLNESNLRRPPANWTDPPRMGDVVADSPFLPMRTLLDDSFDHGADPWTPDVFVAEQALRGHDVRLVVDLTNTTKYYNGPSAFAIHGIQYEKFALEGFSAAPSTASVAAFLDLVDAFEKTHPNAGHLALHCTHGLNRTGYLVACYLITR…	PF00782	264	430	1.78e-47	DSP
Aphanomyces_invadans	ETV94297	MPKHRKSKFVRREDSSFWHVITMPIAAQRSLRLDDTMSSFAVQHDVTKILDGLYVGGRGVVDDLMAIQSLGITHVVNCTEDIPNFFDDTLEYLRVPVPDDPESPIDEYFPVVVHFIQNARDKGQTCLVHCSHGMSRSATFILVYLIERHGMSVLEALQYTRTLRPVISPNVGFMSKLLDLERHTHQLCSVDLQKYRKDRFAAIEELVMLSPANERVVDA	PF00782	46	179	1.49e-51	DSP
Aphanomyces_invadans	ETV94298	MRDLEQRLCLHEACRHVLIYSHVVDTLEYLRVPVPDDPESPIDEYFPVVVHFIQNARDKGQTCLVHCSHGMSRSATFILVYLIERHGMSVLEALQYTRTLRPVISPNVGFMSKLLDLERHTHQLCSVDLQKYRKDRFAAIEELVMLSPANERVVDA	PF00782	14	116	1.8e-35	DSP
Aphanomyces_invadans	ETV95534	MDRIQAAIKRQSKAATSSGGRRLLQWTDHEWKVFQKTPPFGGLVERLVPIRPPLSTLYEVHYDTTFKGATPTDLMEALIEQAKRGNLLNVATVIDASGNGLYYHERGEWNDWDVEYVKLLADPDADAGHDASPTDIVPSKSFVGKFLQSVQQHFAGDRRDENIAVFGARGYNTAAFLIVCYLVELKGMSLNDALETYKRSNPMGIYSTPCLEGLYKRYYSTLKPQGLRIRRSDPPSWDPVAVDDSPEVVGADILTDEDMAHPFVRSSHAPPPSAPVQPHHAPPNAASASATSHQLSYRPAVAPVFRMPEAKKAPTKKRKIRTWEDEVEPFAFGQAVPVASAEHERLVAVIAELTGGASDGFPGCEATSLTMIHIRDPAKGELGTLTKEYLVTWRARGKR…	PF00782	35	216	1.93e-28	DSP
Aphanomyces_invadans	ETV96515	MWLNEAVYDPSPFVQAGIAHLDLEFPDGTKPPRDILKQFLTAFAATSGAVAIHCKAGLGRTGTCIGCYMMKHDGFKANNTIGWHR	PF00782	3	85	1.06e-47	DSP
Aphanomyces_invadans	ETV97504	MEMKRKHESPSLAASDIGTTATNCRSPPSSQHKIQLQHVASNNPKARKRTPSLITTPFSDDLSEWDAVNQESLSDAAAQVSPPTSRKLSLLLDEAPTKHPQSPNSIEPSPKMIPSSRELLPSPRTPLPSKENDIPTPSTSSTSFPPKRARNRNPGNLLLDLSHMAPVASPTKTMDFTNVCSQVTDFLFVGGASVASQRDVLEQHGITHVINCAASVTPNYFPHVFDYYRLRLRDHATQDIHQHFYSIFQFIDMARSRRGKVFIHCVKGISRSPAMAIAYLMAREQLGLYPALELVRSSRPVIDPNAGFIFQLNEWDSLRRLHTKQPITLFRVDMSRGDVDGVPDVPLPDYPLIIGPVQADHLVASSPSSNPLHDPPQIHEDHAAACFVVCSLETKYCSL…	PF00782	180	314	1.67e-60	DSP
Aphanomyces_invadans	ETV97505	MEMKRKHESPSLAASDIGTTATNCRSPPSSQHKIQLQHVASNNPKARKRTPSLITTPFSDDLSEWDAVNQESLSDAAAQVSPPTSRKLSLLLDEAPTKHPQSPNSIEPSPKMIPSSRELLPSPRTPLPSKENDIPTPSTSSTSFPPKRARNRNPGNLLLDLSHMAPVASPTKTMDFTNVCSQVTDFLFVGGASVASQRDVLEQHGITHVINCAASVTPNYFPHVFDYYRLRLRDHATQDIHQHFYSIFQFIDMARSRRGKVFIHCVKGISRSPAMAIAYLMAREQLGLYPALELVRSSRPVIDPNAGFIFQLNEWDSLRRLHTKQPITLFRVDMSRGDVDGVPDVPLPDYPLIIGPVQADHLVASSPSSNPLHDPPQIHEDHAAACFVVCSLETKYCSL…	PF00782	180	314	2.24e-60	DSP
Aphanomyces_invadans	ETV97506	MEMKRKHESPSLAASDIGTTATNCRSPPSSQHKIQLQHVASNNPKARKRTPSLITTPFSDDLSEWDAVNQESLSDAAAQVSPPTSRKLSLLLDEAPTKHPQSPNSIEPSPKMIPSSRELLPSPRTPLPSKENDIPTPSTSSTSFPPKRARNRNPGNLLLDLSHMAPVASPTKTMDFTNVCSQVTDFLFVGGASVASQRDVLEQHGITHVINCAASVTPNYFPHVFDYYRLRLRDHATQDIHQHFYSIFQFIDMARSRRGKVFIHCVKGISRSPAMAIAYLMAREQLGLYPALELVRSSRPVIDPNAGFIFQLNEWDSLRRLHTKQPITLFRVDMSRGDVDGVPDVPLPDYPLIIGPVQADHLVASSPSSNPLHDPPQIHVPHFPMVAQ	PF00782	180	314	2.89e-61	DSP
Aphanomyces_invadans	ETV97909	MSTKINNGLFMGDIDAAQDSEFLSLNGIEFIVNCVPREVPNVFESEGIRYFACDMAEQPEGILFDLRNADFVDLIDFIDHAVQSSLSLLVHSLDGMSRSPCVMMAYLMSKYHWSLDKAYEYVKMKRPDIAPHNAYLDQLAMLDAQLQKKHRAPEKKRNEWDPAHTDPKTDELVLVNTFLNVTNGIALPHDSAPRKLKKKRLVWIDLCPHIRKGNPHYDFTKLERPPSASYSSLIAGNGWVDTEAAPMSQRPSTSPAASRVAMESRAVHDVDLSLSEDEEHERLTDPKEDDSWDLSLSDPGMSHDTDFDKPLSSWVSARQVPPPKSVQQPDKRVVHDSMPLFDKQQQHEPEQPRQVFQPPPMQHRSSFPSHHIKLSKAAPAAPASYQLHDDLSQNQHSPT…	PF00782	3	139	2.82e-30	DSP
Aphanomyces_invadans	ETV99160	MQGSPSQRSPSKTSPKRSRENSAATSGGGLSPPKPGVVGPREWEKTLTVKCRLCGGPKCRRCSESAALAKANNPVHGLHSDWATDSMLGMMRPSTRLFQTYRLVEQFQKLKIKAVFNLTLPGEHPYCGDGLVESGFPYDPEADLMAHNIQFYNFGWEDMTTPGLSFMVDLVKVMTGVLSYANQKLAVHCHAGFGRTGLAIACALVFQHDISPQNATDIVRRGRPGSVQTPGQLDFIRQFYDYVHGSKLVFAMPSIHDRFTLQAVAEREGRQYVHARPTMGVAPPKIVTFLCKSLEAAASRSARSICMIYVTHLPATSDGSMASHFEHMKILLGSDSDMPLGQAMVVAADELWPHKVKMNTGELSNETIPPECLSGLLLDWLEHLQVPIVEDTKVLATGA…	PF00782	73	276	1.42e-86	DSP
Aphanomyces_invadans	ETW00550	MEALYERQRHHPPVSACPDLARVRTANADFHLYVGSADAAKNSLLMQERGIGAVLALGTKALSTATTIVIDILDMEEAFLMQHFDQCFSFLKLQEQHHTPTLVHCAYGQSRSAAICVAFLMHHEHLSLRDSYDRVQAARPCIYINSGFLAQLELFEAMQCHLVGTSSAHATYRLRYAYERRLRGGSVAMVSQLAVDVTSGAKKIYCKKCNLHLGSHDNIVHHNHKNLNHASSCGVLHVEPLAWMQLEPDAGKLTCPRCNSKVGQHSWMGVKCVQGTFSQPAIQLSTAKVESR	PF00782	31	154	4.9e-39	DSP
Aphanomyces_invadans	ETW00551	MEALYERQRHHPPVSACPDLARVRTANADFHLYVGSADAAKNSLLMQERGIGAVLALGTKALSTATTIVIDILDMEEAFLMQHFDQCFSFLKLQEQHHTPTLVHCAYGQSRSAAICVAFLMHHEHLSLRDSYDRVQAARPCIYINSGFLAQLELFEAMQCHLVGTSSAHATYRLRYAYERRLRGGSVAMVSQLAVDVTSGAKKIYCKKCNLHLGSHDNIVHHNHKNLNHASSCGVLHVEPLAWMQLEPDAGKLTCPRCNSKVGQHSWMGVKCVQGTFSQPAIQLSTAKVESR	PF00782	31	154	4.9e-39	DSP
Aphanomyces_invadans	ETW00841	MSTEKKENATMAHVAVYHVSLAYNLIMNKATSRTWWTRITDNLILGALPLRDRGHLAQLKEEERVAAVVTMNQPYELQPSILGIPVSPDDWHDAGIAQCFGHTQDFSPPTLATLIECVEFTKQHIDQGDTVYVHCKAGRGRSTIVVAAYLMQANGWPVDEALAFIKAKRPHIALQKPLLHEYSKHLAAQHTDVSKV	PF00782	35	185	1.44e-51	DSP
Aphanomyces_invadans	ETW01358	MLSTHEERVEEGALADDSERADVSRQNAKKPMKGAFRKFWQGMLTQKYLQHDNQPAQVLPGLFVGSVGAGANLDALCALSITHILVASETVAFTFESHGRFEYYRVSIRDVSSARISYFFEESNAFITGGLKDGGKVLVHCFAGQSRSVTLVMAYLIAGRHMSFEAALELVRQVRPQARPNHGFAVQLKAYARQHAAAIPHDCV	PF00782	55	189	3.29e-52	DSP
Aphanomyces_invadans	ETW01359	MLSTHEERVEEGALADDSERADVSRQNAKKPMKGAFRKFWQGMLTQKYLQHDNQPAQVLPGLFVGSVGAGANLDALCALSITHILVASETVAFTFESHGRFEYYRVSIRDVSSARISYFFEESNAFITGGLKDGGKVLVHCFAGQSRSVTLVMGRHMSFEAALELVRQVRPQARPNHGFAVQLKAYARQHAAAIPHDCV	PF00782	55	184	9.59e-47	DSP
Aphanomyces_invadans	ETW01360	MLSTHEERVEEGALADDSERADVSRQNAKKPMKGAFRKFWQGMLTQKYLQHDNQPAQVLPGLFVGSVGAGANLDALCALSITHILVASETVAFTFESHGRFEYYRVSIRDVSSARISYFFEESNAFITGGLKDGGKVLVHCFAGQSRSVTLVMAYLIAGRHMSFEAALELVRQVRPQARPNHG	PF00782	55	183	8.97e-50	DSP
Aphanomyces_invadans	ETW01657	MGTATVADIVHEILEAESLPIPSSSLLALIQTLVDHAEHLEQTVSDLNEQLDNLREQVTLGNAATVIQAGFRGAKDREIIMRAKKFQQQGTRVLKKYLLKKDRVPGLHKLDTLHGDIAPNFRRLKGSPIYGGAQPSEDGIKHILDIVAADGYSKVVWVTLREEAVIFVEGTPFTARRSGKLNDNDLVPGMTGHNITVLESTLKNSLVDQLKSSDHRFEYWHEPTLLCNELAVTTVDPSHVLTLPELMSSIQHTRIRSITYYRAPIDRENFPEHSILDQLVEWIHNADATTAMIFNCQKGRGRTTTAMSLAYLIWSAPLEMQSFVSTHAHPEVRLVRAMTMDPRNVDYKLGLYKVILALCEKLEHGVRTKGWVDKVIDDASAIYNIRLVIDEYRTKSLEE…	PF00782	463	752	1.04e-45	DSP
Aphanomyces_invadans	ETW01747	MGQRASSPAAVSTEAFGIVPSAPRKSIGGGRRIQQSAQDVDPPSRKERLAVCAPLLSEIRSWLFVAGHRVQWPQQPHCLVNLASEVPFEPVNPPPANIRHVLTLALRDGATQEIVPFLPRVLDAVQTARSAKDNIIVLCQQGVSRSCATAIAILMCRESLSYEQAFAQVKAARDVCSPNAGFICQLMELHAQRLDPAKRPQVFRYVPHALHDLTTKVLKPCWFSPHTRIHAPPSHVQRRSSCIYLYPVDSLMAYLWRGQDAKEADVALATQDFHKWYLHLWSEPNLPNIVVQWEGRESTAFLAWIQSSRSEGAILVDYDDVAWSTPSLVHQDEDTTASAGSSLHPLPSNAKPQFRVMESVDDESWELLRDYDSSDLLPHLVGWLHVPGDCDYIWIGDAC…	PF00782	80	188	3.7e-23	DSP
Aphanomyces_invadans	ETW04634	MMATAPTIPATNVKKCTPGQRNKPPCLALQPSLVQDNLPCEVIPKLWVGSVHAAFNFEAIKERKITHVLNVSGTIATYPHEFTYLTVDLRDKDYTNLLSCIPIATVFLESGMQQGGILVHCAGGRSRSPAIVIAYLMSALGHSFDDAISKVRIARPVVQLNSGFEDQLRCFEKAKRDVYAAHQLLLQTKIVRARLRRSQLLDVDYIPTPKSSTHASKKASSDVRMLLGTLPRGFYLSRPSSPKDQQFIPPLRTMGTQYGCAACGTLLYCAANVLRHNDTTDAALWTVAIDRKRAISCPETPRGRHGAPLPVGRPFADNEFDEDDDETLQQEMLRSTIATREQSAKQAQHAVVTPCDDDLDATLGAAIHDVELRSGTDGNTLKSVPAGKDNAVAAQVRDS…	PF00782	39	169	1.61e-47	DSP
Aphanomyces_invadans	ETW05201	MADNGAVFQDEFDGEHDDEYEEVEEAADDMPMHISGRVYLGSIDAATNVSALKAKNITMLLSLLSKDNKTNLPIDHVHHHVRVDLEDDLESPLFIHLPFLVNCINEFLAREEDGNVLVHCLAGVSRSASAVAAYLMARDSVDANDALNVIRFVQPFGRPHSPIHGWFRLSRPWVDPNPHFREVLDMFHRVLSHAHVPMTELAPLTLPHLHFHSSFVDPICIHQTKTLTIRLECDVLGDSKSHLASIYPFSTVVAVTDNASTPFAFLVITAIDHVSVEDLTAAHAQGEGLPAVADLQATLRQFYAPDQLGPGTNCHVYSFRLVTPVSPVH	PF00782	37	184	1.87e-33	DSP
Aphanomyces_invadans	ETW05202	MADNGAVFQDEFDGEHDDEYEEVEEAADDMPMHISGRVYLGSIDAATNVSALKAKNITMLLSLLSKDNKTNLPIDHVHHHVRVDLEDDLESPLFIHLPFLVNCINEFLAREEDGNVLVHCLAGVSRSASAVAAYLMARDSVDANDALNVIRLSRPWVDPNPHFREVLDMFHRVLSHAHVPMTELAPLTLPHLHFHSSFVDPICIHQTKTLTIRLECDVLGDSKSHLASIYPFSTVVAVTDNASTPFAFLVITAIDHVSVEDLTAAHAQGEGLPAVADLQATLRQFYAPDQLGPGTNCHVYSFRLVTPVSPVH	PF00782	37	167	1.18e-37	DSP
Aphanomyces_invadans	ETW06118	MAADGPTKVMDYVFLGGRQQAKNRELLESLGITHILNVTPTRKVDPVAGVPNFFEKDNAFTYRRCALFDNQGEDILTSLDGCIAFIDQAKFHGRILVHCKAGVSRSAAIVLAYLMKTLAMPFADALSLLQQKRPMVNPNASFRAQLQAFEKRLNLVPRPSTSPPSNESSSLEAIGPQLPPHLKRRAMEAAAGSNEAADAPTTSKKPKLYE	PF00782	6	147	2.07e-56	DSP
Aphanomyces_invadans	ETW07619	MDFPADARPISTFSMVESVTRSRMLSLPPLQQVTPQWLFNRLQTQGGLTLVDTRGFKCYEHSHIWSFINLPQPLQTASASTPIFLSSLDGVCPLPDSAQRSWNKRKLTDVIVYDHFGMYTPSSWSMHLATLLVQERIVTSVKLLRGGMQAFQRDYPFMITGRKDSHPVPALSTPVKTTVVVDTLPRIDRTADETSQATTTHALTFPNDIVPGFLYLGNVWQASQPEILRKMGITHVLSVCEIAPSNPMPRITYMTVSPSSLYESFDRCYVFLKKARKTGGKVLINCVSGVSASPTLAVYYLMRSERISLVQAYNDVLACRPLMFPSVACMFMLVESELCRCGVASIQSTEAMDALQSGALNDDRPWQPQVKLSTQLSMFFLGRCNDRYVQDNMALLFGD…	PF00782	206	325	2.62e-33	DSP
Aphanomyces_invadans	ETW09207	MTGWSDGGKKKAKLPPKYAASRSRKVAAGHTDEPQALGASSKSTKPSDTRRVQVKPKPLYRSSSEGSGHLRIKQKEKEAKERASDYSDGSFLDAMSSWLSRFLGFHTTPHSMDTILPFVFLGNDHAASDLTGLRKAGITHVCNVAAQCDIHFPNDFHYLHLRLLDNPTQQLAKHLQAASEFIHRAKHADGRVLVHCVAGVSRSACVVVAYLLEHCMMPLVQAYAYVKRKRPVMCPSTAFRMQLALYEIALFESSSVLSSHDPDWDFYELNMYRQAKLGRRR	PF00782	112	243	1.56e-55	DSP
Aphanomyces_invadans	ETW09394	MNVPKENPEEGTFNAFDEAAAYIEDALKAHKRVLVHSTYGRSRCCTLVVYFIMKAERVPLVEAYHRVLLGRPQMMPRDAILDILLQKERLLYGTSCFDEPYAEEEYRARLKHLVRGGLLTSEGQAQLTAAISNIHDMEVRQLAAKNKTQSVEAATSTAARQDEFSTSNSSSKRTVPESSVTCRWLFNRLQSGTGMLLLDARSRVDFDDDCIPTAISTPAPTNPSMETLDGVQKSLLPEQTHLFSAKKRKLREVVIYGYAVKVTLKEISTKSKPWLYVLGGLLVAEGLVTSVRYMDDGFTTFQFRYPFYTSRFLFNSLTNDDENGHLLARTQSGTHNVNYPNEILDSFLFLGNMWHAQSPSVIRNLGITHIVNASLDTNNVFDEAGVAYHEVKIKDDIHA…	PF00782	340	475	1.83e-43	DSP
Aphanomyces_invadans	ETW10255	MTADLMRATAAVSVAAGIVYVAFQLHLLPRSIASVVSKVYFFPTWPLTYLSRRTAYYTLVDSHVFVGAAPMEFMGHVSQMASRGVRGVVNMCDEYEGPVHAYKKAGIKQLRLPTPDHTEPTLDDIRQAIAFIELHKSQGARVYIHCKAGAGRSAAVAFCWLLQSTGWSPEEVQQYLSEKRRVRRSLKSQPTILAFYRSLPSPPSARPISAFPSQ	PF00782	56	198	5.14e-57	DSP
Aphanomyces_invadans	ETW10256	MLETLANMALGAAVVVAALAVVYVAFQLHLLPRPLASIAGKLFIFPMWPFTYLARRSNYYTEIDDTVILGAIPIVWMGHVSQMVSLGVRGVVNVCDEYGGPIATYKKRGIAQLHIPTVDHLEPTLDDIVKAIEFIEYYKKLGARVYVHCKAGSGRSGAVAFCWLLKSTNMSLEDVQEMMCAKRRVRRKLFKQASVLAFYNTLNHPTTMASPVESV	PF00782	59	200	3.68e-50	DSP
Aphanomyces_invadans	ETW10257	MLETLANMALGAAVVVAALAVVYVAFQLHLLPRPLASIAGKLFIFPMWPFTYLARRSNYYTEIDDTVILGAIPIVWMGHVSQMVSLGVRGVVNVCDEYGGPIATYKKRGIAQLHIPTDHLEPTLDDIVKAIEFIEYYKKLGARVYVHCKAGSGRSGAVAFCWLLKSTNMSLEDVQEMMCAKRRVRRKLFKQASVLAFYNTLNHPTTMASPVESV	PF00782	59	199	1.07e-47	DSP
Aphanomyces_invadans	ETW03684	MKVLRNAISGSRHRYTQDGYDLDLTYIHDRVLAMGYPASGVEKTYRNDVADVSAFLNKKHQDKYYIYNLSERHYDGHKFGDRVDECGFPDHHPPPLQVLVDILNRMLDWYTRDPDNVVVVHCMAGKGRTGVVITCFLIVIGFFEDEYGISIYHKSDQDLLEYVQMVNGIFWKKRGQGVRYPSQARYVFYFIKYLSRLPYRPDRMGYRLPPLPRPSKLFLRQIVLTGVPYVDASGCSPFLLVHPAPSEHVPSKILYNSAWDTPQLESYSDPRAIVVFRTECIVEGDFLVRVYHSNSTAVLGKKESQLCHFTLRTDFVVTQPMTTRSLSYVLTKADIDDASDNKRFPDHFTIECEFEEVHQQQSHPQHLQMLPNPDMVSLRQLMPHDVREKEQFIKRGWLM…	PF00782	23	193	9.03e-61	DSP
Aphanomyces_invadans	ETW03685	MKVLRNAISGSRHRYTQDGYDLDLTYIHDRVLAMGYPASGVEKTYRNDVADVSAFLNKKHQDKYYIYNLSERHYDGHKFGDRVDECGFPDHHPPPLQVLVDILNRMLDWYTRDPDNVVVVHCMAGKGRTGVVITCFLIVIGFFEDEYGISIYHKSDQDLLEYVQMVNGIFWKKRGQGVRYPSQARYVFYFIKYLSRLPYRPDRMGYRLPPLPRPSKLFLRQIVLTGVPYVDASGCSPFLLVHPAPSEHVPSKILYNSAWDTPQLESYSDPRAIVVFRTECIVEGDFLVRVYHSNSTAVLGKKESQLCHFTLRTDFVVTQPMTTRSLSYVLTKADIDDASDNKRFPDHFTIECEFEEVHQQQSHPQHLQMLPNPDMVSLRQLMPHDVREKEQFIKRGWLM…	PF00782	23	193	3.3e-61	DSP
Aphanomyces_invadans	ETW09544	MNIKASSSQHHLHTPSSQHIVTTGVGSPKGAVSNCFHTGMPGTPTRKSAISNMSTSVMTLQLKKLVSKKKRRFIDDGFDLDMTYVTPRIIAFGYPAEHLEGMYRNHYKDVFSCFEHRHKDHYKVYNLCSERHYGKEKFHSRVAEYPFDDHNPPPLSLLIPACQDIFEWLAQHPDNVAAIHCKAGKGRTGVMICAFLLYSSEWVTAQGAMNFYGNARSLNQQGVTIPSQRRFIEYFALMCHADQFDTAAQHELRMTRADFQDLWDKQWQQPSLTDSPTLSPQSSLSSSSLSGSGAIDGDAMIAAVEAELQQLQPLAALPKVFPHLSLPKVNNVVLTSVTITGLYPKHRKMDNLRVEVQVGFDRSLVYDISAVGTPRVDVDDSASGEPTETLQIQCPEKRV…	PF00782	81	236	3.37e-97	DSP
Aphanomyces_invadans	ETW09545	MNIKASSSQHHLHTPSSQHIVTTGVGSPKGAVSNCFHTGMPGTPTRKSAISNMSTSVMTLQLKKLVSKKKRRFIDDGFDLDMTYVTPRIIAFGYPAEHLEGMYRNHYKDVFSCFEHRHKDHYKVYNLCSERHYGKEKFHSRVAEYPFDDHNPPPLSLLIPACQDIFEWLAQHPDNVAAIHCKAGKGRTGVMICAFLLYSSEWVTAQGAMNFYGNARSLNQQGVTIPSQRRFIEYFALMCHADQFDTAAQHELRMTRADFQDLWDKQWQQPSLTDSPTLSPQSSLSSSSLSGSGAIDGDAMIAAVEAELQQLQPLAALPKVFPHLSLPKVNNVVLTSVTITGLYPKHRKMGKNVPPSRTSWHRRMLTCMFIQTTSASRCKWALIGRWCTIFLPWEHPEST…	PF00782	81	236	9.82e-98	DSP
Aphanomyces_invadans	ETV92910	MLTFVGKWKKVDVEVTLSRDATVLELKKEIHARTRVLPHRQKLVGINHKGKPAEDHVPLRELVLKTPVHKFMLIGTVEDDIFVDPSSVPKETLPSVFADFGCAFSPGSAEWYKAKAINDLVDQFAAQIELIHPFRPGKKLLVLDLDHTLMDISATKTTNGIPMTRFRRPYLHEFLTLVYQHYDIGIWSQTSWTWIEIKLTELGMLTSPDYCINFILDKTRMFAMPTSDRFKTKPTKVKALPIIWRAFPNLWHAKNTLHIDDLVHNFALNPRNGIVISPYDCMQAHAADDQELAYLARYLIQVCAGLDDVSLVSHDNWASHRAT	PF03031	127	319	4.86e-63	HAD
Aphanomyces_invadans	ETV95275	MHRFGIAFDIDGVLIRGGKALPQAAKIIRELQQRQVPHIFLTNGGGCREEKKTNTLSQILGVPLRHEQMILSHTPMRDLAKKFGDSKVLVLGAYEVMDVAQHYGFKKVVSVQDLARHSPAQYPFLKWDPTPSPFPDDPIEAIVVLHDPIHWAQDLQIAVDVLVGGDPLGSGRPDGGKQTPLFVSNDDFTFSGAYPVPRFAQGAFTRCLQLLYEQHTGKPLEVQRFGKPHAVTYRSVLLSNRSGVHAGSNRFAEDVMQAQAAGPVERYYGIGDNPYSDIQGANNAGDHWTSVLVRTGIFTDTNHAEHPADVVLDAVDDAVQWILANETTSAR	PF13344	4	323	3.55e-78	HAD
Aphanomyces_invadans	ETV95276	MHRFGIAFDIDGVLIRGGKALPQAAKIIRELQQRQVPHIFLTNGGGCREEKKTNTLSQILGVPLRHEQMILSHTPMRDLAKKFGDSKVLVLGAYEVMDVAQHYGFKKVVSVQDLARHSPAQYPFLKWDPTPSPFPDDPIEAIVVLHDPIHWAQDLQIAVDVLVGGDPLGSGRPDGGKQTPLFVSNDDFTFSGAYPVPRFAQGAFTRCLQLLYEQHTGKPLEVQRFGKPHAVTYRFAEDVMQAQAAGPVERYYGIGDNPYSDIQGANNAGDHWTSVLVRTGIFTDTNHAEHPADVVLDAVDDAVQWILANETTSAR	PF13344	4	307	2e-82	HAD
Aphanomyces_invadans	ETW01270	MMRRHAMAKALKKKFGVVFDVDGVLLRGKLPIPGANQVLQHLHDTKTPYAIMTNGGGTTEEKKAEQLSDILKFDIPPTQLCLSHTPMRELVSTYENDMVLAVGKSCDKTRDVMEHYGFRNVVTVSDLHSHFPASYPDISVPKVPHHGKYDVHDFRAVFVLMDPIYWGREIQIIMDVLTSHEGKYGTVAEDAQHVNLYSACSDFQYVGEHHLPRYGAGAFRAVMEDLYFRTTGMKLRQTLYGKPERTSYLFAEKVLAKQLNPAAEELATIYMVGDNPYTDIKGAKAAGDVWKSVLTKTGMFQGVGNHVEHPADAVVADVGKGLQWILDDAQTHDKP	PF13344	15	326	2.02e-79	HAD
Aphanomyces_invadans	ETW06258	MMSTAAAAAIPHLNTANFDAWLNQLDAFLFDCDGVLWRGDAAIVGAKEAIALLRARGKKVVFVTNNSTKSRDTYVKKLESQGIPAVVDDIVTSASACAAYLKKTSVQGKVYVVGEAGLATEVSAQGFENFGLADNGKTSLPHPFKVDPAVGAVVIGLDRGISYYKLSYAATCILQNRGCKFFATNNDPTFPTDGAILPGGGACVAALQTAVGREPDAIIGKPNQALLQTILSTHSLDPSRTCMVGDRLSTDIEFGRRGGLHTLLVMSGCTTYEEKAAIADEHQRPDYYVEDVDVLNALAK	PF13344	26	298	8.75e-107	HAD
Aphanomyces_invadans	ETW06718	MAAAEASTKAALRGWCRDAEVKWRISDGTSVKEGDVVADLIALDKSKSTPVWSPEFGVVHIHATPTNEASDGSQEIGWVDICQHDVLTANRSMCQICLRRFEDGSANQTVKVIMNDGMAMQVSHSQAKKLDSDNITRMLKSAKLTLVLDLDHTLLHAVRLEDVVDSIDSYDDVLHFEIPGIPTPHVLKLRPGLATFLANLSAMYELCIYTHGTRKYAEKIADIIDPTRKLFNGRIISRSDTPDIGHKDLKFLFPSCDDSMIIILDDRVDVWRKNYENVFIIEAFHFFNTRAELNNASGGKDSAGGIRILPKGDTHLEKTFRVLQAAHARFYQAGADEEAQLRNQGRSVKRILYELRHEVLRGVNIVFSGVIRLDKPPEVDYLWKLALSFGAKPSMTMDN…	PF03031	138	287	1.46e-47	HAD
Aphanomyces_invadans	ETW06719	MAAAEASTKAALRGWCRDAEVKWRISDGTSVKEGDVVADLIALDKSKSTPVWSPEFGVVHIHATPTNEASDGSQEIGWVDICQHDVLTANRSMCQICLRRFEDGSANQTVKVIMNDGMAMQVSHSQAKKLDSDNITRMLKSAKLTLVLDLDHTLLHAVRLEDVVDSIDSYDDVLHFEIPGIPTPHVLKLRPGLATFLANLSAMYELCIYTHGTRKYAEKIADIIDPTRKLFNGRIISRSDTPDIGHKDLKFLFPSCDDSMIIILDDRVDVWRKNYENVFIIEAFHFFNTRAELNNASGGKDSAGGIRILPKGDTHLEKTFRVLQAAHARFYQAGADEEAQLRNQGRSVKRILYELRHEVLRGVNIVFSGVIRLDKPPEVDYLWKLALSFGAKPSMTMDN…	PF03031	138	287	2.76e-47	HAD
Aphanomyces_invadans	ETW06720	MAAAEASTKAALRGWCRDAEVKWRISDGTSVKEGDVVADLIALDKSKSTPVWSPEFGVVHIHATPTNEASDGSQEIGWVDICQHDVLTANRSMCQICLRRFEDGSANQTVKVIMNDGMAMQVSHSQAKKLDSDNITRMLKSAKLTLVLDLDHTLLHAVRLEDVVDSIDSYDDVLHFEIPGIPTPHVLKLRPGLATFLANLSAMYELCIYTHGTRKYAEKIADIIDPTRKLFNGRIISRSDTPDIGHKDLKFLFPSCDDSMIIILDDRVDVWRKNYENVFIIEAFHFFNTRAELNNASGGKDSAGGIRILPKGDTHLEKTFRVLQAAHARFYQAGADEEAQLRNQGRSVKRILYELRHEVLRGVNIVFSGVIRLDKPPEVDYLWKLALSFGAKPSMTMDN…	PF03031	138	287	1.92e-47	HAD
Aphanomyces_invadans	ETW06721	MLKSAKLTLVLDLDHTLLHAVRLEDVVDSIDSYDDVLHFEIPGIPTPHVLKLRPGLATFLANLSAMYELCIYTHGTRKYAEKIADIIDPTRKLFNGRIISRSDTPDIGHKDLKFLFPSCDDSMIIILDDRVDVWRKNYENVFIIEAFHFFNTRAELNNASGGKDSAGGIRILPKGDTHLEKTFRVLQAAHARFYQAGADEEAQLRNQGRSVKRILYELRHEVLRGVNIVFSGVIRLDKPPEVDYLWKLALSFGAKPSMTMDNFPITHLIIDPRRLGSKKHVEAVEMKNVVVVNPQWLVDSASEWSKQDEAKYAVKFILTSAQQDREAAEGASKAGDDGVGNEEAGQDAEATTSSRKGGEVVVPSSSDRPEGTEDPAATQESDKGGASSEIATFYDEIDH…	PF03031	1	150	1.09e-47	HAD
Aphanomyces_invadans	ETW06722	MLKSAKLTLVLDLDHTLLHAVRLEDVVDSIDSYDDVLHFEIPGIPTPHVLKLRPGLATFLANLSAMYELCIYTHGTRKYAEKIADIIDPTRKLFNGRIISRSDTPDIGHKDLKFLFPSCDDSMIIILDDRVDVWRKNYENVFIIEAFHFFNTRAELNNASGGKDSAGGIRILPKGDTHLEKTFRVLQAAHARFYQAGADEEAQLRNQGRSVKRILYELRHEVLRGVNIVFSGVIRLDKPPEVDYLWKLALSFGAKPSMTMDNFPITHLIIDPRRLGSKKHVEAVEMKNVVVVNPQWLVDSASEWSKQDEAKYAVKFILTSAQQDREAAEGASKAGDDGVGNEEAGQDAEATTSSRKGGEVVVPSSSDRPEGTEDPAATQESDKGGASSEIATFYDEIDH…	PF03031	1	150	5.29e-48	HAD
Aphanomyces_invadans	ETW06723	MAAAEASTKAALRGWCRDAEVKWRISDGTSVKEGDVVADLIALDKSKSTPVWSPEFGVVHIHATPTNEASDGSQEIGWVDICQHDVLTANRSMCQICLRRFEDGSANQTVKVIMNDGMAMQVSHSQAKKLDSDNITRMLKSAKLTLVLDLDHTLLHAVRLEDVVDSIDSYDDVLHFEIPGIPTPHVLKLRPGLATFLANLSAMYELCIYTHGTRKYAEKIADIIDPTRKLFNGRIISRSDTPDIGHKDLKFLFPSCDDSMIIILDDRVDVWRKNYENVFIIEAFHFFNTRAELNNASGGKDSAGGIRILPKGDTHLEKTFRVLQAAHARFYQAGADEEAQLRNQGRSVKRILYELRHEVLRGVNIVFSGVIRLDKPPEVDYLWKLALSFGAKPSMTMDN…	PF03031	138	287	7.99e-48	HAD
Aphanomyces_invadans	ETW06724	MAAAEASTKAALRGWCRDAEVKWRISDGTSVKEGDVVADLIALDKSKSTPVWSPEFGVVHIHATPTNEASDGSQEIGWVDICQHDVLTANRSMCQICLRRFEDGSANQTVKVIMNDGMAMQVSHSQAKKLDSDNITRMLKSAKLTLVLDLDHTLLHAVRLEDVVDSIDSYDDVLHFEIPGIPTPHVLKLRPGLATFLANLSAMYELCIYTHGTRKYAEKIADIIDPTRKLFNGRIISRSDTPDIGHKDLKFLFPSCDDSMIIILDDRVDVWRKNYENVFIIEAFHFFNTRAELNNASGGKDSAGGIRILPKGDTHLEKTFRVLQAAHARFYQAGADEEAQLRNQGRSVKRILYELRHEVLRGVNIVFSGVIRLDKPPEVDYLWKLALSFGAKPSMTMDN…	PF03031	138	287	7.99e-48	HAD
Aphanomyces_invadans	ETV90260	MGVEIWFVRHGQTDWNIDHRLQGHQDTPLNATGVGQAAATASYLAGIHSTTPFDAIVTSDLSRAHSTAEAIASALRIPMRKDAGFREHNLGRLQGLTAGEMSPSQRREYELLRTDLEFNGHGGESSMEMATRVRTTLKSLQQQHSGQRVVVVTHGGFLFHSYRWIREMGVDRSRDDERTPNACICIVDAANDTPSWRIVKWGLTHHLSVAAL	PF00300	5	204	1.27e-56	HP
Aphanomyces_invadans	ETV90646	MLLLPPSCSPMHINMVIRHGTRFPTTKVIQSIAAVTAKLKSAALTSSIPSWVESWAIESYYPIEESGMLADAGVDEMVGLGQRIRLKYAHSFPTAFDKTSYTFEHTWKDRTRESAASYTSTMSFHRVASRDWCRFAFGFFGGHQPVHYEVAAKGKDEELRFFDNCPVYEQEVERNLSATAQHDLFATSDALTQAQRHLQDALHIPSLTLKDLSAIYDACAFDVAVHGIFDHWCTLMPLDVLQVMEYWKELKQYYRKSHGNSMSVAIASPLLRDVVEAMVNFTTSPNEYGVQGHFRFAHAETLLPLLSLLGFQSNDPKLLATATPPYDRHFRSAELAPFGGNVAFVLYRCTHDSEPLVQVVVNERQVATPGLGCVLCPLSEWIRHFDHWAIPATFNQICS…	PF00328	11	362	4e-29	HP
Aphanomyces_invadans	ETV92561	MNMVAKAAAAACAILAASMMASAELRQVLVVSRHGVRGPYGPDDLPPTETNMQRYSKNKFPFPVKGTEWGTSNNDAELVTPKITKHGAQVIRRMGEYFAQHLYPSIAAASASCGDAFAYADDNERDYITAQEFLHGFLPTCADLSPVTNGTRLLFEQGQDPTATCPVASHSMYEGIVGASTTDNVARLFERQIARLNAVVDCCEPVVCNSTAADGCDLFHVPSTWTGKFYDPWHDSLSEAQFLSEWFLLQSLNNMSLPPSMALDDVVALGAIHKAHMDLVTNQFNSENFGSTLLVHLVASMQQTIQQSSPEAVARHRDDDGPHLLQSLSNTFLFYAGHDINLLFLKNLLRLEWETENWLADQPNPGSMLVLELHADRPHSTAETDFYVEAFFMAASPTQ…	PF00328	25	422	1.54e-22	HP
Aphanomyces_invadans	ETV93146	MASHSFVSSSIGSEEDPNHPGFQSRAQRRYVVGVCAMEKKSRSKPMQEILRRLVKKKQFDLVIFTDDMILNHPIEEWPICEAIFSFYSTGFPLAKAESYVHLRRPVLVNDLSMQHVLFDRRKVYEVLIRNGVNVPRHAIVNRDCPNPDILEESENYVIVNGVQINKPFVEKPADAEDHNIYIYYPSSAGGGSKRLFRKVGDRSSEFYPDVHHVRREGSYIYEEFLNTQGTDVKVYTVGPNYGHAEARKSPVLDGRVMRDSVGKEVRYPVILNSIEKDIARKVCLAFQQTVCGFDLLRVRGTSFVCDVNGWSFVKNSKKYYDDCGLVLHNYLLTALRYRHHRRSPSPRYKLSPKGGMGFSPHVGASQYATEPTPLLLNQAPPPHPDHHPFLPIRENSIAS…	PF00328	443	945	2.71e-24	HP
Aphanomyces_invadans	ETV93951	MASAANPPPAPTSDSLRVVIALSTHGSRAPAQGAATLCPANAANLNTYSVPFEQLTDKGMQQMVHAGAHTRDVYVESKHFLSPTLKKKTHFDAYFRADPSQSCGQSSVTFGYGLYPDSTSTTLGFPVPVPVVMQLLSNEHDIAVTHGPCRDTLDADVDNFDAHKGKDMLNAQASVLDQLSTACGRPFDVTTSPSKDLSVISDMMHADASQGLPSIFSPKLAIDVQTLALNQMLGRYLGSPRQVTYYLGGFPNLMLSQLNQAASLTETSPYKLYAYTAHRHLLHGMGFLLGWNFHFDGEPKADEYNTTALPAGTTLFIELHTANDGADPVVETHIWSPETIRTQVKLTKCSALACPLAEFNGIIDRHIQLTTTWQELCQYHPINQGSANGVGTAGDDLAS…	PF00328	16	334	1.86e-11	HP
Aphanomyces_invadans	ETV97447	MMQTIRSISHQVPPLEEGFVRVYICRHGETDYNSLGILQGRGVNAHLNKTGQKQAAKLARAFKDVPLNAVYSSSLQRASETASYIREGRRNVKGGEFVDLEEMSFGTMEGTTRTSNELLLQDIYAKWKRGQLNAAFPSGESALDVEKRGVTAIHDLVRSTDTNDHIAFVCHGRFNKIVLSSLLNIPLENPKLGQDNACINVLDYNRRTETYAALVLNYTKHLTAS	PF00300	22	206	6.61e-53	HP
Aphanomyces_invadans	ETV97465	MTDLKHVQAAFPLDEGYTRVYLCRHGETDYNVTLRFQGRGIDSTLNKNGEAQAKKLGLALQDVPLEGLYCSFLVRAKSTAAAIGVHHDLDPIVVDGLEEMFFGTCEGIKLDDLYDLWKSTVNAWVEGNLHVRWPEGESPVEVEKRGREALLRVLTPKAKHIALVCHGRFNKLLLSSLLYGDMTKVETIAQDNTCINVLDFHHDTKTFTPRCLNYTDHWNLDLQED	PF00300	20	207	5.37e-54	HP
Aphanomyces_invadans	ETV97508	MAKAAAVAFAQVALASMYDGWSVPDYCMATDTMTKVAIQPVTTTRSMELVQAQVVARHGARAPYSRVFCWETAASPVNAVWNCSTSSVWSEDIASPSNKNRGYGRLYKKQYLDGENVLPGTCAVGGLLPLGRQQHRRVGEFLRDAYIGHGPHKLFASSKLNTIPKHQLYLRSDDEERTLGSGHALVDGLFPYDPSDDVDAEHMLTWMTTDGATDYIDHKNDTSCPVLPYIVEQVQASPEWTSSAASVAALQAAFERVVNGTFSWDTCLECLMIARCNDLALPPGTTQDMFDGLIQHVQARKKLVLTYRDGWYAKVDMHRMWADVLHRMDAAMANPEDAPKLAITIGHDSTIMPMMAVLLGDRWDGGWTTYAGTLVFELYKEEKRQIDDTSAYAVRVVYN…	PF00328	48	399	8.31e-17	HP
Aphanomyces_invadans	ETV98538	MVTTRRGTGVDVDPASAAKSPKGLKSPRPEKSPKGAKAAGGKNHVAGDNSDAVLKHVLVLFRHGDRSPITTQVGKHLVMDAAEKDYWASKLPSDEHIEKLSKGAKVTGMEPHLPPPKAPRDGGTYPNGQLTVRGLQQMEEKGKGLRAHYVDFLADIHERDVYIRSTNVRRTIRSCLALLHGCFPELVGDDRLHIRINTDVTLEPSFTQADYGRLLARYKDPEHIGSVNLPPLPDTVGCTTTLDKEIREVIGIHDNDPICYTSLREVLVCRNAHDVPFPRGMDQAMYNKLVDYNTWEFHALFGDANDCFDGFHKGVAEIFHLLHAVTEGKHEPRASLMAVHDSTLIALWKAMQLEVGIVFPTYASLTAIELYQDTSSLEWFLEVHVDHAPIHFKGHKHAI…	PF00328	53	191	1.91e-14	HP
Aphanomyces_invadans	ETW00152	MLRDAALVVAGVCIALQVQTLLRVCQKRETSLPKEDKPVGHANVAEIANTADPRARGDIATTRVDKRLTYLEKDPRSSGLLVLMRHGQSVWNRKPARPDFVWRYAGTVDVPLSEVGMQEALEAGVALQHIPLDLVFCSEMDRARNTVSLALSVHESGKTPIVVHSSPLAAPEFNDLVEPNPTQFVLPVYVSAALNERHFGSLQGVPSTSHPPHISAIVRNEYRIKFPGPNGESCADVEARVLPYFREYILPQLASGKNVLVSTHGFVIRTLIKVLEGLDDEEYLAQMNVEKVKPEACRLLAPTGVPLMYAFEHGDCAGGRLVPVVDENRRARAKSIARSQSKDSLH	PF00300	80	314	5.49e-61	HP
Aphanomyces_invadans	ETW02414	MSEGAVNLSKKHNKHHGHGAEKKHHAQAHDHEKSHGHSKELTHELQHPGADSSLKVLLTLSRHGSRRPNAISSTLCPNNVANAESYHVPPEQLTEVGMEQMRLAGEEIRREYIENQGFLSNSIGGPDNKHFETYFRSDAADRCAQSAIALGYGLYPDSTAPNQYFHQPISVYMNQLRNEHDFAAPKGPCKAVAKADINTYFQTRGLETIAQHKPLLEKVGQACGINVWNIPNLPDGEDLVTGIKDIADTFTFDSQQGLRRLKGVTPELQTEIEGLAFQHLMERYYSTDREVTYWVGGFPTLMLKNLQVPPPEKAENAFKYYSYHGHRELVHGLGILLGWAFDFPGQPRALDTSALDPATTMFFELHQVNTSEFIRTFVWSPRTRRTQVKLAKCSTLDCP…	PF00328	54	170	7.27e-11	HP
Aphanomyces_invadans	ETW02415	MDASKQRSKKQSKHDERAHAQSHVKTDTKRHRTNHPDSSLKVLLTLSRHGSRRPNAISSTLCPNNVANAESYHVPPEQLTEVGMEQMRLAGEEIRREYIENQGFLSNSIGGPDNKHFETYFRSDAADRCAQSAIALGYGLYPDSTAPNQYFHQPISVYMNQLRNEHDFAAPKGPCKAVAKADINTYFQTRGLETIAQHKPLLEKVGQACGINVWNIPNLPDGEDLVTGIKDIADTFTFDTQQGLRRLKGVTPELQTEIEGLAFQHLMERYYSTDREVTYWVGGFPTLMLKNLQVPPPEKAENAFKYYSYHGHRELVHGLGILLGWAFDFPGQPRALDTSALDPATTMFFELHQVNTSEFIRTFVWSPRTRRTQVKLAKCSTLDCPLAEFASIIYNHTNV…	PF00328	40	156	5.91e-11	HP
Aphanomyces_invadans	ETW03232	MTFQMNMGATMAAAIILLLPHASSHKYPAYCAKDMSLSAIQPLERSLASSVELVQVQIVVRHGARAPCFPDVCWKDYNEEWNCNMRELSRPVLSDFDGSHDKSTYNLEFAKVFTGGRNIRRGNCSVGQLIDEGFHQELQNAKHFRDAYVTAERGLFAPNEAVDVTDATDVRFESSDVPRTLQSGQTIVQGMFPTVAYPKQPVPWHTQDKAVSIIFPNEANCPALASVAADWLSSSELHEWRMEPPNVDLDWALEEALASYSSNSLFDCLMTSKCTNRPLPLSDELFHLAAKREEAVAIMQYVFRDSIYSKIAMKEFLQAVMSRFVAATIPNQRHLRLALYAAHDSSLMALLAALGGTAWLTEWVPYASHLIFELYQSKSSPDAAHRFFVRVLYQGQPVL…	PF00328	52	394	6.39e-23	HP
Aphanomyces_invadans	ETW03233	MTFQMNMGATMAAAIILLLPHASSHKYPAYCAKDMSLSAIQPLERSLASSVELVQVQIVVRHGARAPCFPDVCWKDYNEEWNCNMRELSRPVLSDFDGSHDKSTYNLEFAKVFTGGRNIRRGNCSVGQLIDEGFHQELQNAKHFRDAYVTAERGLFAPNEAVDVTDATDVRFESSDVPRTLQSGQTIVQGMFPTVAYPKQPVPWHTQDKAVSIIFPNEANCPALASVAADWLSSSELHEWRMEPPNVDLDWALEEALASYSSNSLFDCLMTSKCTNRPLPLSDELFHLAAKREEAVAIMQYVFRDSIYSKIAMKEFLQAVMSRFVAATIPNQRHLRLALYAAHDSSLMALLAALGGTAWLTEWVPYASHLIFELYQSKSSPDAAHRFFVRVLYQGQPVL…	PF00328	52	394	6.39e-23	HP
Aphanomyces_invadans	ETW03279	MELVHVLAVFRHGDRSPITGTVGTNLTMSEDETQYWTTELASEATCLRLNERVRVQSSGPLAGGVWPRGHLTERGVNDMTRLGVEFRKRYAALVPRDHDPHTLIYACSTNISRTILSAKSFLSGFCGGDRLSSDNPLVLHTVEPKDLTPVLTGQEYRLRAQQLRQLALATLHGYAALEVAVKQVIGIRGAVNWASLREVLDCRHTHELPFPEGISSAMYDAITRHAAWEWYMFYSDPQGGQRGFIQAMRNFHDLLRDAILTTPQGRRFTLVCAHDNSLVALVCALQLHHSSGFVPPPYGSTLVVEIYQDKSNGTHHVNVQWDGKAMRFPQQETSLVPIEVLHAAVASFIHATTASAPSTSSM	PF00328	2	317	3.45e-24	HP
Aphanomyces_invadans	ETW03570	MGWKSSSTECSRRRGIHRMNVALALLLGITAGPQVEAAEPFADYPYCSNHVEENVITPLPHPDKYTLQQVQIVMRHGARTLATRSSCWAGYNVTWSCNAKFRVSPQLDNATSLHHVYDTRYMDGETALKGNCHIGQLLDEGYAQEFQNGRTFRQAYVDTGALFPDNKPADLTNPDDVFLSSTDMHRTVMSGQLVVDAMFPPTRPSSALVPWHVGDIALSSYVPNPTACPKLAEIQARYESSPRYTAWLANQSHVVELTKATFQSYDPSVLFDCLLTSRCSQPQSLPDWLSPSHYNEIFTYERDKRMKIYLEDPSYAKVSMAKVILAIRNRILSRVDGNSTGPRFALYSGHDDTVMPVLAALGGAEWLQDWPPYAAFLSFELYASKAGGHFVRFVYQGQP…	PF00328	66	395	1e-25	HP
Aphanomyces_invadans	ETW03652	MPATENATAAAGAPPPPNMYFRSVDGFFAYEATHTEDLLRSQTPHLFERYHRIPTNWQTFMQSISSLAVEAYDVKVLYFIRHAEGHHNAAEKHHGTPIWDASVSKDDAYLDAELNEAGVRDASRRSVYMRMELDAGMPLDRILVSPLTRTVQTANLYFNLTSSTSIKSPRTQLPVLAIESARETLGVHTCDKRRPTTELIRDFPHVDWSLIESPHDDLWHPHHRETSEEIHTRCHEFLEDVFHTVPDTYLAVVSHGGFIRACMGVLGMPSYKPINCEVVPVVVVMNSSLPQTNPSSASLTTVDDDLLGASPLLLAVAVVVIAHWVKCFKCAFRQFNTGLS	PF00300	77	269	9.56e-18	HP
Aphanomyces_invadans	ETW03653	MVVAEGMSTARVADAVGARDTALQGGFHIAQGHFTYHSTPDADNSIFEHFHRSAESWALFTKAIESSTPPVKVIYFIRHAEGEHNAAKVRYGADVWFRDIACTDTYLDALLTAKGEAAAVVTAGRVEAEIDRGMPLQKIIVSPMRRTLQTATSIFRRQIGHVPFVAMELCRETIGMHTCDKRSPISLLAPLFPSVDFSHIQDDADKLWRSDTRESLDDIQARAVAFLRQLHADVPDTFIAVVSHVGFITACLRVLHMPEYRVGNCELVPVVLDVHGNHSTSPEVVPYDVTIS	PF00300	74	278	5.43e-18	HP
Aphanomyces_invadans	ETW03757	MPALPPPPTRDPLHRILHKLSRVASTSSLPDLSRSPSTTSSSSSSAKSMSNSSSPSGKKAYVVDMEGPLCVLEGSSWTPGAAQSAPADKPRWTKRYCQLVGATLYIYDAGQSDDLWVDKVELSVPPTSTEAKLLCSTSSTSFTLPRHLFSRPGRKILSFGHGSIALSERLHFKAATVTEAKAWIDAFAAIITPSLAKKRRVQDTPPQASASTAPTQPTCSTEHSNRASPTTSNQSQPNLLADDTVAVADQVATTYVVTLPSLPPAKVLHIVLVRHGHYVNAHSKHALDSDQVLSHIGRRQADCAGRHLRHQLVTGSSSRHDPVLLHSDMERAVETAAIISGYFPDSCLTPTPLLREGWPGAPSKTTLAVHAASDEVGEEARVASTAPSPEAQAAEDRRL…	PF00300	263	505	4.64e-40	HP
Aphanomyces_invadans	ETW04809	MALMLRKMRLSGASRWTATIRSLHHFNAPRLADLVLVRHGESEGNVARELSMRGDHSLYSGEFKNRHSCNWRLTDRGREQAEAAGEWLRKEDLAYYDRYLVSEYLRAMETAARFNLPDAQWYAEMLLRERDWGQMDLMSEAERSVKMQDELKRRDLDRFYYAPPGGESLATVAQRVDRLMCALHRELPGKKVLLVCHGDVMWALRTRLERMSQDTFRELQLSGRMVDQLHNGHILHYTRTDPTTGKVAPFFTHMRSVCPWNEKLSPKGWIKINRPVYDNEMMLAIAERVPRMIVSEEYIQQTYRQQTHSTPVIAPLNPNIECPLDPSVKVPKVTLNKVVVVNKMTRYQHEESLYGNTGEALKKQMSMRGFVYDRLKASHDHHMDALDDVTSCLKEHNIA…	PF00300	34	222	1e-35	HP
Aphanomyces_invadans	ETW04810	MALMLRKMRLSGASRWTATIRSLHHFNAPRLADLVLVRHGESEGNVARELSMRGDHSLYSGEFKNRHSCNWRLTDRGREQAEAAGEWLRKEDLAYYDRYLVSEYLRAMETAARFNLPDAQWYAEMLLRERDWGQMDLMSEAERSVKMQDELKRRDLDRFYYAPPGGESLATVAQRVDRLMCALHRELPGKKVLLVCHGDVMWALRTRLERMSQDTFRELQLSGRMVDQLHNGHILHYTRTDPTTGKVAPFFTHMRSVCPWNEKLSPKGWIKINRPVYDNEMMLAIAERVPRMIVSEEYIQQTYRQQTHSTPVIAPLNPNIECPLDPSVKVPKVTLNKVVVVNKMTRYQHEESLYGNTGEALKKQMSMRGFVYDRLKASHDHHMDALDDVTSCLKEHNIA…	PF00300	34	222	1.91e-35	HP
Aphanomyces_invadans	ETW05347	MADNVGVMQRAIAIVLATFVVVTAAAAGRKRGAKNAAKDDCPSFPVTTRTAQDSRRQRLRATSEKTSTTKMHELGISMARLSALPRRVSSATTSPTSEEYDKKTDLFHEGRNQGGKLVVIMVGLPGRGKSYMARKVARYLNWINYATRVFNIGNYRRKLLGADHSANFFDPDNPAGKKQRMEMAEAAMDDMLKYLNNEGEVAIYDGTNSTLERRLWIQERVSKSDGYHLLFIESICEDERIIERNIIDTKLRSPDYKATSPEEAVADFRARIAMYRKNYEALGEADEIFSYVKVIDAGTKLIMNRIHGYLPMKILSFISNLHIVPRPIYMTCHGESVNSVVQRLGGTAAWRALESEVARVEAIRRRMIAIRSTVGDSDLTPRGVAFSEALGNFVAHNVP…	PF00300	328	521	2.46e-12	HP
Aphanomyces_invadans	ETW05348	MADNVGVMQRAIAIVLATFVVVTAAAAGRKRGAKNAAKDDCPSFPVTTRTAQDSRRQRLRATSEKTSTTKMHELGISMARLSALPRRVSSATTSPTSEEYDKKTDLFHEGRNQGGKLVVIMVGLPGRGKSYMARKVARYLNWINYATRVFNIGNYRRKLLGADHSANFFDPDNPAGKKQRMEMAEAAMDDMLKYLNNEGEVAIYDGTNSTLERRLWIQERVSKSDGYHLLFIESICEDERIIERNIIDTKLRSPDYKATSPEEAVADFRARIAMYRKNYEALGEADEIFSYVKVIDAGTKLIMNRIHGYLPMKILSFISNLHIVPRPIYMTCHGESVNSVVQRLGGDSDLTPRGVAFSEALGNFVAHNVPKDMSLWYSTAKCARQTAQAISSEVRVQWR…	PF00300	328	492	3.8e-16	HP
Aphanomyces_invadans	ETW05349	MADNVGVMQRAIAIVLATFVVVTAAAAGRKRGAKNAAKDDCPSFPVTTRTAQDSRRQRLRATSETSTTKMHELGISMARLSALPRRVSSATTSPTSEEYDKKTDLFHEGRNQGGKLVVIMVGLPGRGKSYMARKVARYLNWINYATRVFNIGNYRRKLLGADHSANFFDPDNPAGKKQRMEMAEAAMDDMLKYLNNEGEVAIYDGTNSTLERRLWIQERVSKSDGYHLLFIESICEDERIIERNIIDTKLRSPDYKATSPEEAVADFRARIAMYRKNYEALGEADEIFSYVKVIDAGTKLIMNRIHGYLPMKILSFISNLHIVPRPIYMTCHGESVNSVVQRLGGDSDLTPRGVAFSEALGNFVAHNVPKDMSLWYSTAKCARQTAQAISSEVRVQWRA…	PF00300	327	491	4.09e-16	HP
Aphanomyces_invadans	ETW05691	MIAAPPPAEKTIYFIRHGESTFNQWRVRSILTFSWIFVKDPMIIDARLSAKGRQQVAVLKQTIHDMGLHEVVDVIITSPLTRAVETTLGGFDGCNIPIQISPLCREMLDTACDIGRQPHELAQEFGSLGIDTSSLPDFWWLTSPSDATKVIPQSPAEVAQLRESTADLDARIVAFLTELHALPYSNIAVVGHSSFIKRMTKASRKLSNCEILVTPLTALLPTEQ	PF00300	12	197	9.82e-18	HP
Aphanomyces_invadans	ETW05798	MVVAPVLLVVAASVGAVAATSYPAYCAKDMAATKIQPLDAAVARSLQLVQVQVVVRHGARTPWSDRICWDGYDEEWNCNIHELERPEIVALNKTWAASREFEKVYTRGDNVFRGTCNLGQMIDEGHSQQVFNGQHLREAYVGPTGLFHTTDGLDLTNTSDFYFESSDIPRTINSGMIIVDTMLQPSNASTTFDRSSKPVPWHTNDYARSTITPNPAMCPKLKWIDAAWRSSSEYVNWVNSAANTQLERDTKRVLSNYDHATLYDCLMTSKCTDRALPTGIDDDLFRRMTTREESVQIQQYLYNQSAYAQAGMAAYTKRIRDRAIAASRDQGPRFVLSAAHDTTIMPLLAALGGSAWLTEWVPYASHLIFELYANSTSHYVRVLYKGKPLALRGCTTAVC…	PF00328	56	384	3.26e-18	HP
Aphanomyces_invadans	ETW05799	MVVAPVLLVVAASVGAVAATSYPAYCAKDMAATKIQPLDAAVARSLQLVQVQVVVRHGARTPWSDRICWDGYDEEWNCNIHELERPEIVALNKTWAASREFEKVYTRGDNVFRGTCNLGQMIDEGHSQQVFNGQHLREAYVGPTGLFHTTDGLDLTNTSDFYFESSDIPRTINSGMIIVDTMLQPSNASTTFDRSSKPVPWHTNDYARSTITPNPAMCPKLKWIDAAWRSSSEYVNWVNSAANTQLERDTKRVLSNYDHATLYDCLMTSKCTDRALPTGIDDDLFRRMTTREESVQIQQYLYNQSAYAQAGMAAYTKRIRDRAIAASRDQGPRFVLSAAHDTTIMPLLAALGGSAWLTEWVPYASHLIFELYANSTSHYVRVLYKGKPLALRGCTTAVC…	PF00328	56	384	1.57e-18	HP
Aphanomyces_invadans	ETW06454	MVRQLPARTLRLVQVLHRHGDRSPLHNVFRGGEPCLADAEDAVWIPKLHEPQSTTDIYGALTTTGVYQMEGRGRKLRDHCRAQGWTLDGDDVDIHARSTHYVRTQRSVQALLSQFVPHAHSNLTLEILPPTSDYINAYNANADSIMQLKTHLVEAHAALATREAAMASVQTELRRLLPMFSSGSEAFSWMKAADYYICRHAHGIPFLRHTEDLAAQTIAHLTYRFHEFYSHGPILRRVAGPLVQQLVAEMQNVMDGNTTSAERVVIYSGHDVSLLAFLNAFHGAAQQCRGAPTVVEWPDYAAAVTMELYEEHSANSTPRWVVQVTLDGAALGPTSAAASFCRDLLDAVSLPSMDSFP	PF00328	9	317	3.86e-18	HP
Aphanomyces_invadans	ETW06822	MAAAATPQYAALFRWAHHCDSVSIAGSFNNWGEKFPMEKHADGTFSIALDLAAGLYRYKFFVDNKAWKYDPDYAFAQDGYGNLNNFITITPAAGDAVQVPIPTMLRGPDLRELPTMNPAATIASSEVRKNTTPPVLRPLPPTIRRLSGKHAFPSTPATDAIVQQSPRIKPRSELKKMPPALIKRDSIIKPDNAEYGLDETAEAGRTRTPSGGSMTRSKSEESLKALDAGLESRATIVQPAPKRLSVSHREFSQTSILLAARTEHFGGDLVTQEHQMRQQDGGHRSTLSYPVSMANESQQRSGKLLIVLVGLPGRGKTFLGHILARHLTWMGHATKVFNVSEYRRTIVKAEVTHHFWDPDNTSDSQKRAEIGVACLKDALDALANDTCTCAVFDATNASV…	PF00300	516	703	5.21e-42	HP
Aphanomyces_invadans	ETW08241	MSTDDLQLRHVMLVFRHGDRSPVLPRLGKNIVMDEREKAFWAERLVTSDHESILDKMAKPAGLTRNDPPPTNAHIIGGGWPNGYLTQLGSEQMIAHGKAMRAKYDTFLADATPADLFVRSTNVPRTIRSAQSVLYGMFPEHLDSNDIFIHLDENCRLSMGKQMDYFNMSTKLKSRRHESPVKDIEALERLVQESAGLEDGEDVKWSFLREILVCRKAHAFPFPDGITDDVLEKALEHNAWEWHATLGNKPFLKEAFGGGVQEVMGYLLTAKQGASSHKLTVLSGHDDTLTALLVALQLHKPGVQHLMPSYGSMIVFELWQSKIHVDEWFVAATFDEDNIFFGTHTDSVFCPFRDVEALVKAFHED	PF00328	7	330	1.65e-22	HP
Aphanomyces_invadans	ETW08718	MTIGVKEGFAVCAAGVVLARLLSWTWKASNECVCAWCKRKLPKRIILVRHGQSEGNDNPDLYREVPDNAMHLTALGRLQARAAGKCMKEIIGNESVRCIVSPCVRTIETFEEILTAWGENAHDIPWTEEPRIREQDFGNFQDPDQIRQCKLQRRKFGGFFYRFPSGESPADVYDRISSFLESLHRMFARHPQENYILVTHGVAIRVLLMRYFKLPVVYFDQIENFHNAEFVVLEHVGCGGSFKLVKQVHANVNPDTEEASPVESPMLRFRTCDVAPLSKYASSFEKEALYTTCS	PF00300	45	245	7.92e-39	HP
Aphanomyces_invadans	ETW09596	MAHSYQAIDSHRSVHFSLVKRMLLTAATLTLVLLVSWVVPHLQTADTSPYERIFPLSTKTPYAMSGLAHERPPDPDDDWSTCSLVQINAVYRHGTRYPMRREYAKMHSTLLDLQTRYMGSIPPWLQAYTFGYPEESSELLAPAGRLEMEGLGRRARALADQYNLTSKYSREAFVFEHTRVQRTLESATAFADSYFADTAPNVTFMCRPQGQDITLRFFDNCPKYKAWVRKSTNMTIQTKAFEESSRAIAMVGRLRDAGLHLPSGAALTWQELNAIYTACAYDVALFNQSRTWCSLFSTQDLLLLDFYSDLKKFYQCGPGFNISVAIAAPLLSDMLATIKASHLTGYFRFAHAETVLPLACLLGLCLSPSPLTASWTETEINGRHFKVSGLSPFAGNLAF…	PF00328	84	421	1.57e-30	HP
Aphanomyces_invadans	ETW09793	MGAQIAREDRRESIDGSQASGGEQRGSGMFNFPGNIGPEAMSTQGSRFVIGVCAMDKKANSKPMSEILSRLPKHTFTIVLFGDDLILNHPVEDWPLCDALIAFFSTGFPLEKAMEYVELRQPIVVNDLSKQYLLMDRRDVYRVLEDHDIPTPRHIFVDRDNGREEGNFIESEDYVELDGVRIHKPFVEKPVNGENHNIYIYYPTNAGGGCKHLFRKIGNRSSEFHPNVINVRREPGQSYIYEEFISTQGTDVKVYTVGPNYAHAEARKSPVLDGKVMRDAVGKEIRYPVILSTHEKEIAYKVVRAFGQTVCGFDILRVGNESYVCDVNGWSFVKNSPKYYDDCSVLLRQFLERALAGFADPYESMHSPQDRILVNSSSMSLLDVGDGSNGAENDETDVH…	PF00328	419	1034	1.02e-31	HP
Aphanomyces_invadans	ETW09794	MGAQIAREDRRESIDGSQASGGEQRGSGMFNFPGNIGPEAMSTQGSRFVIGVCAMDKKANSKPMSEILSRLPKHTFTIVLFGDDLILNHPVEDWPLCDALIAFFSTGFPLEKAMEYVELRQPIVVNDLSKQYLLMDRRDVYRVLEDHDIPTPRHIFVDRDNGREEGNFIESEDYVELDGVRIHKPFVEKPVNGENHNIYIYYPTNAGGGCKHLFRKIGNRSSEFHPNVINVRREPGQSYIYEEFISTQGTDVKVYTVGPNYAHAEARKSPVLDGKVMRDAVGKEIRYPVILSTHEKEIAYKVVRAFGQTVCGFDILRVGNESYVCDVNGWSFVKNSPKYYDDCSVLLRQFLERALAGFADPYESMHSPQDRILVNSSSMSLLDVGDGSNGAENDETDVH…	PF00328	419	1015	8.62e-31	HP
Aphanomyces_invadans	ETW10232	MGRHSNSRTETYSKEGEALRASFNGSHHDTILDKLMKVVPTRSPSGSYDDNDSRASLIVSNENEVYDLLTFNNRGHLMNNLRKPERPKKAVTFATTDLEKVEWVTEMQYKCPEKPLPLNLFGTRRIIGYEEEEQLLAPSWSKALPYSPVDFGCYQMQLLTREKTFFLIGPVQINHVTCMGVAWKTYWAGLSSGLVVFCYDDDKDQVFACPIHKCRVQVLDDTQLKLFEVAGLREVDELFLKFTNSATMYMWFWAIQIAAATPLYSDTDVHTKALRRFLVKSPPVAVNSMKAWSNFTNKLGLCKPLPPAPVVTLPFTLHNPKPQHPFCGLSPSSTSGSSIGRNGAGAIQRRLLFIRHAEFHNVHFKTADAEKTITDEGEAAARRTGQYLQDLIEEAGLTY…	PF00300	346	555	2.09e-11	HP
Aphanomyces_invadans	ETV95070	MAEVAAPSTSVVFICTSNTCRSPMAEAWARQWITECHPRASHITVSSMALSDAYEPPGSAASPHAVSAMQRRGMDLTRHRSRLVNEALVKQADILVCVTARHERLLRDQFPHIDVPIHVFAQDVPDPWHRDLAAYEACAAQLHKQLQVLLPSLHV	PF01451	11	150	3.23e-42	LMWPTP
Aphanomyces_invadans	ETW02339	MTVNVLFVCLGNICRSPAAEGVFKAIVQKSHDRPENFHIDSCGTGGGSSNWYKPNGSSYHQGESSDSRMKKEAKKRGYHLTSRSRPLVAEDLRLFDHIICMDSNNVRAVLEAAKFWGPEYIALANAKVSKMTSYCVTNTGADHVPDPWYEGGFDTVLDLLEDACEGLYSKLASSS	PF01451	3	167	5.56e-57	LMWPTP
Aphanomyces_invadans	ETV92252	MATCSSVMRNGARCTSPVPTDDPSATMCAHHQRMARVMALAPKKPPSVDRAPSTTFGLPPAPHANPLFQTTTSVVHVRPSAVGHTAVPLPIHVPTESFSDYLKVSFPGEVKAASLPCSFDVSSREGVSGTLIVTNYRLRFEPASTHRSATFSPALLEAITPGLPTACVSKLAYPQTTSSSNAMPTQIVVFFRNCRTWILRGNVTELMTTLNKLVFVESPLHLFAFAKGNVVDGDHANGHAIYDLFSDFADMGVHLATTAPHTSPYRVTDANRSYGLCPTYPPQFVVPSAMTDAQVAAVASFRSKGRMPLCCWVHAANTASIWRCAQPKRGLFHAQNADDDYMLWLIAQTNKINSEKVWIVDCRPELNARANNLTGGGTESGSLRHATVSFMNIANIHAM…	PF06602	237	592	2.29e-156	Myotubularin
Aphanomyces_invadans	ETV92253	MATCSSVMRNGARCTSPVPTDDPSATMCAHHQRMARVMALAPKKPPSVDRAPSTTFGLPPAPHANPLFQTTTSVVHVRPSAVGHTAVPLPIHVPTESFSDYLKVSFPGEVKAASLPCSFDVSSREGVSGTLIVTNYRLRFEPASTHRSATFSPALLEAITPGLPTACVSKLAYPQTTSSSNAMPTQIVVFFRNCRTWILRGNVTELMTTLNKLVFVESPLHLFAFAKGNVVDGDHANGHAIYDLFSDFADMGVHLATTAPHTSPYRVTDANRSYGLCPTYPPQFVVPSAMTDAQVAAVASFRSKGRMPLCCWVHAANTASIWRCAQPKRGLFHAQNADDDYMLWLIAQTNKINSEKVWIVDCRPELNARANNLTGGGTESGSLRHATVSFMNIANIHAM…	PF06602	237	568	1.47e-159	Myotubularin
Aphanomyces_invadans	ETV92254	MATCSSVMRNGARCTSPVPTDDPSATMCAHHQRMARVMALAPKKPPSVDRAPSTTFGLPPAPHANPLFQTTTSVVHVRPSAVGHTAVPLPIHVPTESFSDYLKVSFPGEVKAASLPCSFDVSSREGVSGTLIVTNYRLRFEPASTHRSATFSPALLEAITPGLPTACVSKLAYPQTTSSSNAMPTQIVVFFRNCRTWILRGNVTELMTTLNKLVFVESPLHLFAFAKGNVVDGDHANGHAIYDLFSDFADMGVHLATTAPHTSPYRVTDANRSYGLCPTYPPQFVVPSAMTDAQVAAVASFRSKGRMPLCCWVHAANTASIWRCAQPKRGLFHAQNADDDYMLWLIAQTNKINSEKVWIVDCRPELNARANNLTGGGTESGSLRHATVSFMNIANIHAM…	PF06602	237	493	1.96e-114	Myotubularin
Aphanomyces_invadans	ETV98290	MTSLKIPSIEDIDEQELMQFDRQSQFDSSTMERLLQAEQSVRKAAQATMDASNMMNFNSKASASSLIKSTSSAGTGFDEASASSYASYCVPELVPPSTDKSTPVLTSAGTPVAPTAPLPRLKYPTPAHGYNMSFEIPRSEDGSTARAASCAITSDQIDGDGPPVVRKMPSQPIFGVKGSSSGSLNGSSSVANGLPPPVPGAALSKGSDSIYTFTVKKADNILDQMSKKSTVLVQIDTHRRMLCFLTPTNPTEKEEFSCAAVNAKPYQKFGLHLRIEKGGQAPVMNRKITFFGADDRDRFMEALEQGKVMYKTPKKLVVNGSHHGFSASHMAGNESSDSFEDLDQWLMECSHTSFPVQDPDLELTLLEGEHVVEHVQRVTNMVVISQKERAVQGVMKITN…	PF06602	507	850	8.75e-171	Myotubularin
Aphanomyces_invadans	ETV98623	MTHHLSRSVQVQGASGVSATRRRPDEASPLREETFRQMMLLHEAQKVVSWVPDSLADRCYHCQAMFSLVLRRHHCRRCGNVFCDGCSSSRMPLVSAGFFTPVRVCDKCCDAAKKTHRRMYNERRRLSQSVSSVGPAHGSIEALASSSHHDLHTLLTLSPMDESETYSNYTASPAGHALTTMIDVIPGEVVMYRGPNVRLRCIPNGCEYAGTVYISNYRLVFSQTAAPCLSTSEACARTHSRHATVVLQADHVTTAPRYHAIPLRTIERVKRQELAESDTGNQPMGRVLTVFCKDLRRVQLVFLGLVKQQTFSHFDRCDRELRGRGGATHFAKVHQEQFPRAVLDGWTVYDPVAEFNRLGVGATTKWRITDINQTYSFCPTYSASIAVPAAISDDVLATA…	PF06602	344	711	0	Myotubularin
Aphanomyces_invadans	ETV98624	MTHHLSRSVQVQGASGVSATRRRPDEASPLREETFRQMMLLHEAQKVVSWVPDSLADRCYHCQAMFSLVLRRHHCRRCGNVFCDGCSSSRMPLVSAGFFTPVRVCDKCCDAAKKTHRRMYNERRRLSQSVSSVGPAHGSIEALASSSHHDLHTLLTLSPMDESETYSNYTASPAGHALTTMIDVIPGEVVMYRGPNVRLRCIPNGCEYAGTVYISNYRLVFSQTAAPCLSTSEACARTHSRHATVVLQADHVTTAPRYHAIPLRTIERVKRQELAESDTGVLTVFCKDLRRVQLVFLGLVKQQTFSHFDRCDRELRGRGGATHFAKVHQEQFPRAVLDGWTVYDPVAEFNRLGVGATTKWRITDINQTYSFCPTYSASIAVPAAISDDVLATAGAFRSK…	PF06602	338	705	0	Myotubularin
Aphanomyces_invadans	ETV99935	MSHEDDSWTAVETSEAAREIIAPESVSLRPDNLLHGETIECKVHAMQISNQNVYERGYLCLTTYRLLFVPHPQDLPRIVDIALCNIADIMVQDARSSSAIVSTVGYTLGMNVQPEKEGDDVTNTMEVACKNFEIYRFQLRMTAASINMHNRLVDRLESTHQTAPIAFAKVHEPSDEGTGNPWSDLEVAESVRLGMKHPSRHNAASSAGFRITRLNHSFRLCATYPMLLIVPQHVSDADLKSIAHFRARGRIPAITYRHRETDTLLARCSQPLVGLRRRRCASDEQYVKILQNHAVGGLYIIDCRHQSSAYGNVALGAGFEIAEYYNNVPLLFMNIENIHSMRDSIRRLYDLIKGEIRGSEKSNWLSCLEGTRWLEHVRSILVAATTCVDKMVDEKASLL…	PF06602	208	518	3.72e-154	Myotubularin
Aphanomyces_invadans	ETV99936	MSHEDDSWTAVETSEAAREIIAPESVSLRPDNLLHGETIECKVHAMQISNQNVYERGYLCLTTYRLLFVPHPQDLPRIVDIALCNIADIMVQDARSSSAIVSTVGYTLGMNVQPEKEGDDVTNTMEVACKNFEIYRFQLRMTAASINMHNRLVDRLESTHQTAPIAFAKVHEPSDEGTGNPWSDLEVAESVRLGMKHPSRHNAASSAGFRITRLNHSFRLCATYPMLLIVPQHVSDADLKSIAHFRARGRIPAITYRHRETDTLLARCSQPLVGLRRRRCASDEQYVKILQNHAVGGLYIIDCRHQSSAYGNVALGAGFEIAEYYNNVPLLFMNIENIHSMRDSIRRLYDLIKGEIRGSEKSNWLSCLEGTRWLEHVRSILVAATTCVDKMVDEKASLL…	PF06602	208	518	2.41e-153	Myotubularin
Aphanomyces_invadans	ETV99937	MSHEDDSWTAVETSEAAREIIAPESVSLRPDNLLHGETIECKVHAMQISNQNVYERGYLCLTTYRLLFVPHPQDLPRIVDIALCNIADIMVQDARSSSAIVSTVGYTLGMNVQPEKEGDDVTNTMEVACKNFEIYRFQLRMTAASINMHNRLVDRLESTHQTAPIAFAKVHEPSDEGTGNPWSDLEVAESVRLGMKHPSRHNAASSAGFRITRLNHSFRLCATYPMLLIVPQHVSDADLKSIAHFRARGRIPAITYRHRETDTLLARCSQPLVGLRRRRCASDEQYVKILQNHAVGGLYIIDCRHQSSAYGNVALGAGFEIAEYYNNVPLLFMNIENIHSMRDSIRRLYDLIKGEIRGSEKSNWLSCLEGTRWLEHVRSILVAATTCVDKMVDEKASLL…	PF06602	208	491	2.43e-143	Myotubularin
Aphanomyces_invadans	ETV99938	MSHEDDSWTAVETSEAAREIIAPESVSLRPDNLLHGETIECKVHAMQISNQNVYERGYLCLTTYRLLFVPHPQDLPRIVDIALCNIADIMVQDARSSSAIVSTVGYTLGMNVQPEKEGDDVTNTMEVACKNFEIYRFQLRMTAASINMHNRLVDRLESTHQTAPIAFAKVHEPSDEGTGNPWSDLEVAESVRLGMKHPSRHNAASSAGFRITRLNHSFRLCATYPMLLIVPQHVSDADLKSIAHFRARGRIPAITYRHRETDTLLARCSQPLVGLRRRRCASDEQYVKILQNHAVGGLYIIDCRHQSSAYGNVALGAGFEIAEYYNNVPLLFMNIENIHSMRDSIRRLYDLIKGEIRGSEKSNWLSCLEGTRWLEHVRSILVAATTCVDKMVDEKASLL…	PF06602	208	491	2.43e-143	Myotubularin
Aphanomyces_invadans	ETW00503	MSSVCMPPKPMTITTSTDASTPISTPTLLPSSGMTIPSPYMLSARKTSSSFSDLGDYDECSDIGTPEKPGMFKPPPIHEETMDTTFRLNNPVDDSRSVADSGITFLAGEVLKLRVDKVAYIVFYKHDVPTPQINSDESSSSLDPADSTTLSSPPHVDLAASMSTNDSSTGVTAPPKSFGAMGAAGHKVLTTDCFQRYTSSTRGGTLGRGLFRASTHVGSALVKGTSTLINQTYEGGARGGVFGFAKGLGLGVWGFGSHTVKGAFRSMGHMTNVVGEMVLGMDPHFSLDGKLIMTNYRLVWTSTAGDMLDIPLASIVNMETAVTASHVLLIECKHLLRPKFAFPDDDTAARVIDAALAMYACGSYTFSTVHFEAIRSGSCLEDVDGQEASSVDMYDPIAD…	PF06602	392	713	3.32e-128	Myotubularin
Aphanomyces_invadans	ETW01018	MRLTIHRGENIGAQDQETSFDTYVRVVYDGKEVGITHVVRRAVSPVWDMELWVPLQESWDMNVAFISFDVKCSDDSAHGECLASCRVNLSLMQGPKEPTQVKCQLIRGSTVRCGWLYISMQMEEAEVLLFSKAKRVDVRDVLPPHNERFQHHYAPIPRVWHPLHDCVVPSNEKILYMVEEVSLTFHVTEGNQGVLALMVVTNFRLWFIPYAPVQGLHHEDVHTIPLGKIAKLTQTQSKQKQFTVHGLTMENMDASLYSVTLNARLRAGDSEAKRVRMLTHIVNEIEWLQMENNFCAFTDLNIVESHPEANVTTEHPVGISPMTKRSFLSDGASAGAPPLLYEHSDNFEPFIRNRVVDVNRRRSHTSSFDQSLQLRLASPTATSAANKRRIRYDPLAEFS…	PF06602	392	718	7.69e-155	Myotubularin
Aphanomyces_invadans	ETW06754	MQQQRHDILTKMAAWSIQAPVNPHNVMAEHASAPLSKIDGERDVMAEIKCEFQFAFSGNSQASSTQPGANSEVSKKSRFQNPFSYLKQSASSSSKEVLSDGGAPATPVDPPSSSSSSGSNSRSKPDYKLPGRLMMTSYRMQFYYHPSMSEGEADAAAFQSLLRRFRTLRRVHEYCTVALGTILRVEKSEKYHSLEVETKDHRKFHLSFHGQPEILLKVHELLVSYAFPSSFEYVFAFCHRLPRSMAILDTTYAAEKSADECLPLQTDWDVYSPHAEWRRQGLLDNLKWRISNVNQGYGIVPSYPSQLVVPASIPDEVLVDAAGFRSIARIPCITWVHPGHGASLSRASQPKIGMSNAFSVSDEDLVAAIANANPNNQTIHIVDCRPMSSAMANRAKGYG…	PF06602	268	590	3.36e-166	Myotubularin
Aphanomyces_invadans	ETW07520	MQGTEGYGVRWMRYLGVGSDGTLLQKRKAYEILRDELKFRPTLEQQHHPLSEADDNPWNQFYADDHLVREINTDLDRLYPQGQETYFQERKDYMDMLRNVLFVWCKQHPTLAYRQGMHDLVAVILYACVNPSHKLDENDDRVEFLEHDTYILFERIMVWMKPLYAIQTISPAPTPDDVPLPTADGSDADLFGPPPPRVLSPEDRPLFRSSNGPDTDLCATPAQQSALQLLCHVVQYELLAKHDPQLACHLQNVQVLPETYCLRWLRLLLAREFPLDQTLRVWDAMFAVESESTSPSSSLELLPYVCVAMLVYFSTTLRECDNTGCLQLLMRPASTPLPAHAIIDSALLMYNPMKESNHEDMDVVCFVEGSLGIVLTNAKAPYDFRLAVKELSGQALQSG…	PF06602	636	967	4.87e-159	Myotubularin
Aphanomyces_invadans	ETW09445	MRGCESATSTSFLHRGKRHPPMKPTPRAKFGYNARTFSTSNKDSVAISSLINADITLKVLYEAHGQGLEKDDKAILSATLRTATTVATKLEALLMKYQRLVGDAGIPRIGADMKRHAAKCSSCGKKFALLSRETNCATCGFLFCGKCISHRQVPRCFGYDDVATVKVCNLCCAWFRDFMNAKFEEHIRPQADDAPPAAVAPTSYLASLNSFLTAVDVATDEGHLPHAIKNEILAAVGPTTRLAVTTAGIIMGKLKHVLASIVAHYEYHDDMDSNESDSNDGPTPLQSSLPSPSAPPMLSLADECTSRKSTQPLLRSSKTHLTEKKCGVPAQAIQSILSLMVLLDAIPSHEDMPNVVSLLSSSHDGDDLNPLTADNIAHEAATDDEGVHPDLEDEGAREN…	PF06602	700	1031	4.11e-136	Myotubularin
Aphanomyces_invadans	ETW09446	MRLCVGFLTAVDVATDEGHLPHAIKNEILAAVGPTTRLAVTTAGIIMGKLKHVLASIVAHYEYHDDMDSNESDSNDGPTPLQSSLPSPSAPPMLSLADECTSRKSTQPLLRSSKTHLTEKKCGVPAQAIQSILSLMVLLDAIPSHEDMPNVVSLLSSSHDGDDLNPLTADNIAHEAATDDEGVHPDLEDEGARENPPDGASTTNEADSRTASSSDTSPSKQHKPSHDEFDPTLEVEDRGPSSEAAASAQTTSYYVTLFRKASDRYRLNVHPHHGVIRVTSIMRGTNFSSRFADFNVQSIVSDAVRLCFVHRSDVVYQFASDALKDEFCALVEAYKRAHPHVVPRRLPLVPLLKGERKMHMSRFPATAVLAGDCHVRGIVMVTNYRLLFLPLEENCPALV…	PF06602	496	827	2.69e-138	Myotubularin
Aphanomyces_invadans	ETV92088	MVQVLQRSTSLMKMLRGGNYPRDRQPLTPGTPQQQLPALGNKVVRTPILVEEKHVHPTTPRPEPSSGSNKLTRMWQNIRRRGRDESAPRHGSASFVLHGEDAMAVGPLYHIVADGISTTTHHSTSAAPSLSPSPSAVLARALVHAVEHVLLHDPPPSSLADFEHMVIRGILTAQALCQHVSSTMGSTLVVALVHAKHLFTFSIGDSKCLVLRKGRIVYETLAVMKEFNVPWTVTHHALRPHMYVVQRIPLKKLDIVLSFSDGFGDNVYKDDLVNLLHVTATPSDKCHRLLQHARALNDVSKETAFPFSAAAAAAYVARAKEDESSETLQRRDDLSKRYESKWPQLLSRQVLVASSTLHDPPHRDFHYSMAQLYRMATLKKKKPDDISIALLEYG	PF07228	98	293	2.64e-12	PPM
Aphanomyces_invadans	ETV92089	MVQVLQRSTSLMKMLRGGNYPRDRQPLTPGTPQQQLPALGNKVVRTPILVEEKHVHPTTPRPEPSSGSNKLTRMWQNIRRRGRDESAPRHGSASFVLHGEDAMAVGPLYHIVADGISTTTHHSTSAAPSLSPSPSAVLARALVHAVEHVLLHDPPPSSLADFEHMVIRGILTAQALCQHVSSTMGSTLVVALVHAKHLFTFSIGDSKCLVLRKGRIVYETLAVMKEFNVPWTVTHHALRPHMYVVQRIPLKKLDIVLSFSDGFGDNVYKDDLVNLLHVTATPSDKCHRLLQHARALNDVSKETAFPFSAAAAAAYVARAKEDESSEVRKLTFSDI	PF07228	98	293	1.8e-12	PPM
Aphanomyces_invadans	ETV92210	MTSMVASDDACILDNSTNQDVSNDFGITPSSCTRLHVFARKPRQLVKPPPSAIRLLSWSKTKAKDDSQFFQNQAVPRGVSQFSSSLAPKPKQPALKKKVHVNSKLGSRVTYDAALAAFTRDKASMCQTHVIDPLSIQVGIACTQGTRAYMEDRHVVNQLFENVALVAVFDGHNGAWAAEFASTRLSALLTTNDQLKSYGSERPIPPDAIESIYTILKTAFLQLDREILSYTVEHGRRDGATVALVLVFSDFVFAANVGDSRVVLVRRQHPSLHTNAATYVVERLSIDHKPHVAAEKARIVNAGGNVVFSGCWRVTHPKSTLRLAVSRSLGDHQLKNVPSSSPLNTPLALVSAVPHIRHFARSGGDILVIASDGLWDRVTDGDTMHQIVADLDESFQHDL…	PF00481	138	434	1.87e-58	PPM
Aphanomyces_invadans	ETV92244	MPTLPYGIATEKGPKQSQEDAYYIGAFRGDRLTLNGFTESSSSAPTPDADEEFEGCFGVFDGHGGDRASRYCAEFAFQKIRANLAACRRTRKHGANDDVVLPAVLRQSILALDAEFCERSGAQLRFGKASGNSNYPLCGIEDGSTLVLAMIRNHKLYIVNVGDSRAVLCRVTSSGAYTATPLTTDHKPDLPTERARIEANGGHVTGLLCGRKPPSFALHHWPFNCIVDVPRVDGILSMTRAMGDVTMKPPLTAEPDVVVHALDSRTDKFLILATDGLWDVVTNHKAAKVALSCPCAQAAAAALCKLAMRRNTADNVTVLVVDLARYTQPAPPDDPGTARQSEERPHVAPIRPGRPSI	PF00481	6	323	5.98e-64	PPM
Aphanomyces_invadans	ETV92793	MGCCQTKAAASSPATAASTDSMHGASSSVFRPSPLSPSETLPRPRRLSRSPLLPPRLQVSVVADDPSLNSFYRNLKTTRGSASLPAVPAALSLEHPILSLPHISSSLKGVKRPAPSRSKHRDVMSIFGEKGYVLESSHVTSDANTPTSSMSSQHPISPSTLNASATSSAMTHIQIPSLSIAYGAASIAGRRNVNEDRVACYLHEDNDTSGQKIGYFAVYDGHGGTNVADYLSTHLHRHVFAHVEAHPTESLDTALEASMLATDALIYNQSIHHGSTAIAMLVDGTTMAFASLGDSQAILSSNEGRDVVDLCRSHRPTDAAELERIVAAKGSVVDGRIFGVLGVSRAFGDNDLKTSKGAFKDKFNGDVVGGIPDVRLHRMRPEDDFVVLACDGVFDVLAP…	PF00481	182	443	1.01e-67	PPM
Aphanomyces_invadans	ETV92997	MAAAQGRGSPHHHPPPPFVAKRTMRRTNSTIIDGNAILRGGSTSLLSPCYTAYTFVTSSIGTWWRRRPRGRSSTVAHLASSSSSSLTLAPPAPATQCLVDPIVAFEPTHRALFGAASSRGIRSYNEDTFRVITSLEAYAHALVMHQRQRDVNHPADVDSSQSMRTTLDTVIRDNTMDADTTSPLASWTLTPVESCVGPSRLPRGSKTGASSTSTSQFYGVYDGHAGRRCSSVVAQVLPMCVAAADAFHTNVGDALLAACLQMDKLFLDMAATRGYRDGCTAITVVVRNDEVTIANIGDCRAVLCAMDPTSNEVKVTALTTDQKPNCAVEKSRIEAAGGIVLNIRGIPRVNGMLAVARAFGDLPLKRYIVAEPDVTRYMLQGSDEYIVMATDGLWDVFSN…	PF00481	217	441	3.77e-67	PPM
Aphanomyces_invadans	ETV92999	MLHVGATTDIGNYRNANEDVYAVFPNLPRIASDIATHRSAVAVFDGHCGVRAATFARANFETKLVTSPAYGVDTCGALEACVRAIDSEFLAMARKKHGMIDGTTLVAVVIETMAADATTRLTTANVGDSRAIMITNKVLQLTVDQNAARPDEASRVYDSGGFVAFRNSFRMPETTLSAPRRLLRRFADGWNHRVQRWPLRVYPGGLACSRSIGDVECKQTGLVICDPECASYDLHADKDVTVVVASDGVWEVASNARVKKCVDATLRRSKHLAHADQAHAVSAAIVSLAKRQSHSTDNITAVVVLVRWRGLQ	PF00481	4	304	2.36e-43	PPM
Aphanomyces_invadans	ETV93204	MAASLVVDRLRLEIDMMRRDTSLWWLHSLPDITIQSLVQGTNGVSIMADILPSPELELPGDPTTIEFLVNAKYGSHPPVVRCLGAFVHGICDVKSRVVTLPMLARVERGWSKSYSIGSVLHTIRRAFMRKPSADGALGGGIGVWEIRSKYLQYMEAKHHIASSTVVVAHSAGVGCSSVGAREIMEDSLICVDELACGTSSTLGFQPALYCVADGHAGITCADYLMKHLPTAVGSTLGQDKSPREALYRAFTQVDAAFNDWAIANNDMSGSTCICVLYDGLDKLYCANVGDSRALLIRGGHPIQISRDHRSVDAEEQGYIVSRGGFITNDRTFGQLTVTRAFGDVDIKKQFGSSLCAVPEISEWTVSPSGDIVVLASDGLFAVMDNRTVATIVTTMLNKN…	PF00481	172	430	5.72e-65	PPM
Aphanomyces_invadans	ETV93500	MAWPDGVQIQGLFEGKYMSYAVIIVVVLCVIKFALNEISPRTGRGKQSTVDATALYPYGVSEMQGKRPYMEDRHTVVGTLNGDPWSTFYGVFDGHGGDGASEYCVASLCSNITADPAFAHDPKLALSRGFVKTDKDYIQLADRYNKDDGTTAIGVLVRGDAIYAANVGDSRAVLIKKNGDAVPLSSDHKPNRPDERERVNSMGGHVIFWGVWRVEGILAVSRAIGDRMLKPYVIAEPEIVETTRSDEDQCIVLASDGVWDVLSNSDVARLVLQSETPQLAAKTIMEYSFQRGSQDNICALVVDLSRGTNTGAKSMRDNVSPRSDEPTSSAPPSTASRGLAAVSNDDHDDLNTTDVDRDVPSVELD	PF00481	58	304	5.03e-88	PPM
Aphanomyces_invadans	ETV94028	MGCGFSHVCGGRLFHEDDIDNGKSMSPARERRRTFFRSNSFKSGVLIKPSTTYALSLHRQEVDENDLDVDDVDPVVDVAELDLPTNVSEPHVYLGGGIPGVAVDEFTIEQPKYTGHCVGGRHSTSGYIWWGARTRAGNDSMGRRKENQDSFCIRDRFVNCDGLTFVCVLDGHGSQGAFVSHFVRDNYHTHVAAALRRHIPSLPQDPDDKAFVDFNMFTLDTIEDVFLDASCRMTAALEDALHLDISVSGTTAIALLFVTPTLSCPDVQPKVFVANVGDSRAVAGQPSAADTPSTSDAPSLTTIHLSCDHKPNDPAEEARIVATNGRVFEYGVPRVWLQDVDMPGLAMSRSFGDSIATSVGVISDPQCTELGLSRGTFVVVASDGLWEFLSSPDVVAMCA…	PF00481	136	433	4.04e-42	PPM
Aphanomyces_invadans	ETV94029	MGCGFSHVCGGRLFHEDDIDNGKSMSPARERRRTFFRSNSFKSGVLIKPSTTYALSLHRQEVDENDLDVDDVDPVVDVAELDLPTNVSEPHVYLGGGIPGVAVDEFTIEQPKYTGHCVGGRHSTSGYIWWGARTRAGNDSMGRRKENQDSFCIRDRFVNCDGLTFVCVLDGHGSQGAFVSHFVRDNYHTHVAAALRRHIPSLPQDPDDKAFVDFNMFTLDTIEDVFLDASCRMTAALEDALHLDISVSGTTAIALLFVTPTLSCPDVQPKVFVANVGDSRAVAGQPSAADTPSTSDAPSLTTIHLSCDHKPSTYTLLVAHPCAVHGHRVPSEAPRNDLTLP	PF00481	136	285	8.54e-17	PPM
Aphanomyces_invadans	ETV94321	MSRKRAKDAANWAALLRLTRCGLNLNKLIGSSDGVRAFSMQLQQHFESTKFTHVGVEWDASPQLLALAGALAMQCECGITILRPLSENRDSGDVTTASVLVLVELVENGDDLLVTLHRTSQCVMTPSTAVGLAAVCAKEEITFDDLSVSWYCGWTPKGAKLEVATSVSPVRQLEKYKLRHCTTSYEGNQLGEDRNEHWIDGDIAMYAVYDGHGGDIAVNFIQDTLGRIIQDALHLRRSDKHDTSKDETRVIVPSKRKSLSASSPLLVQDILRQSFLTCDQQLKDKLTAYGPTVKASRGYCNTGSCAVTVVFDGDKLYVANVGDCQAVLGLEREATPLHGHNITWDAKVLSTLHDCNNPDEVKRVIERSNDRNAVRLSHDDQLHRPGAEYGGAKRVAGSL…	PF00481	199	529	2.57e-46	PPM
Aphanomyces_invadans	ETV94322	MSRKRAKDAANWAALLRLTRCGLNLNKLIGSSDGVRAFSMQLQQHFESTKFTHVGVEWDASPQLLALAGALAMQCECGITILRPLSENRDSGDVTTASVLVLVELVENGDDLLVTLHRTSQCVMTPSTAVGLAAVCAKEEITFDDLSVSWYCGWTPKGAKLEVATSVSPVRQLEKYKLRHCTTSYEGNQLGEDRNEHWIDGDIAMYAVYDGHGGDIAVNFIQDTLGRIIQDALHLRRSDKHDTSKDETRVIVPSKRKSLSASSPLLVQDILRQSFLTCDQQLKDKLTAYGPTVKASRGYCNTGSCAVTVVFDGDKLYVANVGDCQAVLGLEREATPLHGHNITWDAKVLSTLHDCNNPDEVKRVIERSNDRNAVRLSHDDQLHRPGAEYGGAKRVAGSL…	PF00481	199	468	5.73e-43	PPM
Aphanomyces_invadans	ETV94648	MEGSPPPASGDTAQAMRDRIEARNNASRKRASQARLYTSTPPTTTPASSTQPLAPSHSISKWNRSPAATSDVLDSVTLDKLFISVASATNVGKRSYMEDRVAAVTFDHPTTLEPLAFVAVFDGHGGTHCANFLQHGLHTHVKHHLAAHRRSFHDAPHESLESAFQLACRDADNAFLGSHLADDSGSCAVFALVGKDKWVVGNVGDSQAILSRYGRAIDLCVAHTPQHPDERARILAANGQIVQDRYIFGYLGVSRSFGDRFVKVERPVVITTPDVVSGGHRHNHPGDEFLLLACDGLFEVFTPQEAVDFVTHHKTVNQMAPQAICDLLVRTAIENGSQDNVSVVLVMLQSA	PF00481	83	346	1.02e-72	PPM
Aphanomyces_invadans	ETV94649	MEGSPPPASGDTAQAMRDRIEARNNASRKRASQARLYTSTPPTTTPASSTQPLAPSHSISKWNRSPAATSDVLDSVTLDKLFISVASATNVGKRSYMEDRVAAVTFDHPTTLEPLAFVAVFDGHGGTHCANFLQHGLHTHVKHHLAAHRRSFHDAPHESLESAFQLACRDADNAFLGSHLADDSGSCAVFALVGKDKWVGNVGDSQAILSRYGRAIDLCVAHTPQHPDERARILAANGQIVQDRYIFGYLGVSRSFGDRFVKVERPVVITTPDVVSGGHRHNHPGDEFLLLACDGLFEVFTPQEAVDFVTHHKTVNQMAPQAICDLLVRTAIENGSQDNVSVVLVMLQSA	PF00481	83	345	2.04e-72	PPM
Aphanomyces_invadans	ETV94650	MEDRVAAVTFDHPTTLEPLAFVAVFDGHGGTHCANFLQHGLHTHVKHHLAAHRRSFHDAPHESLESAFQLACRDADNAFLGSHLADDSGSCAVFALVGKDKWVVGNVGDSQAILSRYGRAIDLCVAHTPQHPDERARILAANGQIVQDRYIFGYLGVSRSFGDRFVKVERPVVITTPDVVSGGHRHNHPGDEFLLLACDGLFEVFTPQEAVDFVTHHKTVNQMAPQAICDLLVRTAIENGSQDNVSVVLVMLQSA	PF00481	1	250	2.78e-69	PPM
Aphanomyces_invadans	ETV95103	MVVIQRMIQHLRARVRLPPSATSHFIPRSSRNSVETPRSRRVSVTRAAGVVAVMGLLYDQATLMEPRPLTLDRKTTRLVPVQMRKRTSKADSPLLVSASAVRGDRPTMEDALFIAPNRRFTAVFDGHGGADVSSYLKANLYDHILANLGPAKDTWNLDEIETSLRDAFRTVDAVILERREWIAQGSTATAVLLMDDLIWSMNVGDSRAVLCRNGRAVNLTRDHKPNDPMERSRVEKAGGRVQWHGLRDPHGRPIVDMGAYRINSNLAVARAFGDGDQRPYVSGEMELKCFRRDPSDKFIVVASDGLWDVFTSAEVSISRARRKYSGHDGHDRVSGKVVMFVRDVLAGEVGSRESWRSGSHAETSVELFEWRQMYKNDSDMIQAALATRKEQMAKYLTQE…	PF00481	96	315	1.75e-66	PPM
Aphanomyces_invadans	ETV95104	MVVIQRMIQHLRARVRLPPSATSHFIPRSSRNSVETPRSRRVSVTRAAGVVAVMGLLYDQATLMEPRPLTLDRKTTRLVPVQMRKRTSKADSPLLVSASAVRGDRPTMEDALFIAPNRRFTAVFDGHGGADVSSYLKANLYDHILANLGPAKDTWNLDEIETSLRDAFRTVDAVILERREWIAQGSTATAVLLMDDLIWSMNVGDSRAVLCRNGRAVNLTRDHKPNDPMERSRVEKAGGRVQWHGLRDPHGRPIVDMGAYRINSNLAVARAFGDGDQRPYVSGEMELKCFRRDPSDKFIVVASDGLWDVFTSAEVVMFVRDVLAGEVGSRESWRSGSHAETSVELFEWRQMYKNDSDMIQAALATRKEQMAKYLTQEALFRGTADNVAVVVIWLDKVK	PF00481	96	392	4.9e-71	PPM
Aphanomyces_invadans	ETV95557	MVSLPHPEKKQGEDAAFCTPTTIGVADGVGGWARKGIDSGAYSRMLMASCEASTLTEPKARLTDAYNNTSVPGSSTACIVHIDDAKLSTVNVGDSGFLLCRQKADKWTLLYESPSQCHYFNCPYQLGFGSRDTPEHGDTQVIAVEPNDLVLLATDGLFDNISPPHLVELLNLISAESVVRGHDASQAMQFLATTVVDVAHDVAKSHTRMTPFALAARQAGYKDTAGGKMDDITVVAALVQCTD	PF07228	7	235	2.3e-16	PPM
Aphanomyces_invadans	ETV96196	MEKPAALVMEMGGMVVEVAAISHIGSTTLVQNQDAHLELPLSDDCLLVGVFDGHSPDLGQIAARAAKAYFASVFRDPALLDEVLEAPEPTLRRLFRECHQHVFTRFKAFYTNQSCTVREERGGYLTYRTPGHSQPVRCVYGGTTATLVLLHHRRLIVANVGDSLALLAQTTISPRDLQWHAACRSAPAPASPVDDPTTNNQSDNQADEWTPYVLLAGLHAPDCTTEFKRLEHVGLGLQCMFDHSTDPHDRVPIFKRDHVVHSHAFNPAHINETGQVRKGPPPRGGYVKNARNEWASVVTTPPHAAFPDTLAFTRSLGDFHMHAYGVTCEPDIVEATVEPGATLLVATDGVWDVWQFTQVVSFLQTCGDSATERIQRFMHENASRANDLFGQQADNMTAV…	PF00481	31	400	8.22e-18	PPM
Aphanomyces_invadans	ETV96206	MGLCQGKDTAVKAPMVTQPQIVPGSSSSTELFATAVASAKAAPRSRSNAHAAAARLYCLLAPSDPLLDDIDFVDAPDVVAMSTCIRLPGPTSPFRQVAALAVQNKSFKCRMEDTCVIQAHLPADVQLYAIYDGHGSHVVSTYLAQHFHVELIQRRLAMPGLSMESVVSDTFESIDTALESLDAADQCGSTAVVLVANGSNHITVANCGDSHCLYVTADGVVARITQDHHVRNATEVSRIKAKHGMILNHRVSGVSKVTRAFGQHDDKDFVIAKPAITTITVEPARTDDECASRGYFVLMSDGISDVLQDQEIARYVSTGLAMGWAVDIICQTLVDLCKVKRARDNMSVVLVLT	PF00481	111	351	1.19e-52	PPM
Aphanomyces_invadans	ETV96255	MLAQVHGCTDPGNHVKENQDTFLAISYKTHTALAVFDGHGKTHGKLAAETAKTFFEQKLQQDRTYDDLIEDGENTMRCLFDDCHAAIGQALRAYYERQRLQVVEREGGYLIVKQGMLQKSLLVQGGTTASIVVILNGGATMLCANVGDSSALLCVPSPFDASWSSLQASNVLHLLRRPDAPPVALPAELPESSHVLQLSGDHSPECMTEFERTAMARSVPTKNGAIPELLFVYDGLVESSNQRVSVRDKHAALEKTPVYTHRSGKLVKVGEGCYFKNVRQEWASLCCTPSRAKFHESLAFTRSLGDYYIHSYGLTHEPDVIQVDVKQLMAQEGWNQVIVVVGSDGVWDAWEYAQFSSVLWKAMDDHKGVLKQVADDVMRQNKAVSAQVFGTAVDNMTLV…	PF00481	4	400	3.18e-15	PPM
Aphanomyces_invadans	ETV96744	MEDRRAHAAHTVITVGTENPVPLVHTTATAEPLITLFSPRELVLDSRCNAGDVFGTEIEQRTRRSPTIILQPRVLASRPLPFVPRRLSGRSRLSRNDVVGGQANVPMTGFLPIVLKMTVQTEQDLRTSFVLSPHLLDNGIGRAASNAVSIPADKHMAEVNHAVVRFDPQVGGYFILSNQSTCNADIGTYIRLTPCVAGDVVSTKQWPLDVGCRFRVGKSDFEVIAIVGEKPSMSLRVQSGKLAGKTYLFDAAGGTIGRSADNTIHTGDGELSRRHAAVWFDDGMFYLQDIGSTNATFMRLCSAYSDPYRLEIGDQILVSQTCFSVNRFDFGVCENMGARKHMEDAHTIIQDLNISGLSAAGISPQSFFGVFDGHGGLEASQYVNDHLHKNLLCHINNLC…	PF00481	328	624	4.79e-79	PPM
Aphanomyces_invadans	ETV96745	MEDRRAHAAHTVITVGTENPVPLVHTTATAEPLITLFSPRELVLDSRCNAGDVFGTEIEQRTRRSPTIILQPRVLASRPLPFVPRRLSGRSRLSRNDVVGGQANVPMTGFLPIVLKMTVQTEQDLRTSFVLSPHLLDNGIGRAASNAVSIPADKHMAEVNHAVVRFDPQVGGYFILSNQSTCNADIGTYIRLTPCVAGDVVSTKQWPLDVGCRFRVGKSDFEVIAIVGEKPSMSLRVQSGKLAGKTYLFDAAGGTIGRSADNTIHTDIGSTNATFMRLCSAYSDPYRLEIGDQILVSQTCFSVNRFDFGVCENMGARKHMEDAHTIIQDLNISGLSAAGISPQSFFGVFDGHGGLEASQYVNDHLHKNLLCHINNLCRDNGMNVDDVHSIIARGLTCAF…	PF00481	306	602	2.53e-79	PPM
Aphanomyces_invadans	ETV96746	MEDRRAHAAHTVITVGTENPVPLVHTTATAEPLITLFSPRELVLDSRCNAGDVFGTEIEQRTRRSPTIILQPRVLASRPLPFVPRRLSGRSRLSRNDVVGGQANVPMTGFLPIVLKMTVQTEQDLRTSFVLSPHLLDNGIGRAASNAVSIPADKHMAEVNHAVVRFDPQVGGYFILSNQSTCNADIGTYIRLTPCVAGDVVSTKQWPLDVGCRFRVGKSDFEVIAIVGEKPSMSLRVQSGKLAGKTYLFDAAGGTIGRSADNTIHTGDGELSRRHAAVWFDDGMFYLQDIGSTNATFMRLCSAYSDPYRLEIGDQILVSQTCFSVNRFDFGVCENMGARKHMEDAHTIIQDLNISGLSAAGISPQSFFGVFDGHGGLEASQYVNDHLHKNLLCHINNLC…	PF00481	324	596	7.98e-70	PPM
Aphanomyces_invadans	ETV96747	MEDRRAHAAHTVITVGTENPVPLVHTTATAEPLITLFSPRELVLDSRCNAGDVFGTEIEQRTRRSPTIILQPRVLASRPLPFVPRRLSGRSRLSRNDVVGGQANVPMTGFLPIVLKMTVQTEQDLRTSFVLSPHLLDNGIGRAASNAVSIPADKHMAEVNHAVVRFDPQVGGYFILSNQSTCNADIGTYIRLTPCVAGDVVSTKQWPLDVGCRFRVGKSDFEVIAIVGEKPSMSLRVQSGKLAGKTYLFDAAGGTIGRSADNTIHTGDGELSRRHAAVWFDDGMFYLQDIGSTNATFMRLCSAYSDPYRLEIGDQILVSQTCFSVNRFDFGVCENMGARKHMEDAHTIIQDLNISGLSAAGISPQSFFGVFDGHGGLEASQYVNDHLHKNLLCHINNLC…	PF00481	328	517	6.59e-53	PPM
Aphanomyces_invadans	ETV96748	MTGFLPIVLKMTVQTEQDLRTSFVLSPHLLDNGIGRAASNAVSIPADKHMAEVNHAVVRFDPQVGGYFILSNQSTCNADIGTYIRLTPCVAGDVVSTKQWPLDVGCRFRVGKSDFEVIAIVGEKPSMSLRVQSGKLAGKTYLFDAAGGTIGRSADNTIHTGDGELSRRHAAVWFDDGMFYLQDIGSTNATFMRLCSAYSDPYRLEIGDQILVSQTCFSVNRFDFGVCENMGARKHMEDAHTIIQDLNISGLSAAGISPQSFFGVFDGHGGLEASQYVNDHLHKNLLCHINNLCRDNGMNVDDVHSIIARGLTCAFETTDTDFLKTSSRPQAGSTATTVVIAGSTIYTANVGDSRTVLSRNGRGIRLSNDHKPSRPDEAQRIRDTGGFIIHGRVMGELAV…	PF00481	218	490	4.98e-70	PPM
Aphanomyces_invadans	ETV96749	MEDRRAHAAHTVITVGTENPVPLVHTTATAEPLITLFSPRELVLDSRCNAGDVFGTEIEQRTRRSPTIILQPRVLASRPLPFVPRRLSGRSRLSRNDVVGGQANVPMTGFLPIVLKMTVQTEQDLRTSFVLSPHLLDNGIGRAASNAVSIPADKHMAEVNHAVVRFDPQVGGYFILSNQSTCNADIGTYIRLTPCVAGDVVSTKQWPLDVGCRFRVGKSDFEVIAIVGEKPSMSLRVQSGKLAGKTYLFDAAGGTIGRSADNTIHTGDGELSRRHAAVWFDDGMFYLQDIGSTNATFMRLCSAYSDPYRLEIGDQILVSQTCFSVNRFDFGVCENMGARKHMEDAHTIIQDLNISGLSAAGISPQSFFGVFDGHGGLEASQYVNDHLHKNLLCHINNLC…	PF00481	328	480	6.15e-37	PPM
Aphanomyces_invadans	ETV98194	MDFQRSNIQLSMMTTSDGNSAVAHGKHEQFAKGNVCPVSLDLHDVADALGNEHNEQEDNQSTNNEKDLVPLSSAFVSWKSPSHSNEDRAVVYRGPRFSVFAVIDGHGGDLASEYVKTHLVDILDEEPELTVETLRHATATLETRFAEVATVANDFSGACFVALVVVEDGRRTRFVVNCGDCRVSALERRKKGREYMELSTDHKASCPLEKQRIAKAGGHVIMDRVAGVLAPSRSIGDLDMKMPGMEGWVIADPDINEAELCPDSLYVLATDGVWDVMSSRDVLCLADSTWMDNQVAEDGSVGCACSCEAIAQDSVARGSRDDITVIVVRTGQW	PF00481	83	329	1.43e-52	PPM
Aphanomyces_invadans	ETV98195	MDFQRSNIQLSMMTTSDGNSAVAHGKHEQFAKGNVCPVSLDLHDVADALGNEHNEQEDNQSTNNEKDLVPLSSAFVSWKSPSHSNEDRAVVYRGPRFSVFAVIDGHGGDLASEYVKTHLVDILDEEPELTVETLRHATATLETRFAEVATVANDFSGACFVALVVVEDGRRTRFVVNCGDCRVSALERRKKGREYMELSTDHKASCPLEKQRIAKAGGHVIMDRVAGVLAPSRSIGDLDMKMPGMEGWVIADPDINEAELCPDSLSPRTAASGAHARAKLLRRTVLPAAVATTSRSLSFEPGSGK	PF00481	83	263	5.24e-37	PPM
Aphanomyces_invadans	ETV98687	MLARHLGPRATASLTKAAPRRHFSASRGAARSSPSASARREFDAFIFDAHASCKGKRCTMDAFARPEGCGEDSFFVSPTIVGVADGVGGWNENGVDPSAISRAMMRYSRQLVQGYEGDPAMLSTLDILTEAYALTLKDDAVEAGSTTACIIKIRAGKDGEPMLDYTNLGDSGFAIVRGDKVVFRSSFQSMGLAPFQLAKIPERFKCYGAMESQPSEANNGTVALEDGDIIVLATDGVWDNFAQDLQEIPPFFPPVISWRRYWHGRIDSLVSVVSSCNSTKEAADAVVEASLSHNLKPDDVTVIVAKVSVKPKAKL	PF07228	71	311	7.02e-13	PPM
Aphanomyces_invadans	ETV99012	MSARKSSTSAKPATTSATAATAAISRVKLQEATASNVSSPKGIATKKTNDGEIQMARRRLSVVSDNKLVEGLAAVSTSADADGVQDGTSTIGCYAGVSKKGYAPYNPRKKNQDSMIMQMHAPSKSLLLGVFDGHGEAGDGVSQYFRAHFPTELFNHAQFAPTGDVAKDTAGIQAAISFALNAVEKRVIRDASIDTEFSGSTGVVVVIRDRLLIVGNVGDSRITRGFMQAGILTATSISQDHKPDLPTEKARILAAGGRVFAVEYDDGIDGPPRVWLGHMDVPGLAMSRSLGDAVAHTAGVSSEPEFFVRTLDTTDRCLVIATDGLWEFMSDDEVIKMIAPHTDPKQAVDVLILEANRRWMKEEQVIDDTTVIVAFVDIK	PF00481	94	376	6.28e-54	PPM
Aphanomyces_invadans	ETV99845	MNTALDDAPIDGLGGGPPSNLSTSVVNPRPWEWGKYVTPLARQGFLDKQSRKDRTKWKLRWVVMQDNVLYYFKEPFPASNVNLYESDNRLLRLYRHGSIQLDTVATVCTAKEWGPAAFQIKVQERKYIFKADTKDEMNNWLFEFHRSIANLIVMIRSKSLSTSASVTRYMEIARQRQHRSQSFDCRDHVMFEQLSHCVPFDDYAPTLRHSIESVLSHSTTPLGGSTGSFKSPCTSPNYFPFQIDEVGLEEEDVEALELAPPVPSFDELVATSDDSPCTPSSVLYTSPHVSTATTSSSTTTFSHFARTNNITVVVPELEKCLSPPTSTTTTPKPLPRKQAYVPPHLRKGYVPPPPSSSAGMSSPPPGSPFCTPAMPSRMDYNHLHGDSATHGTSTFGYTS…	PF00481	395	688	8.45e-63	PPM
Aphanomyces_invadans	ETV99846	MNTALDDAPIDGLGGGPPSNLSTSVVNPRPWEWGKYVTPLARQGFLDKQSRKDRTKWKLRWVVMQDNVLYYFKEPFPASNVNLYESDNRLLRLYRHGSIQLDTVATVCTAEWGPAAFQIKVQERKYIFKADTKDEMNNWLFEFHRSIANLIVMIRSKSLSTSASVTRYMEIARQRQHRSQSFDCRDHVMFEQLSHCVPFDDYAPTLRHSIESVLSHSTTPLGGSTGSFKSPCTSPNYFPFQIDEVGLEEEDVEALELAPPVPSFDELVATSDDSPCTPSSVLYTSPHVSTATTSSSTTTFSHFARTNNITVVVPELEKCLSPPTSTTTTPKPLPRKQAYVPPHLRKGYVPPPPSSSAGMSSPPPGSPFCTPAMPSRMDYNHLHGDSATHGTSTFGYTSL…	PF00481	394	687	8.31e-63	PPM
Aphanomyces_invadans	ETW00733	MNGQASTATNSLQTYVPPRAHVRPDLVSNWAVAAMSIAPGDFIQKYQLIERTAVLGICGHNSFEQHHTTSLVVVGSDRATRTTATSSSYSMSLSQMQLGMDTRPEPLLVEGPSLEYQCSTEHIEFIYVNENYRLRKKFDGGAHGEVWRAIRTTFDEDDETSVGFVLKRMFVELGEATHLSGQREAHFGHQLRGEPHVTRFVESFYRDSVTMATNESGTPLQELWLVFYDEGISLRHYIYTKTKSQKFVVVEPSLFWKRMRTEAEGAGVYREILRQLLQAVAALHERGITHRDIKPSNILISHDDNLVVKLADFGSAVDAFTHAHMYGDKGPTQAEETREYQPPEVLFHGDDVPYDYATPTSYDMWSVGVVALELLLGSPHVFSISSRARAKVDAHMRDK…	PF00481	599	870	1.88e-56	PPM
Aphanomyces_invadans	ETW00918	MSRFLNEPLTDKKSETYTESALGLTIGVSCMQGWRESMEDAELVDTSLPGLHKVALLSIFDGHGGDFIAKETAKQIVDRIVSTDDYNAFDGKNPYTLVSALSEAFLRTDDALREAHLDGTADEVGATGLVVLVTERHIISANVGDSRCILSDKSGQVPIQMSLDHKPDHEAEKLRIIAAGGNVFRGRVCGGVAVSRGFGDFWFKRNEENNPDKKPWEHFVIAEPCVNIHVRSPDTDEFLVLGCDGIYDVMSNEQIQMFTRDKLAEGKTPTVVAELLMEECLHKGSRDNMSVIVALLNQ	PF00481	26	296	3.38e-73	PPM
Aphanomyces_invadans	ETW00921	MSRFLSEPITTKQSHQVTAPKLNLSIGYSSMQGWRDTMEDADLVEVDIPGNVNGACFAIFDGHGGDHVAKAVAKEILQNIADTDDFKRYDGSDHRVMVTALSQGFLKTDDSIRNNEAVGGNADEVGATGLLVIVTEKHIFSANIGDSRCILSKFQNQAPIQMSLDHKPDHETEKLRIVAAGGTVFRGRVCGGVAVSRSFGDYWFKRNEEGKPDKKPWEHLVIAEPCVNVQPRDLIKDEFLVLCCDGIYDVMSNEQVQRFVRDRFKAGKSPKEVSELLMDECLNKGSRDNMSVIIVVFNAKKK	PF00481	25	297	6.42e-78	PPM
Aphanomyces_invadans	ETW01538	MRVVSVATILALWSTGTAPSSCDGQGQCSIDDRSSLNFDLAESVKLPSPVARVHRYTAASYSANDPNEDRYTVHVETDGVFASVLDGHGGWQVSEYVRQNLVNNTKAALRASSSTDSADIVSALSSAFESTDETLRSLLLPAFQLGFGQVNRVGTCTLLAYAQGDTLVVANAGDVRAVLATTNTDGELVATALSTDHNAKHASEQARLAAAHPNERNLVVCQTPEACYVKGGLQPTRALGDFAFKYAEFNQFPASANRQGGGRFIPKPYTPPYVLAGPETQVHTLTDADQFLVLGSDGVWDDLSNEEAVEIVAKLAARGMHDVAAQAVIDRVIAKTAEDFRVRSADVAALKPGRERRQVHDDTTVVVLFFQPS	PF00481	64	370	1.07e-60	PPM
Aphanomyces_invadans	ETW01539	MRVVSVATILALWSTGTAPSSCDGQGQCSIDDRSSLNFDLAESVKLPSPVARVHRYTAASYSANDPNEDRYTVHVETDGVFASVLDGHGGWQVSEYVRQNLVNNTKAALRASSSTDSADIVSALSSAFESTDETLRSLLLPAFQLGFGQVNRVGTCTLLAYAQGDTLVVANAGDVRAVLATTNTDGELVATALSTDHNAKHASEQARLAAAHPNERNLVVCQTPEACYVKGGLQPTRALGDFAFKYAEFNQFPASANRQGGGRFIPKPYTPPYVLAGPETQVHTLTDADQFLVLGSDGVWDDLSNEEAVEIVAKLAARGMHDVAAQAVIDRVIAKTAEDFR	PF00481	64	339	4.93e-60	PPM
Aphanomyces_invadans	ETW01540	MRVVSVATILALWSTGTAPSSCDGQGQCSIDDRSSLNFDLAESVKLPSPVARVHRYTAASYSANDPNEDRYTVHVETDGVFASVLDGHGGWQVSEYVRQNLVNNTKAALRASSSTDSADIVSALSSAFESTDETLRSLLLPAFQLGFGQVNRVGTCTLLAYAQGDTLVVANAGDVRAVLATTNTDGELVATALSTDHNAKHASEQARLAAAHPNERNLVVCQTPEACYVKGGLQPTRALGDFAFKYAEFNQFPASANRQGGGRFIPKPYTPPYVLAGPETQVHTLTDADQFLVLGAPLSIEGTCLQLRFASPS	PF00481	64	295	2.34e-44	PPM
Aphanomyces_invadans	ETW01546	MLRHAVGRVATSSVLSASAKRSAVVVHTISTAEQQANSNPSRMAWMGMAMAASAAAMGSALCDAPPLSPIDRVQSPTENPSVPLDRVLNRQLQTPVAGVQSYSAASYKANNPIEDRFVVHAKDGVVYAAVLDGHGGWQVSQYAHDHLIKNAQAELNKLHAKSTANVQAALQQAFLRTDLDIREIVRPAFNMGFHQVNRVGACSQLAYLKDDMLVVANAGDCRAVLGSVESDSLVAIPMSNDHNAKLPVEMARLSQAHPNEPNIVVCKHPESCYVKGGLQPTRALGDFAFKDASLNGPADPTLRAGGRHIADPYTPPYVLALPETLSHVVTGADKFLILGSDGVWDFLTNQEAVDIVQACVARGEADEASRAIVEAVLTKAALVEKLTLGQLLDLAPGRK…	PF00481	110	414	3.2e-61	PPM
Aphanomyces_invadans	ETW02291	MGCRHSQPRRASTQVVATMARDQPCIPPTSDDNTMAQSGSGSPTTAQNIRAANTTEFVKHIIDNVDRISVDESEAAHTHATLKSPPSHDSMTASIVATLVDETSRSQPPTPRGCQRVGSAGRMAMSSSHGGRGMPRGRGPARGGGRIGRGGRPDVLAPPSSEKYSVDIVSANGPRGHSRENGEFGQTLNVDSDGGGSSDSDDDDDVATNWLDTATLPATRGEGSNADSEPVDVHDWLGTQTPLPSVIDVAIPVSLPQERKQSTPVVVTDEPKRAIPSGMTADVMKSQEKVKLFVRQPSAGQSANLLMPLSPTQPAGIRDTTVVKKKKAELPTHNLPHPHPISGDWLNSRTMINNYIILESLGAGSYAEVKLCKEKTTGQLFAMKFIDRDVMNKQSKLTK…	PF00481	858	1150	5.26e-60	PPM
Aphanomyces_invadans	ETW02305	MPQVWNQFGMVVRSTWRHLVLLALFVFHGSVADTVHSTLNDGEQGTCSLEDAACKQLSLPLDLIVGVGCKPKKLDYVSKAKNSNTAENCGEDAYYVVGDSSLLRYASVGVADGVGGWQENGVDPSAFSFALVDGAKESFSRVTASKEQPHPRNMMEDAFVHVKAGGDKNPGGSTAVFLVLDKLSKSLETANLGDSGYIVIRNGAKHFRSVEQTWAFNAPYQLSLYPSWMRNGGDHYLPKDAFTTKHTMQHGDIVIVGSDGLFDNVFDEEILTETDKFLGHVLKAHPDFANHLKSSNVNALQPEVVSALKKAMMDLSYSLTLMANTFAHDKSRESPFSKLAKEGYGYQFQGGKVDDTTVLAVYIHAKAHD	PF07228	91	271	2.12e-16	PPM
Aphanomyces_invadans	ETW03333	MGNFLSSPITEKDTHVGTGNGLEFGVSCMQGWRATMEDAHVARTSIPAFDRCSIFAVFDGHGGKLVADESAQNLIDVLEKEVMDVKNKDDIGRSLTRAFLALDDDHRRLKEVIGGEDHSGCTAIAAFVTDLFIVVANSGDSRSVLATDGGVIPMSYDHKPNNTGERQRIENAGGSVRNNRVNGDLAVSRALGDFIYKQRPDLPAAAQQVSAEPDVKVAERTKEDEFLLLACDGIWDVMSNEDAVALVRSLMAQGESNMGLICEEVLDHCLSLGSRDNMSIVVVKFPGAKIGQGDGVAGIRKIREAEAEAAKAAEASDQSRSDAQ	PF00481	24	285	7.32e-88	PPM
Aphanomyces_invadans	ETW03334	MGNFLSSPKTDKITHVGTGNGISYGVSCMQGWRTTMEDAHVAETTIPAFAGSSLFAVFDGHGGNLVAEESALRLVDTLAKGQGNNQHKNEPDAIGAALRNAFLTLDNDLRKLQRVENGEDQSGCTAIAAIVTDTHIIVANSGDSRSVLATCGDAVEPMSFDHKPNNPREKLRIENAGGMVRNNRVNGDLAVSRALGDYYFKERHDLAPEEQQVSPEPDIKIEARSAANEFLLLACDGVWDVLSNEEACDFVRSVMKLGERDMGLICEELLDHCLSLDSRDNMSVVLVAFDGAKFGEGEGVYGLRKQRQAAEEAKEREAAAVAKQQEAVQGQALRQDKDSQSQLSMFVGTQ	PF00481	22	289	1.8e-90	PPM
Aphanomyces_invadans	ETW03816	MSISEALECCALVSIHEEMNPSKRRSMEDALRVVDAFGGNPRHGFFGLFDGHGGREISAYLQENLHIAVENELTHLDNDKDGSVDVETCIKCAFVVADMDCCELPEAENAGSTAAIALLRDEGNHRILYAANVGDSRIVLCRNGTAERVTQDHKAELHSEAVRVCDSGGFVIHNRVSGVLAVSRSFGDSSLKKWVIAQPYTSKSILDGSCAFFILACDGVWDELEDQAAVDLVLALSEPDRAQAAEVLVGAALEEGSCDNISAIVVFL	PF00481	23	268	2.98e-71	PPM
Aphanomyces_invadans	ETW07835	MGNCCSNTAVVTRHSEALPPRPQHPTTASVPTTAVSTSGNSPSSVLLSPTDEVTKEHTPPTPTLTESEQQQQQRNRKSPLTEQELNQRTSASHEPESFVSGDYKISYAYVSLRGYYPDSINKPNQDAYVCKPTFHNECSFFGVFDGHGTTGDKCAQYARDVVPTLLQQHLTKNIETTEALTRAHVDANTMMHSAPFDDSMSGTTAISVLFQTNEIHISNVGDSRAIIAQEIASADGTPPQLVAKALSIDQTPFRKDERDRVKKTGARILTVDQLEGYEPIHENWGLTLGDEIDESGDPPRIWHPYGDYPGTAFTRSLGDHVSEELGVFAEPEIITKTLNAHDKFIVIASDGVFEFLTSQAVVNIVKEYKSPLDACHTVVMESFSRWLDFEERTDDITCI…	PF00481	105	403	3.5e-50	PPM
Aphanomyces_invadans	ETW08256	MLHRVAPRVMQGYLTMRLPHLSNHFKTRLPWNNQWKRHMRSMTAADLLNVAGHARSQKASVVNEDDTLSKAVETMAAHHNSSTLVVVDDEDRVVGLLTQHRIISHISQHHASWHSNLVKNAALPSREIVHVTPEDSLQDCRAVMALTGRGELPVLSGDSLLGIISLTDIAALLVKNESQKNGEAHSAKSDYVHLILPRKGLPKNTSLAPSVAMDGQEVPKFVLHSYAMSIPHPQKVDTGGEDAYFLGTAGEQTSTGGVDVLCFGVSDGVGSWFEQGISAGMYSKELMKAAQAAATLSLTKHPHVNPSEVLHAAWQSVSQKAIVGSATACVVALDPVHGELYAVNLGDSGFLIIRDKKSDLKTAEKRGTLDGSLMRKMKNRDTDLTPAGRRKGAHVSYRS…	PF07228	224	524	2.07e-15	PPM
Aphanomyces_invadans	ETW08257	MLHRVAPRVMQGYLTMRLPHLSNHFKTRLPWNNQWKRHMRSMTAADLLNVAGHARSQKASVVNEDDTLSKAVETMAAHHNSSTLVVVDDEDRVVGLLTQHRIISHISQHHASWHSNLVKNAALPSREIVHVTPEDSLQDCRAVMALTGRGELPVLSGDSLLGIISLTDIAALLVKNESQKNGEAHSAKSDYVHLILPRKGLPKNTSLAPSVAMDGQEVPKFVLHSYAMSIPHPQKVDTGGEDAYFLGTAGEQTSTGGVDVLCFGVSDGVGSWFEQGISAGMYSKELMKAAQAAATLSLTKHPHVNPSEVLHAAWQSVSQKAIVGSATACVVALDPVHGELYAVNLGDSGFLIIRDKKSDLKTAEKRGTLDGSLMRKMKNRDTDLTPAGRRKGAHVSYRS…	PF07228	224	523	3.34e-13	PPM
Aphanomyces_invadans	ETW08258	MLHRVAPRVMQGYLTMRLPHLSNHFKTRLPWNNQWKRHMRSMTAADLLNVAGHARSQKASVVNEDDTLSKAVETMAAHHNSSTLVVVDDEDRVVGLLTQHRIISHISQHHASWHSNLVKNAALPSREIVHVTPEDSLQDCRAVMALTGRGELPVLSGDSLLGIISLTDIAALLVKNESQKNGEAHSAKSDYVHLILPRKGLPKNTSLAPSVAMDGQEVPKFVLHSYAMSIPHPQKVDTGGEDAYFLGTAGEQTSTGGVDVLCFGVSDGVGSWFEQGISAGMYSKELMKAAQAAATLSLTKHPHVNPSEVLHAAWQSVSQKAIVGSATACVVALDPVHGELYAVNLGDSGFLIIRDKKSDLKTAEKRGTLDGSLMRKMKNRDTDLTPAGRRKGAHVSYRS…	PF07228	229	459	7.81e-08	PPM
Aphanomyces_invadans	ETW08259	MALTGRGELPVLSGDSLLGIISLTDIAALLVKNESQKNGEAHSAKSDYVHLILPRKGLPKNTSLAPSVAMDGQEVPKFVLHSYAMSIPHPQKVDTGGEDAYFLGTAGEQTSTGGVDVLCFGVSDGVGSWFEQGISAGMYSKELMKAAQAAATLSLTKHPHVNPSEVLHAAWQSVSQKAIVGSATACVVALDPVHGELYAVNLGDSGFLIIRDKKSDLKTAEKRGTLDGSLMRKMKNRDTDLTPAGRRKGAHVSYRSPQQLHYFNCPFQLGYYVPGPDIPDGSGPLFETPREAVNLRVPVEDGDLIILATDGLFDNVDEDRLLEIVAAEPDVESMTKKLVKRAYDLSLDRTIDSPFARLAKENDKMWGGGMPDDITIIVARVVKRA	PF07228	81	381	7.68e-16	PPM
Aphanomyces_invadans	ETW08260	MLHRVAPRVMQGYLTMRLPHLSNHFKTRLPWNNQWKRHMRSMTAADLLNVAGHARSQKASVVNEDDTLSKAVETMAAHHNSSTLVVVDDEDRVVGLLTQHRIISHISQHHASWHSNLVKNAALPSREIVHVTPEDSLQDCRAVMALTGRGELPVLSGDSLLGIISLTDIAALLVKNESQKNGEAHSAKSDYVHLILPRKGLPKNTSLAPSVAMDGQEVPKFVLHSYAMSIPHPQKVDTGGEDAYFLGTAGEQTSTGGVDVLCFGVSDGVGSWFEQGISAGMYSKELMKAAQAAATLSLTKHPHVNPSEVLHAAWQSVSQKAIVGSATACVVALDPVHGELYAVNLGDSGFLIIRDKVHTQRNGDHSVMCVE	PF07228	224	368	2.33e-08	PPM
Aphanomyces_invadans	ETW08509	MGCGSSLGIQSKVADKNHVGDDRTQQLDNSPLTAEEIRSRIVCSDKPVKTQLTPALSIEYAFVTQRGYYPDAVDKPNQDSYTIVPNFAGDPTKIFFGIFDGHGATGDLCSVFAKKEVPDRLQKLMGKANASVPFTEIYSNCFTDTNAKLHTSRIDDSLSGTTAITCFMDGNIIHIANVGDSRAVIAKSDAARIVASPLSVDQTPYRTDERERVKRYGARVLTMDQLEGITPIHENWATAVNEEVDEDGDPPRVWSPTGNFPGTAFTRSIGDEIAESLGVFATPEIASLQLTPNDRYIIIASDGVFEFLTNQAVVDIVKSYPNPLEACEKVVAESYRLWLHYELRTDDITIICIYLEHTAVTESSEMSMRHASQKANDLLTTNILNTRVTELRPVRRGMS…	PF00481	75	355	3.6e-54	PPM
Aphanomyces_invadans	ETW09048	MGQQSSKEEKAARRNKRKGNIHARPAAPSLAIPAPAAAAHSIAPPPIATDLPQDSSTLPKLFSMSPAERAHSRPRVGSTSNSLPEPAHDHADVDGIEDVKVSDSDDSDDILSDDTSVVVEDWLLEGEDIKVEMVEDDGVSETSEGESHTTEVSLTAYMQANRPLYDIMIQVHLFANLSQLQQEQVMKALKPITFKDGEIIVKQGDRGERFFMIAKGEAVVTKLIDGKERMITHLYAGHYFGELALIYDDPRTATVRAVGGVELLYLTQKDFQQVGQVHLSLMLQQVPLLAQLSARDQDVVLTKLKPSNFAHGEYIVQQGEEGTRFYMITRGQAAVIETDADTGEDKELTRLYEGHVFGEMSLIYKEPRTASVVAVGPVKCLYLTKEDFDECLLSERFQR…	PF00481	1205	1471	2.55e-71	PPM
Aphanomyces_invadans	ETW09049	MGQQSSKEEKAARRNKRKGNIHARPAAPSLAIPAPAAAAHSIAPPPIATDLPQDSSTLPKLFSMSPAERAHSRPRVGSTSNSLPEPAHDHADVDGIEDVKVSDSDDSDDILSDDTSVVVEDWLLEGEDIKVEMVEDDGVSETSEGESHTTEVSLTAYMQANRPLYDIMIQVHLFANLSQLQQEQVMKALKPITFKDGEIIVKQGDRGERFFMIAKGEAVVTKLIDGKERMITHLYAGHYFGELALIYDDPRTATVRAVGGVELLYLTQKDFQQVGQVHLSLMLQQVPLLAQLSARDQDVVLTKLKPSNFAHGEYIVQQGEEGTRFYMITRGQAAVIETDADTGEDKELTRLYEGHVFGEMSLIYKEPRTASVVAVGPVKCLYLTKEDFDECLLSERFQR…	PF00481	1201	1467	2.47e-71	PPM
Aphanomyces_invadans	ETW09437	MGLDGYKYMISKMKASRGNQSRLGSFSSIGCASYDFHGDDAVGYGPNYMVVADGVSGTQKASGILARVLVTETLNSLERLRRKSLSDPAVPIKSSDFGAEMIGAIRVARALTRRKGRFDSALTAVYVDAASSQLFVFNIGDCKCVLVRHNVVVFESDAIIYDFNVPAVVSTMNEIHYPTDAVDIQVTGYEPGDVVMVFSDGVHDNLYVDEVLHVVASHPNHGADIAKATVRACRDTFTGHCGYIPFAVAAAGFCLTAVEEMKTNDAITRADFEAFEAKCRDLPRPGTRAIFGNDKRVKKLAFYSASNLLTFANKQIGKKDDISVCAGVLA	PF07228	37	235	4.97e-09	PPM
Aphanomyces_invadans	ETW09438	MGLDGYKYMISKMKASRGNQSRLGSFSSIGCASYDFHGDDAVGYGPNYMVVADGVSGTQKASGILARVLVTETLNSLERLRRKSLSDPAVPIKSSDFGAEMIGAIRVARALTRRKGRFDSALTAVYVDAASSQLFVFNIGDCKCVLVRHNVVVFESDAIIYDFNVPAVVSTMNEIHYPTDAVDIQVTGYEPGDVVMVFSDGVHDNLYVDEVLHVVASHPNHGADIAKATVRACRDTFTGHYQRCDHARRFRGV	PF07228	37	235	6.21e-09	PPM
Aphanomyces_invadans	ETV90258	MVEATRAETKSLDEQISRLRRAENLTENEVMELCKKAKEILSAESNVQPVRCPVTVCGDIHGQFYDLLELFCIGGQCPDTNYLFMGDYVDRGYYSLESVSLLVALKVRHRERITILRGNHESRQITQVYGFYDECLRKYGNANVWKYFTDLFDFLPMTALIENRVFCMHGGLSPSIDTLDHARALDRVQEVPHEGPMCDLVWSDPDDRCGWGISPRGAGYTFGQDITEQFKRSNGLTFIARAHQLVMEGYQWTHNRGVVTIFSAPNYCYRCGNQAALMEIDEVMADRGGDKVYDTCKFIQFDPAPRDHTFNEKKRTPDYFL	PF00149	12	305	0	PPP
Aphanomyces_invadans	ETV90861	MAERTRAHPNVGLPRVLHQIHHVPKDKRVIIIGDVHGCLDELELLLDKAEFDAAKDVLVFVGDLVNKGPKSVKVVQFARESGALCVRGNHDDAALNGYYLRQSGIKDDARYEYTDGFCAADIEFLEQLPFTIDLPEINTIVVHAGMVPGVPVEEQSLGMLYKMRFIKTGEPSTALESGQGDSVLWAATYHGPKLVVFGHDAKAGLQDTPFALGLDTGCCYGKKLTAVVLPERRLVSVDALKVYTAPGARPSKSWGSWLWFAWVEPVYSFLFGRATGP	PF00149	31	243	1.3e-31	PPP
Aphanomyces_invadans	ETV91629	MASSALESIDVDGIIEKLLSVRGARPGKQVNLTESEIRGLCVHSREIFLSQPILVELEAPIKICGDIHGQYYDLLRLFEYGGFPPDANYLFLGDYVDRGKQSLETICLLLAYKIKYPENFFILRGNHECASINRIYGFYDECKRRYNIKLWKTFTDCFNCLPVAAIVDEKIFCMHGGLSPELSQMEQIKRFVRPTDVPDTGLLCDLLWSDPEKDILGWGENDRGVSFTFGPDIVGQFLKRHDLDLICRAHQVVEDGYEFFAKRQLVTLFSAPNYCGEFDNAGAMMSVDESLMCSFQILKPAEKKQRFAYQGMPAGAGGAAAGGAAPAAQRPATPPRK	PF00149	10	300	0	PPP
Aphanomyces_invadans	ETV91691	MRGGFVVLAALIGIVHGREVPWRHGVPSLCFEMFASPEALGLGEDLVVSWTNVDTHAADYVTLSCGPTVDNDDYIERINVTASSSHSVRFADLHMLRCVYVASYFHYRRDAFVLLGQVIVPMRMSIDSPQHGHLALNDRVDQMVLMYNTASNRTTPSVRATRVADPPFDSVAAPVTVHYGTSSTYTASDMCHQPATIVGQQWFRHPGYMHTVVIDGLFPDCMYAYQFGNDMDGWSEIYTFRSRPLSATNATVKWIAYGDMGVDNSPAAVSTALHVSQDILRGYNGFLLHFGDISYARGRGLQWDKYFYLIQDVATRIPYMVSMGNHEYDYIGGDGSRDPSHPATPNGFHPSWGNYGVDSLGECGVPTVHRFTGPANGNGLFWYSFDYGPIHVVQISSEH…	PF00149	248	553	7.74e-80	PPP
Aphanomyces_invadans	ETV91692	MRGGFVVLAALIGIVHGREVPWRHGVPSLCFEMFASPEALGLGEDLVVSWTNVDTHAADYVTLSCGPTVDNDDYIERINVTASSSHSVRFADLHMLRCVYVASYFHYRRDAFVLLGQVIVPMRMSIDSPQHGHLALNDRVDQMVLMYNTASNRTTPSVRATRVADPPFDSVAAPVTVHYGTSSTYTASDMCHQPATIVGQQWFRHPGYMHTVVIDGLFPDCMYAYQFGNDMDGWSEIYTFRSRPLSATNATVKWIAYGDMGVDNSPAAVSTALHVSQDILRGYNGFLLHFGDISYARGRGLQWDKYFYLIQDVATRIPYMVSMGNHEYDYIGGDGSRDPSHPATPNGFHPSWGNYGVDSLGECGVPTVHRFTGPANGNGLFWYSFDYGPIHVVQISSEH…	PF00149	248	468	4.67e-52	PPP
Aphanomyces_invadans	ETV92759	MRTRLATAMAVLAGMGTSESTLLAVSQVHLALTNAVQECPNGVAVSFASQTAAPFDVRFTIKGYDQWSVRSSTSDSYSVTSGRYSYQSPQLHTAFLCNLAPLTAYDYAIGNRTSTFVTPPAVGSEDAPTVLGVVGDPGDTSDSSQTLRSLGEAYRGLPTQAILIAGDYSYANGEHEVWDKWYDVQEDVFARVPQLGINGNHETITSHGHTPGHPVANDMAGEDYVAYLKRAVTPLSGEAKAAKRTYYSFDVGVVHLVFLDDYWKHERAVQLAWLDVDLAGVNRTITPWVVVVKHNPFYNTWMDHQCQCSKHKYVIAPEDAEACWNGQYVSGSPMYEPACGLQAKFESLFVKYRVNVVIAGHVHGYERTAPIVNNEINATHGVVYVTTGAGGNYEGHAGP…	PF00149	126	409	7.98e-47	PPP
Aphanomyces_invadans	ETV92767	MRVTLPLVAVVALATPRATTAFNASSLPVDVNDVFNWLGGEIHKLELPVLNEYIDTTVQAALRETAKIDRPPLMARTTSAGGAAFTILQIPDLHYSGNDDTACLDKPASMKAPCQQRYMAIMVGALLDAVHPDFVVFTGDQIEGQYAPQTWGDSYRTVDKYAAEATKRNIPWAMVFGNHDESIAPKLLMAYIESLPLSYAKYGPMTIGGVGNYELTVQTRATHNASALRLYFIDTHKDGNVTTDQLTYIKSLAAAHQVQYDVVPALMFFHIPTPEYKSGPVLQGERNEGWVPPAQHGLFDAMVQMGDVKASFCGHNHLDDFCTKKSNISLCISGTSGYGWAYGKSTMSRTARVIEWTKNATTETISTWLYFHQSASVSEKLVVYAATN	PF00149	85	343	1.63e-48	PPP
Aphanomyces_invadans	ETV93241	MPPRVAGMPPSTYGTLPTASFLNKPRIDFKLLIAIVASGACLSVLLCVTTYNADWSSDVPRMRLAVAPTIPLTYEQLVQPRQVHLAYAGRTPGTGMTVSWATYHRVNDSTLWVGSTPTNLSLATVDAETLSYYADDVYTLYTYHATVRGLTPRSKYFYRVGSASNDSHVSPVYHFHTGRDPGHDDGSSFEIAVYADFGERNAEQTVARLMDLRENFDFIWHVGDISYADNAFHTLNADTAALGFVYEKAYNAWMDALEPAMRVVPYMTTVGNHEAECYSPVCLYSPEKQAQLSNYSAYNTRFRMPSTDSNGAHNMWYSWSHGPVHFISVSSESDYDGAPTNNKGTQVKNGHFGNQLAWLDADLARVNRTNTPWVIVGLHRPLYGLKVFKANGEPKTKHE…	PF00149	185	520	2.35e-77	PPP
Aphanomyces_invadans	ETV93242	MIRTCRPCTISTQGAIPATMTAVRLRLPCTLTLASAMRNKRYARATSPLSRAWAQVARLMDLRENFDFIWHVGDISYADNAFHTLNADTAALGFVYEKAYNAWMDALEPAMRVVPYMTTVGNHEAECYSPVCLYSPEKQAQLSNYSAYNTRFRMPSTDSNGAHNMWYSWSHGPVHFISVSSESDYDGAPTNNKGTQVKNGHFGNQLAWLDADLARVNRTNTPWVIVGLHRPLYGLKVFKANGEPKTKHEALLDAFEPVFLKYKVDAVVSGHQHAYERHFPVAHNEPVLAGVSADKTIYESPQAPVYIVSGSCGSTDGHEPYDDVPAQTWNVLYDNVHFGISTLKANRTALEWTFVHSADGVPLDWFVMKKEG	PF00149	58	370	2.41e-76	PPP
Aphanomyces_invadans	ETV93940	MSTPVSPSSTGGTSGATPMGDLDRQIEQLKRCEYLKESEVKALCQKAREILVDESNVQRIDAPVTICGDIHGQFYDLKELFNVGGECPETNYLFMGDFVDRGFYSVETFLLLLALKVRYPDRITLIRGNHESRQITQVYGFYDECLRKYGSVNVWRYCTEIFDYLSLSAIIEDKIFCVHGGLSPSINTLDQIRIIDRKQEVPHDGAMCDLMWSDPEDIDGWGLSPRGAGYLFGGDVVDKFNQTNDIQLICRAHQLVMEGHKSMFNNALVTVWSAPNYCYRCGNVAAILELDESLEQKFKIFEAAPQDARGVPSKKPAPDYFL	PF00149	21	305	0	PPP
Aphanomyces_invadans	ETV95840	MKILYVTDVEGNWEYFLRFVRTVATSPHSAGALSLVDGRLVLQPGYIFVFGGDVGDKGNGTLRLVHLLVDAKQRYPDRVVLIAGNRDVNKMRWTSEFTDAEMNLATMDPGIKDGPHWIPEASRKHLGIVPYLTQLLDAQAATTAPVTEVDLTSVNTPVNRIKWILACTMGSDGDFERRRSELAFLRGCAADESISDDDVLRSFRSSVDDGGIVRTYLKLCVLGIALGSTLIVHGGVFAAKDDGVRCCLGRVPPVDSHTSYAEWVAAIDASGPVIDATVDVGRWMDELNAWYRAQLHEWERFPTWNADHTFRGGENLQHYVNTGAAYSVIAGRHLEPSGMPKLMPQKLTDVLWAQGYRRMLVGHTPHGNTPTIVKHRVTRNHPPPGVFQVVMCDTSYSDT…	PF00149	39	99	9.27e-05	PPP
Aphanomyces_invadans	ETV96035	MASDQVNVDVIVDKLLSVRGARPGKQVNLLEEELRFLCVQSKKCFMAQPMLLELDAPIKICGDLHGQYFDLLSLFQYGGFPPQSNYLFLGDYVDRGKQSIETIALLLAYKIKYPDKFFLLRGNHEDSSVNRLYGFHDECKRRYNVKLWKMFCDSFDCLPVAAIVEQSIFCMHGGLSPELQDMQQIARLARPAPMPETGLLADLLWSDPEANILGWGENDRGISYTFGVDVVVQFLKRHDLDMICRAHQVVEDGYEFFGGRKVVTIFSAPNYCGEFNNAGAIMVLDESLLCSFQILKPMEKKWAGPGGFLRK	PF00149	7	297	0	PPP
Aphanomyces_invadans	ETV96163	MLTTVVDGVSTLSPLQAFLVLACILIALLLSACYTISIYSSPIALLAFGFGGYSLLQRLATACGVLSPQPHVGIQAPDAIRFVCISDTRGKHDRVKLPPGDVLLHAGNFVSHGSQEEVARFNTWLGSLPYRRKIVISGHLETQCPISWAKILTNCDYLDHSSVSIDGVSIFGCPSVAPDRLHQIPAHTDVVVTSAAPFGILDKTLVDGTHVGDETLLKQILTRIRPKLHVFGSVQEAYGKTVMGTTTFVNASVTTYMRQPSNAAWIIDLPRRSAKLSPT	PF00149	81	252	1.95e-41	PPP
Aphanomyces_invadans	ETV96223	MSGSVGGATMSLGDLDVGTLDAWCEKLLTCQPLSEPEVVRLCARAKEVLRNESNVQPVRCPVTVCGDVHGQFHDLMELFRIGGHAPDTNYLFMGDYVDRGYYSVETVTLLVALKVRYKDRVFILRGNHESRQITQVYGFYDECLRKYGTPNVWRQFTEVFDYLPLTAVVENQIFCLHGGLSPSIDTLDHIRALDRVQEVPHEGPMCDLLWSDPDDRSGWGISPRGAGYTFGQDISDQFNHANGLTLVSRAHQLVMEGYNWSHKMNVVTIFSAPNYCYRCGNEAAIMEIDEQMQYTLYVRSCLPSRAHPCRCAACNLTQRHAAVSRM	PF00149	20	294	0	PPP
Aphanomyces_invadans	ETV96224	MSGSVGGATMSLGDLDVGTLDAWCEKLLTCQPLSEPEVVRLCARAKEVLRNESNVQPVRCPVTVCGDVHGQFHDLMELFRIGGHAPDTNYLFMGDYVDRGYYSVETVTLLVALKVRYKDRVFILRGNHESRQITQVYGFYDECLRKYGTPNVWRQFTEVFDYLPLTAVVENQIFCLHGGLSPSIDTLDHIRALDRVQEVPHEGPMCDLLWSDPDDRSGWGISPRGAGYTFGQDISDQFNHANGLTLVSRAHQLVMEGYNWSHKMNVVTIFSAPNYCYRCGNEAAIMEIDEQMQYTFLQFDPAPRRGEPHVSRRTPDYFL	PF00149	20	303	0	PPP
Aphanomyces_invadans	ETV96225	MSGSVGGATMSLGDLDVGTLDAWCEKLLTCQPLSEPEVVRLCARAKEVLRNESNVQPVRCPVTVCGDVHGQFHDLMELFRIGGHAPDTNYLFMGDYVDRGYYSVETVTLLVALKVRYKDRVFILRGNHESRQITQVYGFYDECLRKYGTPNVWRQFTEVFDYLPLTAVVENQIFCLHGGLSPSIDTLDHIRALDRVQEVPHEGPMCDLLWSDPDDRSGWGISPRGAGYTFGQDISDQFNHANGLTLVSRAHQLVMEVR	PF00149	20	256	0	PPP
Aphanomyces_invadans	ETV96226	MSGSVGGATMSLGDLDVGTLDAWCEKLLTCQPLSEPEVVRLCARAKEVLRNESNVQPVRCPVTVCGDVHGQFHDLMELFRIGGHAPDTNYLFMGDYVDRGYYSVETVTLLVALKVRYKDRVFILRGNHESRQITQVYGFYDECLRKYGTPNVWRQFTEVFDYLPLTAVVENQIFCLHGGLSPSIDTLDHIRALDRVQEVPHEGPMCDLLWSDPDDRSGWGISPRGAGYTFGQDISDQFNHANGLTLVSRAHQLVMEVR	PF00149	20	256	0	PPP
Aphanomyces_invadans	ETV96390	MRVVCISDTHGKHDLVDVPPGDILIHAGDFSIIGTHNQLRRFGVWLSALPHAHKIVVAGNHEYSLDAAWYVKGGGRKRHKAFQDPAISKQILSNVCIYLENEAVDVLGVRIYGSPNSPVIPGHTMAFNLMPGTASSSHWKAVPDNVDILITHTPPHGILDKNFRGQTCGDEALAAEVLTRIRPQLHVFGHIHEGYGTVLINETTYVNASSCNLRHQPENPPIVFDIGSPAQ	PF00149	2	209	2.24e-49	PPP
Aphanomyces_invadans	ETV98833	MPPKRPDAHEASGISDTDIIPILDERFSYDDATSTGGSKVMKIALASIGVLLIAGGIATAVVLSTSGKTAAGTSSSSGTRTPTSNNGASSGKTSNSTSADTVPTTASTSALVDPETDVAALTMLAIGDWGSTTGRGNDGTSPGSCCKLYSKGANAGKVDTSMPRYLVDYHAQKWVAELMGMSAAMLKPTPSRVLSHGDNIYWNGVGSGDVKYRMEETFEKIYTAPALQPVKWVSVAGNHDIGGSAYLCGDDNDHFRECTSVDEMLESLERKFSLQAKYTSYNGDRWLMKDHYFLERVTQNSVTVDILNLDTNDAAVHGASQVCCQCYGYRWKYTQAPDDTTDPCKNTVRGDRTCAGGDTDMYDKCIARIDAWAKASYDGALKDLKASTADFKIINTHFS…	PF00149	121	495	6.32e-32	PPP
Aphanomyces_invadans	ETV98834	MPPKRPDAHEASGISDTDIIPILDERFSYDDATSTGGSKVMKIALASIGVLLIAGGIATAVVLSTSGKTAAGTSSSSGTRTPTSNNGASSGKTSNSTSADTVPTTASTSALVDPETDVAALTMLAIGDWGSTTGRGNDGTSPGSCCKLYSKGANAGKVDTSMPRYLVDYHAQKWVAELMGMSAAMLKPTPSRVLSHGDNIYWNGVGSGDVKYRMEETFEKIYTAPALQPVKWVSVAGNHDIGGSAYLCGDDNDHFRECTSVDEMLESLERKFSLQAKYTSYNGDRWLMKDHYFLERVTQNSVTVDILNLDTNDAAVHGASQVCCQCYGYRWKYTQAPDDTTDPCKNTVRGDRTCAGGDTDMYDKCIARIDAWAKASYDGALKDLKASTADFKIINTHFS…	PF00149	121	495	6.32e-32	PPP
Aphanomyces_invadans	ETV98835	MQKRTIVIAVGLLVAVAVAVVIVLVVGKGSSDASNSSGDKSTTATTLAPAKNVTANDLLGTTIAPAPGATTTPAPSPASDPETGKAVLTMLAIGDWGSTTGKKSGSSLDTAGDPGSCCKTYGGSGANANKVNPSKARIKVDYWAQLYVSTILAQSAGQLKPKPARVIGHGDNIYWDGVGPGDVKYRMEETFEKKYAQPALQGIKWVNVAGNHDIGGSEFICGEKDYNFVKCKDTAEMLKYLDLKFDLQAQYKSPNQDRWLMKDHYYVESVKSDDGSVTVDIFNLDTNHADSHGLQQVCCQCYGYSRETKTKCTGNEMPGDANCAGGDIGMFNACKDKIEGWAKASYDGAARDLAKSTATYKIINTHYSPHFHMGEPRMMMWYNLTKTYGVHAWFNGHTH…	PF00149	143	461	2.73e-27	PPP
Aphanomyces_invadans	ETV98836	MKRRDSDTFQRNSSFVGTAMLAVPGDETRSSGKGKRIALVAAGVVLIAGGATAAIILSRATGSSHASNSSGGGAAKNVTTDDLFETTRELDPRAPTTPAPSPASDPEAGVPVLTMLAIGDWGSTTGKKSSSSLDTAGDPGSCCKTYGGSGANANKVDPSRPRIKVDYWAQLYVSTILAQSAGQLKPKPARVIGHGDNIYWDGVGPGDVKYRMEETFEKKYAQPALQGIKWVNVAGNHDIGGSEFICGEKDYNFVKCKDTAEMLKYLDLKFDLQAQYKSPNQDRWLMKDHYYVESVKSDDGSVTVDIFNLDTNHADSHGLQQVCCQCYGYSRETKTKCTGNEVPGDANCAGGDIGMFNACKDKIEGWAKASYDGAARDLAKSTATYKIINTHYSPHFHMA…	PF00149	168	486	5.03e-27	PPP
Aphanomyces_invadans	ETV98842	MTGRDSDAFQRNSSFGDTAMLPAPGAAPVSNGQGKRIALIAAAVLVVAGGVTAAVVLTSGKGSKDASNSSGDKATATTVPPSQNVTASDLLGTTNPPGVTTTPAPTPASDPEAGVPALTMLAIGDWGSTTGKKSGSSLDTAGDPGSCCKTYGGSGANANKVNPSKARIKVDYWAQLYVSTILAQSAGQLKPKPARVIGHGDNIYWDGAGPGDIKYRMEETFEKKYAQPALQGIKWVNVAGNHDIGGSEFICGEKDYNFVKCKDTAEMLKYLDLKFDLQAQYKSPNQDRWLMKDHYYVESVKSDDGSVTVDIFNLDTNHADSHGLQQGVKCKASNDLPLGAPIMPDNV	PF00149	173	316	4.97e-13	PPP
Aphanomyces_invadans	ETV98953	MMSNLSFFKLARACAAKRRVRRLIADVQYADVDDAWNYTGTSMRYYRSSLDVLKMAVQSWTTESTSTDRMRFAVNLGDLIDGKNVALGQTDVALERVLAPIEAFQDAIGPVHHCVGNHEMYNFTREQYIHKLLHHTKSPHTQSPHSLPPPTTDVAYYSFIDSAAPSIEFIVLDSYGRSVLGSPAGSSDHISSIQLLAQHNPNEDKNSSFQLEGADQRFVQYNGAIDDVQMTWLKGILDAASAERRQVVVFAHVPVHEAASGNHPAAVLWNCDEIVALLGRYAHCVRVVFSGHTHDNGHFVCDKGIHYVGLHAALECQPLAKAIDGDVPSTEARTDRAYASVDMFESKMHIRGAGRVPSRILTW	PF00149	23	351	2.12e-65	PPP
Aphanomyces_invadans	ETV98954	MSSPMATAPLVTFGLIADVQYADVDDAWNYTGTSMRYYRSSLDVLKMAVQSWTTESTSTDRMRFAVNLGDLIDGKNVALGQTDVALERVLAPIEAFQDAIGPVHHCVGNHEMYNFTREQYIHKLLHHTKSPHTQSPHSLPPPTTDVAYYSFIDSAAPSIEFIVLDSYGRSVLGSPAGSSDHISSIQLLAQHNPNEDKNSSFQLEGADQRFVQYNGAIDDVQMTWLKGILDAASAERRQVVVFAHVPVHEAASGNHPAAVLWNCDEIVALLGRYAHCVRVVFSGHTHDNGHFVCDKGIHYVGLHAALECQPLAKAIDGDVPSTEARTDRAYASVDMFESKMHIRGAGRVPSRILTW	PF00149	12	343	2.93e-68	PPP
Aphanomyces_invadans	ETV98955	MHAVAGQLQGPSTPLRSISQRLGSFGLIADVQYADDDDGWNYRKTSRRYYRHGLQVLRWATADWIDEAAITPRCMRFAVDLGDVIDGKNEPVGASYSALRAATAIFDEFQHAVGPVHHCVGNHELYNFSKATYVKEVTLHTQSRHADDASIPPRATAVAYYTFTEPSLPSYLFVVLDPYGQSTIGSPVDSPEYANAVEFLSRNNPNENKNSSLGMPRDESLRCTEFNGAVDDTQLAWLANVLATAVANKQNVVLFTHVPIHPDTCRPGGVLLWNYAKVTALLDGHASSVRAVFSGHSHRNGYAEDHGIHYMVFHAALECPPTDNDAENRAYATVDVYENGLHVRGAGVIPSKTISW	PF00149	24	344	1.14e-66	PPP
Aphanomyces_invadans	ETV98956	MRFAVDLGDVIDGKNEPVGASYSALRAATAIFDEFQHAVGPVHHCVGNHELYNFSKATYVKEVTLHTQSRHADDASIPPRATAVAYYTFTEPSLPSYLFVVLDPYGQSTIGSPVDSPEYANAVEFLSRNNPNENKNSSLGMPRDESLRCTEFNGAVDDTQLAWLANVLATAVANKQNVVLFTHVPIHPDTCRPGGVLLWNYAKVTALLDGHASSVRAVFSGHSHRNGYAEDHGIHYMVFHAALECPPTDNDAENRAYATVDVYENGLHVRGAGVIPSKTISW	PF00149	1	270	4.65e-48	PPP
[truncated: 3,913 more rows]
