# Supplementary material for: Mining oomycete proteomes for phosphatome leads to the identification of specific expanded phosphatases in oomycetes
Source: Mol Plant Pathol. 2024 Mar 10;25(3):e13425. doi: 10.1111/mpp.13425 (PMC10925823; doi:10.1111/mpp.13425)
Supplement: Supplementary file 7 — Table S3. Domain annotations of proteins included in Figure 4. [file MPP-25-e13425-s002.xlsx]

## Sheet: Sheet1
Hit type	Gene ID	From	To	tdomianName	Annotation	Pfam ID	E-Value
specific	Ps356014	22	291	PPM	metallo-dependent protein phosphatase	PF00481	5.54705e-80
specific	Ps472011	2	110	PPM	metallo-dependent protein phosphatase	PF00481	1.86503e-35
specific	Ps540011	145	459	PPM	metallo-dependent protein phosphatase	PF00481	1.5308e-69
specific	Ps329030	103	392	PPM	metallo-dependent protein phosphatase	PF00481	3.37564e-68
specific	Ps485061	162	398	PPM	metallo-dependent protein phosphatase	PF00481	8.41211e-70
specific	Ps348350	101	420	PPM	metallo-dependent protein phosphatase	PF00481	5.56842e-55
specific	Ps399814	77	189	CBS	Two tandem repeats of the cystathionine beta-synthase (CBS pair) domains superfamily. The CBS domain, named after human CBS, is a small domain originally identified in cystathionine beta-synthase	PF00571	1.00052e-11
superfamily	Ps399814	313	588	PPM	metallo-dependent protein phosphatase	PF07228	2.21366e-10
specific	Ps256952	125	430	PPM	metallo-dependent protein phosphatase	PF00481	9.67806e-59
superfamily	Ps497150	282	514	PPM	metallo-dependent protein phosphatase	PF07228	3.38751e-10
specific	Ps544740	508	630	CAP	effector domain of the CAP family of transcription factors; members include CAP (or cAMP receptor protein (CRP)), which binds cAMP, FNR (fumarate and nitrate reduction), which uses an iron-sulfur cluster to sense oxygen) and CooA, a heme containing CO sensor.	PF00027	2.76626e-17
specific	Ps544740	646	756	CAP	effector domain of the CAP family of transcription factors; members include CAP (or cAMP receptor protein (CRP)), which binds cAMP, FNR (fumarate and nitrate reduction), which uses an iron-sulfur cluster to sense oxygen) and CooA, a heme containing CO sensor.	PF00027	3.2831e-12
specific	Ps544740	113	414	PPM	metallo-dependent protein phosphatase	PF00481	1.44661e-56
superfamily	Ps544740	810	1070	STKc	kinase activity	PF00069	6.24573e-58
specific	Ps354060	63	311	PPM	metallo-dependent protein phosphatase	PF00481	3.84853e-94
specific	Ps255892	275	364	FHA	forkhead associated (FHA) domain superfamily	PF00498	5.94825e-15
specific	Ps255892	367	657	PPM	metallo-dependent protein phosphatase	PF00481	1.13306e-71
specific	Ps361153	198	512	PPM	metallo-dependent protein phosphatase	PF00481	2.7295e-54
specific	Ps286537	2	191	PPM	metallo-dependent protein phosphatase	PF00481	1.13051e-31
specific	Ps558400	150	316	PPM	metallo-dependent protein phosphatase	PF07228	6.76929e-10
specific	Ps286492	24	296	PPM	metallo-dependent protein phosphatase	PF00481	8.59204e-89
specific	Ps480075	623	917	PPM	metallo-dependent protein phosphatase	PF00481	2.45054e-62
specific	Ps480075	94	354	STKc	kinase activity	PF00069	4.92032e-123
specific	Ps354449	454	574	CAP	effector domain of the CAP family of transcription factors; members include CAP (or cAMP receptor protein (CRP)), which binds cAMP, FNR (fumarate and nitrate reduction), which uses an iron-sulfur cluster to sense oxygen) and CooA, a heme containing CO sensor.	PF00027	2.38315e-22
specific	Ps354449	587	704	CAP	effector domain of the CAP family of transcription factors; members include CAP (or cAMP receptor protein (CRP)), which binds cAMP, FNR (fumarate and nitrate reduction), which uses an iron-sulfur cluster to sense oxygen) and CooA, a heme containing CO sensor.	PF00027	3.83039e-21
specific	Ps354449	79	357	PPM	metallo-dependent protein phosphatase	PF00481	1.66116e-54
superfamily	Ps354449	747	1062	STKc	kinase activity	PF00069	8.995e-61
specific	Ps489398	37	121	PPM	metallo-dependent protein phosphatase	PF00481	1.80998e-10
specific	Ps362456	108	382	PPM	metallo-dependent protein phosphatase	PF00481	1.71348e-56
specific	Ps568223	161	288	CAP	effector domain of the CAP family of transcription factors; members include CAP (or cAMP receptor protein (CRP)), which binds cAMP, FNR (fumarate and nitrate reduction), which uses an iron-sulfur cluster to sense oxygen) and CooA, a heme containing CO sensor.	PF00027	5.41462e-24
specific	Ps568223	292	399	CAP	effector domain of the CAP family of transcription factors; members include CAP (or cAMP receptor protein (CRP)), which binds cAMP, FNR (fumarate and nitrate reduction), which uses an iron-sulfur cluster to sense oxygen) and CooA, a heme containing CO sensor.	PF00027	9.57592e-22
specific	Ps568223	1389	1744	PPM	metallo-dependent protein phosphatase	PF00481	2.24498e-56
specific	Ps568223	493	751	STKc	kinase activity	PF00069	5.38934e-125
superfamily	Ps533538	107	152	PH	PH-like superfamily	PF00169	2.12833e-11
specific	Ps533538	506	830	PPM	metallo-dependent protein phosphatase	PF00481	4.90144e-66
superfamily	Ps562891	141	311	PPM	metallo-dependent protein phosphatase	PF07228	7.15193e-06
specific	Ps317574	98	368	PPM	metallo-dependent protein phosphatase	PF00481	2.83501e-75
specific	Ps352669	200	504	PPM	metallo-dependent protein phosphatase	PF00481	3.36127e-49
superfamily	Ps298767	28	469	PPM	metallo-dependent protein phosphatase	PF00481	5.81e-14
specific	Ps313333	701	1039	PPM	metallo-dependent protein phosphatase	PF00481	3.94e-33
superfamily	Ps313333	185	590	STKc	kinase activity	PF00069	3.94e-33
superfamily	Ps335708	41	209	PPM	metallo-dependent protein phosphatase	PF00481	1.08e-05
specific	Ps465609	12	162	PPM	metallo-dependent protein phosphatase	PF00481	2.88e-46
