# Supplementary material for: Mining oomycete proteomes for phosphatome leads to the identification of specific expanded phosphatases in oomycetes
Source: Mol Plant Pathol. 2024 Mar 10;25(3):e13425. doi: 10.1111/mpp.13425 (PMC10925823; doi:10.1111/mpp.13425)
Supplement: Supplementary file 8 — Table S4. Primers used in this study. [file MPP-25-e13425-s006.xlsx]

## Sheet: Sheet1
	Table S4. Primers used in this study
	Primer	Sequence (5’-3’)	Application
	sgRNA1	GTACCTGGAGAAGCAGAGCT	single guide RNA of PPM1
	sgRNA2	GGGAAGCTCGAGACCCGTGC
	PPM1-Up-1kb-F	ACTAGTGGATCCCCCTGGACTCAAGTACCTGGACG	Amplifying PPM1 5' flank sequence for gene knock out
	PPM1-Up-1kb-R	AATCCATCTTGTTCAATCATAGATTCGCTTTTGAAGCGAT
	PPM1-Down-1kb-F	GTCCGAGGGCAAAGGAATAGTGGCAATACGAGAAACTGAC	Amplifying PPM1 3' flank sequence for gene knock out
	PPM1-Down-1kb-R	GAATTCCTGCAGCCCAACGCGGACGACGCCATCAT
	F1	CGGAGCTGCCGAAAGTAAGA	Transformants screen of PPM1
	R1	TGTGGCCATCAAACAAAGCG
	F2	CCGACAGACGTGGATCACTG
	R2	ACCATCGGCGCAGCTATTT
	F3	CGGGGATTCCCAATACGAGG
	R3	GTGTACGTGGACGACAACCT
	Genome-actin-F	GGACTTCGACCAGGAGATGA	P. sojae reference gene for genomic PCR
	Genome-actin-R	CCTCTGCAGGTCGCTTAGAA
	ACT-RTF	ACTGCACCTTCCAGACCATC	P. sojae reference gene for qRT-PCR
	ACT-RTR	CCACCACCTTGATCTTCATG
	Gm-CYP-RTF	CGGGACCAGTGTGCTTCTTCA	G. max reference gene for qRT-PCR
	Gm-CYP-RTR	CCCCTCCACTACAAAGGCTCG
