# Supplementary material for: Mining oomycete proteomes for phosphatome leads to the identification of specific expanded phosphatases in oomycetes
Source: Mol Plant Pathol. 2024 Mar 10;25(3):e13425. doi: 10.1111/mpp.13425 (PMC10925823; doi:10.1111/mpp.13425)
Supplement: Supplementary file 9 — Table S5. The numerical data pertaining to experimental repeats in this study. [file MPP-25-e13425-s005.xlsx]

## Sheet: Sheet1
	Figure 6B, Repeated data						Figure 5B, Repeated data
	Repeat 1	Repeat 2	Repeat 3					Repeat 1	Repeat 2	Repeat 3
WT	0.435	0.4	0.42				His	457	568	834
WT	0.438	0.375	0.45				His	660	460	760
WT	0.43	0.375	0.44				His	710	432	720
EV	0.48	0.4125	0.47				His	634	546	684
EV	0.47	0.4125	0.51				His	487	726	552
EV	0.43	0.3875	0.45				His	447	524	498
PPM1-KO1	0.35	0.3	0.32				His-PPM1	6150	5830	4050
PPM1-KO1	0.365	0.3125	0.29				His-PPM1	5847	6050	6100
PPM1-KO1	0.34	0.3	0.34				His-PPM1	5400	4133	6003
PPM1-KO2	0.43	0.325	0.39				His-PPM1	6070	4662	5823
PPM1-KO2	0.345	0.3	0.365				His-PPM1	4033	5847	5070
PPM1-KO2	0.34	0.3	0.35				His-PPM1	5070	6100	5847
PPM1-KO3	0.35	0.2875	0.345				His-PPM1+EDTA	347	360	540
PPM1-KO3	0.34	0.3	0.34				His-PPM1+EDTA	310	468	462
PPM1-KO3	0.365	0.325	0.355				His-PPM1+EDTA	360	446	368
							His-PPM1+EDTA	503	548	485
	Figure 6C, Repeated data						His-PPM1+EDTA	427	562	376
	Repeat 1	Repeat 2	Repeat 3				His-PPM1+EDTA	387	368	410
WT	1.05198	1.13924	1.17978
WT	0.866337	0.696203	0.898876				Figure S3B, Repeated data
WT	0.928218	1.20253	0.842697					Repeat 1	Repeat 2	Repeat 3
WT	0.928218	1.20253	0.955056				His	784	462	580
WT	0.866337	0.759494	1.01124				His	757	503	360
WT	1.36139	1.01266	1.1236				His	790	648	368
EV	0.990099	1.01266	1.01124				His	606	524	462
EV	1.17574	0.822785	0.674157				His	764	468	387
EV	0.804455	0.759494	0.955056				His	593	388	503
EV	1.42327	1.26582	0.842697				His-dePH	4338	6070	4540
EV	1.05198	1.01266	1.1236				His-dePH	6636	5682	5300
EV	1.11386	0.949367	1.01124				His-dePH	5470	4625	5400
PPM1-KO1	0.433168	0.379747	0.280899				His-dePH	5480	4338	6003
PPM1-KO1	0.371287	0.379747	0.11236				His-dePH	3943	6003	5836
PPM1-KO1	0.618812	0.316456	0.224719				His-dePH	6095	5530	4033
PPM1-KO1	0.123762	0.253165	0.168539				His-dePH+EDTA	474	553	464
PPM1-KO1	0.185644	0.126582	0.337079				His-dePH+EDTA	497	567	582
PPM1-KO1	0.123762	0.443038	0.280899				His-dePH+EDTA	467	610	368
PPM1-KO2	0.123762	0.189873	0.11236				His-dePH+EDTA	463	648	376
PPM1-KO2	0.247525	0.0632911	0.337079				His-dePH+EDTA	503	362	427
PPM1-KO2	0.123762	0.126582	0.393258				His-dePH+EDTA	368	450	485
PPM1-KO2	0.618812	0.253165	0.449438
PPM1-KO2	0.123762	0.506329	0.224719
PPM1-KO2	0.247525	0.443038	0.280899
PPM1-KO3	0.556931	0.506329	0.505618
PPM1-KO3	0.185644	0.379747	0.561798
PPM1-KO3	0.123762	0.189873	0.337079
PPM1-KO3	0.123762	0.126582	0.337079
PPM1-KO3	0.866337	0.56962	0.674157
PPM1-KO3	0.618812	0.632911	0.337079
	Figure 6D, Repeated data
	Repeat 1	Repeat 2	Repeat 3
WT	1.15488	1.11531	1.19336
WT	0.999531	0.859337	0.858554
WT	0.744519	0.975134	1.00109
WT	1.11092	0.944661	0.941426
WT	0.993669	1.22501	1.04419
WT	0.9966	0.880668	0.961315
EV	0.724	1.11836	0.845295
EV	1.00246	0.883715	0.961315
EV	1.11971	1.08179	1.01435
EV	0.826592	0.975134	0.914907
EV	0.908665	1.17321	1.31932
EV	0.926252	1.18844	1.13369
PPM1-KO1	0.480713	0.426621	0.464083
PPM1-KO1	0.328292	0.329108	0.331488
PPM1-KO1	0.322429	0.487567	0.510492
PPM1-KO1	0.381053	0.365675	0.41436
PPM1-KO1	0.340016	0.353486	0.344748
PPM1-KO1	0.439676	0.411385	0.447509
PPM1-KO2	0.527612	0.319966	0.580104
PPM1-KO2	0.427952	0.414432	0.417675
PPM1-KO2	0.39864	0.335202	0.450824
PPM1-KO2	0.430883	0.393101	0.338118
PPM1-KO2	0.316567	0.310824	0.434249
PPM1-KO2	0.410365	0.475378	0.358007
PPM1-KO3	0.439676	0.341297	0.437564
PPM1-KO3	0.293118	0.319966	0.377896
PPM1-KO3	0.340016	0.316919	0.348062
PPM1-KO3	0.296049	0.423574	0.341433
PPM1-KO3	0.430883	0.329108	0.483973
PPM1-KO3	0.304842	0.402243	0.40773
	Figure 7B, Repeated data
	Repeat 1	Repeat 2	Repeat 3
WT	1	1	1
WT	0.917	1.08	0.943
WT	1.09	0.92	1.057
EV	1.033	0.91	1.166
EV	1.28	0.831	1.18
EV	1.087	0.997	1.033
PPM1-KO1	0.036	0.029	0.018
PPM1-KO1	0.034	0.027	0.026
PPM1-KO1	0.038	0.031	0.018
PPM1-KO2	0.002	0.002	0.002
PPM1-KO2	0.001	0.001	0.001
PPM1-KO2	0.002	0.003	0.003
PPM1-KO3	0.004	0.003	0.002
PPM1-KO3	0.003	0.002	0.004
PPM1-KO3	0.004	0.001	0.001
	Figure 7D, Repeated data
	Repeat 1	Repeat 2	Repeat 3
WT	0.06	0.08	0.04
WT	0.04	0.06	0.08
WT	0.02	0.04	0.02
EV	0.08	0.1	0.04
EV	0.02	0.04	0.06
EV	0.04	0.02	0.06
PPM1-KO1	0.7	0.64	0.58
PPM1-KO1	0.56	0.72	0.76
PPM1-KO1	0.8	0.72	0.72
PPM1-KO2	0.62	0.76	0.68
PPM1-KO2	0.72	0.8	0.58
PPM1-KO2	0.78	0.68	0.74
PPM1-KO3	0.58	0.8	0.76
PPM1-KO3	0.74	0.64	0.62
PPM1-KO3	0.76	0.56	0.5
